# Supplementary material for: The role of emerging elites in the formation and development of communities after the fall of the Roman Empire
Source: Proc Natl Acad Sci U S A. 2024 Aug 19;121(36):e2317868121. doi: 10.1073/pnas.2317868121 (PMC11388374; doi:10.1073/pnas.2317868121)
Supplement: Supplementary file 2 — Dataset S01 (XLSX) [file pnas.2317868121.sd01.xlsx]

## Sheet: Dataset S1
Dataset S1. Comprehensive information on all burials in Collegno, encompassing Osteology, Archaeology, and Isotopes data for each burial. Individuals with available aDNA data are denoted by the naming convention COL_XXX, while others are designated as Collegno_XXX.
Individual ID	Osteology		Archaeology	aDNA																							Isotopes
	Osteological Age	Osteological Sex	Notable artefact types	Sequence ID	Source fo aDNA	Type of Bone Sampled	Library Strandedness	UDG treatment	5p C>T Frequency	Sequencing Type	Mean Read Length (reads less than 30bp excluded)	Average Coverage of autosomal 1240K SNPs (×)	Number of autosomal 1240K SNPs covered (out of 1,126,140)	Genetic Sex	Rate X	Rate Y	Mitochondrial contamination estimates (Schmutzi)	Nuclear contamination estimate 1	Nuclear contamination estimate 1 standard error	Nuclear contamination estimate 2	Nuclear contamination estimate 2 standard error	Average Mitochondrial coverage (×)	Mitochondrial reads	Mitochondrial haplogroup identification (PhyloTree 16, MitoTool)	NRY haplogroup	Pedigree	Sample		Bone collagen		Tooth enamel	C/N ratio	Source for isotopes
																											Tooth	Bone	δ13C(Collagen)	δ15N(Collagen)	87Sr/86Sr Ratio
Collegno_001	infans2	child
COL_002	senilis	female		Col-T2	Present study	Petrous bone	Double-stranded	half-UDG treated	0.0862111	1240K	47.562	0.88	556366	female	0.762687	0.0234766	0.01-0.03					8.21618	3753	H82		III	NO TEETH	Rib + Long Bone Fragment	-19.3	2024-08-08	NA	2024-03-01	Present Study
Collegno_003	infans1	child
Collegno_004	maturus (maturus1-2)	male																									M2 R	Humerus	-18.4	2024-09-01	0.70932	2024-03-02	Amorim et al. 2018
Collegno_005	juvenis	male
Collegno_006	adultus1	female
Collegno_007	senilis	male
COL_008	juvenis	female		COL_8-F3	Present study	Petrous bone	Double-stranded	half-UDG treated	0.0655439	1240K	47.8228	0.94	567166	female	0.607079	0.0197498	0-0.02					11.3102	5042	H82		III	M2 UL	Rib	-19.3	2024-08-04	0.70772	2024-03-01	Present Study
Collegno_009	adult (adultus-senilis)	male?																									M2 L	Rib	-18.6	2024-08-03	0.70997	2024-03-02	Amorim et al. 2018
Collegno_010	no data	no data																									M2 L	Rib	-18.7	2024-08-04	0.70923	2024-03-02	Amorim et al. 2018
Collegno_011	adultus2	female?
Collegno_012	adult (adultus-senilis)	indifferent
Collegno_013	adultus2	female?
Collegno_014	adultus1	male?
Collegno_015	maturus2, senilis	female
Collegno_016	adult (adultus-senilis)	male
COL_017	maturus (maturus1-2)	male	weapon (sax); belt set	Col-T17	Present study	Auditory ossicles	Double-stranded	half-UDG treated	0.0882852	1240K	46.7828	1.07	606222	male	0.363755	0.482683	0-0.02	0.00406439	0.00214871	6.6107e-05	0	13.9845	6725	I2d	R1b1a1b	I-CL2/3	NO TEETH	Right Femur	-18.1	2024-10-03	NA	2024-03-03	Present Study
Collegno_018	juvenis	indifferent
Collegno_019	infans (infans1-2), juvenis	child
COL_020	senilis	male?		Col-T20	Present study	Petrous bone	Double-stranded	half-UDG treated	0.10794	1240K	46.1284	0.84	538387	female	0.767162	0.0269242	0-0.02					13.8866	7005	H, H9, H46, H52, H69		I-CL2/3	M1or2? UR	Rib	-17.7	2024-09-09	0.70794	2024-03-01	Present Study
Collegno_021	no remains	no remains
Collegno_022	infans1	child
COL_023	maturus2, senilis	male		CL23	Amorim et al. 2018	Petrous bone	Double-stranded	half-UDG treated	0.1005	1240K	57	3.13367	891585	male	0.389927	0.592642	0-0.02	0.00607959	0.00120364	0.00717958	0.00234965	11.9509	3713	H	T1a2b	NA	P2 L	Humerus	-18.6	8	0.70812	2024-03-01	Amorim et al. 2018
Collegno_024	infans1	child
COL_025	maturus1	male?		CL25	Amorim et al. 2018	Petrous bone	Double-stranded	half-UDG treated	0.0854	1240K	59	1.25461	724537	female	0.819582	0.0221675	0.01-0.03					7.12597	2100	H		NA	P2 UL	Rib	-18.8	2024-07-09	0.70957	2024-03-02	Amorim et al. 2018
Collegno_026	maturus (maturus1-2), senilis	indifferent
Collegno_027	infans2	child
Collegno_028	senilis	indifferent																									M2 L	Metatarsal	-17.9	2024-08-06	0.70945	2024-03-01	Amorim et al. 2018
Collegno_029	adultus (adultus1-2)	male
COL_030	maturus (maturus1-2)	male		CL30	Amorim et al. 2018	Petrous bone	Double-stranded	half-UDG treated	0.0941	1240K	59	2.66635	868115	male	0.392739	0.571741	0-0.02	0.00842598	0.00148457	0.0104475	0.00281664	14.5056	4492	I1b	R1b1a1a2a1a2	NA	P1 R	Rib	-18.4	8	0.70904	2024-03-01	Amorim et al. 2018
COL_031	maturus (maturus1-2), senilis	male		CL31	Amorim et al. 2018	Petrous bone	Double-stranded	half-UDG treated	0.0825	1240K	60	2.35658	841045	male	0.473375	0.45137	0.05-0.09	0.28775	0	0.269379	0	9.36388	2820	H18	G2a1a1	NA	P2 R	Phalanx	-17.8	2024-08-02	0.70945	2024-03-01	Amorim et al. 2018
Collegno_032	maturus2	male
COL_033	adultus1	male		COL_33-F3	Present study	Petrous bone	Double-stranded	half-UDG treated	0.0682069	1240K	47.6431	1.12	619953	female	0.617159	0.0238171	0-0.02					19.0068	9704	H1au		NA	M2 R	Rib	-18.1	2024-10-03	0.70958	2024-03-01	Present Study
COL_034	maturus2	male		COL_34-F3	Present study	Petrous bone	Double-stranded	half-UDG treated	0.086388	1240K	47.2434	1.19	647323	male	0.308265	0.393877	0-0.02	0.0103973	0.00386142	0.00974443	0.00538926	15.6867	7318	H50	R1b1a2a1a1	NA	M2 UR	Right Metacarpal	-19.3	2024-09-04	0.70806	2024-03-01	Present Study
COL_035	maturus2, senilis	female		COL_35-F3	Present study	Petrous bone	Double-stranded	half-UDG treated	0.097986	1240K	45.9841	0.92	561949	female	0.612787	0.0198429	0-0.02					12.7848	6113	H1		NA	M2 UL	Rib	-18.3	2024-09-04	0.71115	2024-03-03	Present Study
COL_036	maturus (maturus1-2)	female		CL36	Amorim et al. 2018	Petrous bone	Double-stranded	half-UDG treated	0.1121	1240K	57	1.84729	708842	female	0.722443	0.0247831	0-0.02					7.92022	2476	X2b		NA	P2 UR	Rib	-18.6	2024-08-02	0.70948	2024-03-02	Amorim et al. 2018
Collegno_037	adult (adultus-senilis)	male?
COL_038	juvenis	female		CL38	Amorim et al. 2018	Petrous bone	Double-stranded	half-UDG treated	0.0872	1240K	60	2.36323	791603	male	0.377637	0.630513	0-0.04	0.00569175	0.00130914	0.00664058	0.00256799	8.17691	2540	X2	E1b1b1a1b1a3	NA	P2 UR	Rib	-18.6	2024-07-05	0.7093	2024-03-02	Amorim et al. 2018
COL_039	adultus1	female		COL_39-F3	Present study	Petrous bone	Double-stranded	half-UDG treated	0.0768362	1240K	46.0505	0.94	573537	female	0.61943	0.0166386	0-0.02					16.4427	7987	H, H9, H46, H52, H69		I-CL2/3	M2 R	Rib	-18.3	2024-08-08	0.70958	2024-03-02	Present Study
Collegno_040	adultus1	male																									P2 L	Metacarpal	-18.9	2024-08-05	0.70945	2024-03-01	Amorim et al. 2018
Collegno_041	adultus2	male	weapon (sax); belt set																								P2 L	Rib	-19	2024-08-06	0.70914	2024-03-01	Amorim et al. 2018
Collegno_042	maturus2, senilis	male
Collegno_043	adult (adultus-senilis)	female
Collegno_044	no data	no data
Collegno_045	infans (infans1-2)	child
Collegno_046	adultus2	male?	weapon (sax); belt set
COL_047	adultus1	female	gold folia cross, girdle-hanger, decorated shoe-straps	CL47	Amorim et al. 2018	Petrous bone	Double-stranded	half-UDG treated	0.017	1240K	58	2.20684	810124	female	0.76378	0.0219307	0.01-0.03					11.869	3632	H11a		I-CL3	P2 R	Ulna	-19	8	0.70929	2024-03-01	Amorim et al. 2018
Collegno_048	maturus (maturus1-2)	female	gold folia cross, pair of bow brooches																								P	Tibia	-18.5	2024-09-08	0.71028	2024-03-01	Amorim et al. 2018
COL_049	maturus (maturus1-2), senilis	male	gold folia cross, weapon (spatha); belt set	CL49	Amorim et al. 2018	Other	Double-stranded	No	0.2682	1240K	68	0.408586	344889	male	0.396874	0.494234	N/A	0.0360176	0.0123564	0.00856868	0.0111017	3.69196	769	N/A	R1b1a1a2a1a2b1a	I-CL3	P L	Metatarsal	-19	2024-09-02	0.7102	2024-03-01	Amorim et al. 2018
COL_050	maturus2, senilis	male		COL_50-F3	Present study	Petrous bone	Double-stranded	half-UDG treated	0.0718656	1240K	47.2778	0.95	570981	male	0.307642	0.39678	0.01-0.02	0.00550127	0.00367502	0.00228597	0.00328724	9.26555	4032	HV0, HV0b, HV0c, HV0d	R1b1	III	M2 L	Rib	-19.6	2024-08-02	0.71028	2024-03-03	Present Study
Collegno_051	infans1	child
Collegno_052	no remains	no remains
COL_053	maturus (maturus1-2)	male	gold folia cross; weapon (spatha, spear, shield); belt set	CL53	Amorim et al. 2018	Petrous bone	Double-stranded	half-UDG treated	0.1019	1240K	52	0.380516	347815	male	0.421076	0.485923	0-0.02	0.00946334	0.00774578	0.0133079	0.0125499	3.76109	1084	H11a	R1b1a2a	I-CL3	P2 UR	Rib	-18.9	2024-08-06	0.7091	2024-03-02	Amorim et al. 2018
Collegno_054	maturus (maturus1-2), senilis	male
Collegno_055	infans1	child
COL_056	maturus2, senilis	female		COL_56-F3	Present study	Petrous bone	Double-stranded	half-UDG treated	0.0958485	1240K	47.0051	0.46	395694	female	0.759608	0.0266664	0-0.02					12.1667	6212	K2a3		NA	M1 R	Rib	-19.6	9	0.70861	2024-03-03	Present Study
COL_057	adult (adultus-senilis)	male		CL57	Amorim et al. 2018	Petrous bone	Double-stranded	half-UDG treated	0.082	1240K	61	1.66898	816110	male	0.412585	0.541285	0.06-0.22	0.00885475	0.00224683	0.00808993	0.00320701	11.1106	3191	H24a	R1b1a2a1a	I-CL3	P2 UL	NA	NA	NA	0.7093	NA	Amorim et al. 2018
Collegno_058	infans1	child	ceramic pot
Collegno_059	infans1	child
Collegno_060	adultus2	male	weapon (sax); belt set
Collegno_061	adultus1	female
Collegno_062	juvenis	male
COL_063	senilis	male		CL63	Amorim et al. 2018	Petrous bone	Double-stranded	half-UDG treated	0.1285	1240K	54	2.66792	883537	male	0.402033	0.546039	0-0.02	0.00689991	0.00150172	0.00821533	0.00268206	8.92987	2861	H	I1a3	NA	P2 LR	Rib	-18.5	2024-09-02	0.70966	2024-03-02	Amorim et al. 2018
Collegno_064	infans1	child
Collegno_065	maturus (maturus1-2)	male
Collegno_066	infans1	child
Collegno_067	no data	no data
Collegno_068	maturus (maturus1-2)	male
COL_069	maturus (maturus1-2)	male	weapon (sax); belt set	Col-T69	Present study	Auditory ossicles	Double-stranded	half-UDG treated	0.0688186	1240K	47.5238	1.46	692820	male	0.359377	0.461176	0-0.02	0.00795446	0.00252924	0.00652482	0.00409545	13.6684	6474	K1b2a	R1b1a1b1a1a1c	I-CL2	NO TEETH	Rib	-17.4	2024-09-01	NA	2024-03-03	Present Study
Collegno_070	maturus (maturus1-2), senilis	male	weapon (spatha, spear, shield); belt set
Collegno_071	infans1	child
Collegno_072	infans2	child	glass vessel
Collegno_073	adult (adultus-senilis)	male	weapon (sax); belt set
Collegno_074	adultus1	male
Collegno_075	adultus1	female
Collegno_076	adult (adultus-senilis)	male
COL_077	adult (adultus-senilis)	female		COL_77-F3	Present study	Petrous bone	Double-stranded	half-UDG treated	0.0877822	1240K	47.6091	1.05	609524	female	0.621105	0.0197725	0-0.02					13.5577	6121	J1c5		NA	NO TEETH	Rib	-18.8	2024-08-06	NA	2024-03-03	Present Study
Collegno_078	senilis	male
COL_079	adultus2	female		COL_79-F3	Present study	Petrous bone	Double-stranded	half-UDG treated	0.0909411	1240K	47.8812	0.74	496560	female	0.604377	0.014514	0.01-0.02					5.01467	2081	X		NA	NO TEETH	Rib	-18.4	2024-08-04	NA	2024-03-03	Present Study
Collegno_080	maturus2, senilis	male
COL_081	adult (adultus-senilis)	male		COL_81-F3	Present study	Petrous bone	Double-stranded	half-UDG treated	0.0993794	1240K	46.742	0.82	530823	female	0.604088	0.0174536	0-0.02					9.93197	4461	U4a1a		NA	NO TEETH	Rib	-19.2	9	NA	2024-03-03	Present Study
Collegno_082	adult (adultus-senilis)	male?
COL_083	infans1	child		CL83	Amorim et al. 2018	Petrous bone	Double-stranded	half-UDG treated	0.0781	1240K	68	0.53	438421	female	0.898335	0.0238038	0-0.02					11.8727	2523	H1		I-CL2	M2 UL	Rib	-17.8	2024-09-03	0.70926	2024-03-02	Amorim et al. 2018
COL_084	infans1	child		CL84	Amorim et al. 2018	Petrous bone	Double-stranded	half-UDG treated	0.0545	1240K	63	2.44435	846793	male	0.390462	0.63697	N/A	0.00507965	0.00124595	0.00355457	0.00205816	13.3008	3773	H1t	R1b1a2a1a2c1g1a1	I-CL2	M2 LL	Rib	-18.1	2024-07-04	0.70936	2024-03-02	Amorim et al. 2018
Collegno_085	adult (adultus-senilis)	male
Collegno_086	adultus2	male	weapon (spatha, spear, shield); belt set																								M2 L	Ulna	-18.5	2024-09-01	0.70964	2024-03-01	Amorim et al. 2018
COL_087	maturus (maturus1-2)	male	ceramic pot	CL87	Amorim et al. 2018	Petrous bone	Double-stranded	half-UDG treated	0.1317	1240K	57	3.19177	901971	female	0.755717	0.0160415	0-0.02					11.9045	2845	H1		I-CL2	P2 L	Rib	-18.2	2024-07-06	0.70881	2024-03-01	Amorim et al. 2018
Collegno_088	infans (infans1-2)	child
Collegno_090	adultus1	female																									P2 R	Rib	-18.1	8	0.70925	2024-03-01	Amorim et al. 2018
Collegno_091	no data	no data
COL_092	adultus1	male	weapon (spear); belt set	CL92	Amorim et al. 2018	Petrous bone	Double-stranded	half-UDG treated	0.103	1240K	60	1.86666	792159	male	0.392761	0.524553	N/A	0.00475946	0.00175076	0.00712125	0.00306401	3.76079	764	H	R1b1a2a1a	I-CL1	P2 R	Rib	-18.6	8	0.70927	2024-03-01	Amorim et al. 2018
COL_093	maturus (maturus1-2), senilis	male	weapon (spatha, spear, shield); belt set	CL93	Amorim et al. 2018	Petrous bone	Double-stranded	half-UDG treated	0.1148	1240K	57	2.247	818563	male	0.387491	0.57043	0-0.02	0.00696492	0.00167886	0.00397317	0.00225409	6.49575	1979	J2b1a	R1b1a2a1a	I-CL1	M2 R	Rib	-18.4	2024-07-08	0.7099	2024-03-01	Amorim et al. 2018
COL_094	maturus (maturus1-2)	male		CL94	Amorim et al. 2018	Petrous bone	Double-stranded	half-UDG treated	0.1082	1240K	57	2.87593	906598	male	0.39814	0.561807	N/A	0.00467035	0.00128369	0.0029596	0.00212967	9.36324	2875	K1c1	R1b1a1a2a1a2f	NA	P2 L	Rib	-17.7	2024-09-01	0.70812	2024-03-01	Amorim et al. 2018
COL_095	maturus (maturus1-2)	male		COL_95-F3	Present study	Petrous bone	Double-stranded	half-UDG treated	0.0966641	1240K	47.6656	0.75	501630	female	0.600652	0.0178675	0-0.02					7.39484	3170	T2b, T2b21		NA	M2 R	Rib	-18.9	2024-09-03	0.70935	2024-03-03	Present Study
Collegno_096	infans1	child
COL_097	maturus (maturus1-2), senilis	male	weapon (spatha, spear, shield); belt set	CL97	Amorim et al. 2018	Other	Double-stranded	half-UDG treated	0.066	1240K	68	0.148275	98515	male	0.450228	0.495279	N/A	6.6107e-05	0.0952967	6.6107e-05	0.0952967	1.91862	245	N/A		I-CL2	M2 R	Rib	-18.4	2024-08-03	0.7096	2024-03-02	Amorim et al. 2018
COL_098	senilis	female?		COL_98-F3	Present study	Petrous bone	Double-stranded	half-UDG treated	0.0938256	1240K	46.9227	0.83	532633	male	0.309469	0.401969	0.01-0.03	0.014097	0.0050963	0.00782641	0.00633581	6.29321	2674	J2a1a1	R1b1	NA	NO TEETH	Left Tibia	NA	NA	NA	NA	Present Study
COL_099	maturus1	female		Col-T99	Present study	Petrous bone	Double-stranded	half-UDG treated	0.0997229	1240K	45.3823	1.48	700641	female	0.744319	0.0174611	0.01-0.03					11.3704	5764	H15a1		I-CL3	M2 UR	Fragment Left Leg	-17.1	2024-08-08	0.70922	2024-03-02	Present Study
Collegno_100	adult (adultus-senilis)	female?
Collegno_101	juvenis	female
COL_102	maturus (maturus1-2), senilis	female	ceramic pot	CL102	Amorim et al. 2018	Petrous bone	Double-stranded	half-UDG treated	0.1025	1240K	56	0.501173	441295	female	0.911447	0.0215633	N/A					7.24646	2145	H1i2		I-CL2	P2 L	Tibia	-18.9	2024-08-05	0.70846	2024-03-01	Amorim et al. 2018
Collegno_103	maturus (maturus1-2)	female
Collegno_104	no remains	no remains
Collegno_105	no remains	no remains
COL_106	maturus (maturus1-2), senilis	male		COL_106-F3	Present study	Petrous bone	Double-stranded	half-UDG treated	0.0891666	1240K	47.5534	0.78	518607	male	0.310953	0.400908	0-0.02	0.00310562	0.00402423	0.00530592	0.0061687	8.45065	3741	L1b1a13	NA	II	NO TEETH	Rib	-17.5	2024-09-03	NA	2024-03-02	Present Study
Collegno_107	infans2	child
Collegno_108	senilis	female?
Collegno_109	infans (infans1-2)	child
COL_110	adult (adultus-senilis)	male		CL110	Amorim et al. 2018	Other	Double-stranded	No	0.2198	1240K	85	0.0288765	30163	male	0.516007	0.587794	N/A	NA	NA	NA	NA	1.26787	21	N/A	R1b1a2a	II	NO TEETH	Right Femur	NA	NA	NA	NA	Amorim et al. 2018
Collegno_111	adultus2, maturus1	male
COL_112	adult (adultus-senilis)	male	ceramic pot, glass vessel	COL_112-F2	Present study	Petrous bone	Double-stranded	half-UDG treated	0.103643	1240K	46.4278	0.68	480948	female	0.622989	0.0179174	0.01-0.02					3.15801	1244	K1b2		NA	M2 L	Fragment Right Leg	-18.1	2024-09-07	0.70967	2024-03-02	Present Study
Collegno_113	juvenis	male?
Collegno_114 US 476	juvenis	indifferent
Collegno_115	juvenis	indifferent
Collegno_116	adult (adultus-senilis)	indifferent
Collegno_117	juvenis	indifferent
Collegno_118	adult (adultus-senilis)	female?
Collegno_119	no remains	no remains
Collegno_120	adult (adultus-senilis)	female
COL_121	infans2	child		CL121	Amorim et al. 2018	Petrous bone	Double-stranded	half-UDG treated	0.1126	1240K	56	3.06655	896448	male	0.392694	0.565243	0-0.02	0.00777533	0.00110652	0.00482637	0.00204731	13.3006	4158	T2b	R1b1a2a2	II	M2 UL	Rib	-18.1	2024-07-06	0.70943	2024-03-02	Amorim et al. 2018
Collegno_122	no remains	no remains
Collegno_123	infans (infans1-2)	child
Collegno_124	juvenis	indifferent
Collegno_125	adultus2	male
COL_126	infans1	child		COL_126-F2	Present study	Petrous bone	Double-stranded	half-UDG treated	0.0719531	1240K	46.7941	0.76	502004	male	0.304767	0.394422	0-0.02	0.00153089	0.00240047	6.6107e-05	0	9.20377	4059	H2b	G2a3b1a2	II	M2 L (juv)	Rib	-17.6	2024-09-02	0.70952	2024-03-02	Present Study
Collegno_127	adult (adultus-senilis)	female
COL_128	maturus1	male		COL_128-F2	Present study	Petrous bone	Double-stranded	half-UDG treated	0.101001	1240K	45.0055	1.19	638368	male	0.304161	0.383424	0-0.02	0.010673	0.00402138	6.6107e-05	0	13.0168	6307	H6a1a	R1b1	I-CL1	M2? L	Rib	-17.6	2024-09-05	0.70926	2024-03-02	Present Study
Collegno_129	adult (adultus-senilis)	male	weapon (spear, shield); belt set
COL_130	adultus2	male		COL_130-F2	Present study	Petrous bone	Double-stranded	half-UDG treated	0.0960959	1240K	46.1515	0.83	532620	male	0.306297	0.39134	0-0.02	0.00641714	0.00440755	0.00673241	0.00701433	9.43538	4206	U1b	E1b1	NA	M2 L	Rib	-17.3	2024-09-04	0.7093	2024-03-02	Present Study
Collegno_131	adult (adultus-senilis)	female
Collegno_132	no remains	no remains
Collegno_133	maturus (maturus1-2)	male
Collegno_134	adult (adultus-senilis)	indifferent
Collegno_135	maturus (maturus1-2), senilis	male
COL_136	infans1	child		COL_136-F2	Present study	Petrous bone	Double-stranded	half-UDG treated	0.0619932	1240K	46.9173	1.32	670703	male	0.304256	0.392369	0-0.01	0.00785566	0.00286187	0.00776108	0.00441755	25.267	13633	H2b	G2a3b1a2	II	M1 L	Rib	-18.5	2024-08-07	0.7093	2024-03-03	Present Study
Collegno_137	infans (infans1-2)	child
Collegno_138	maturus (maturus1-2)	female	ceramic pot
Collegno_139	maturus (maturus1-2), senilis	male
COL_140	maturus (maturus1-2), senilis	male		COL_140-F2	Present study	Petrous bone	Double-stranded	half-UDG treated	0.120135	1240K	44.7976	0.91	550748	female	0.605996	0.0206841	0.01-0.02					10.9067	5199	I2d		I-CL2	M2 R	Rib	-17.7	2024-08-09	0.70929	2024-03-03	Present Study
Collegno_141	maturus2, senilis	male
COL_142	juvenis	male	weapon (spatha, sax, shield); belt set	CoL-T142	Present study	Auditory ossicles	Double-stranded	half-UDG treated	0.0871068	1240K	47.696	0.33	279538	male	0.707803	0.500354	0.01-0.02	0.278228	0	0.260064	0	4.1488	1729	K1b2a	R1b1a1b	I-CL2	M2 L	Fragment Left Leg	-17	2024-08-09	0.70949	2024-03-03	Present Study
COL_143	adultus2	male	weapon (sax, spear, shield); belt set; stemmed glass	COL_143-F2	Present study	Petrous bone	Double-stranded	half-UDG treated	0.104871	1240K	45.0428	1.36	682807	male	0.310604	0.390663	0.01-0.02	0.00833306	0.00296538	0.00498431	0.00339092	11.0985	5307	I2d	R1b1	I-CL2	M2 L	Rib	-18	2024-09-05	0.70932	2024-03-02	Present Study
Collegno_144	infans2	child
COL_145	senilis	male	weapon (spatha, spear, shield); belt set	CL145	Amorim et al. 2018	Petrous bone	Double-stranded	half-UDG treated	0.1022	1240K	58	2.76884	864070	male	0.388525	0.584458	0.01-0.03	0.00796904	0.00108592	0.0108609	0.00297117	5.95582	1781	T2b	R1b1a2a1a	I-CL1	P2 R	Rib	-18.4	2024-08-04	0.70917	2024-03-01	Amorim et al. 2018
COL_146	maturus1	male	weapon (spatha, sax); belt set	CL146	Amorim et al. 2018	Petrous bone	Double-stranded	half-UDG treated	0.1042	1240K	59	2.96818	875430	male	0.383094	0.623396	N/A	0.00390947	0.00111576	0.00823235	0.00243759	10.7906	3276	T2b3	R1b1a2a1a	I-CL1	P2 R	Rib	-18	2024-08-07	0.70929	2024-03-01	Amorim et al. 2018
Collegno_147	adultus2	female																									M2 L	Clavicle	-18.3	2024-08-01	0.7111	2024-03-01	Amorim et al. 2018
COL_148	infans2	child		Col-T148	Present study	Petrous bone	Double-stranded	half-UDG treated	0.06867	1240K	45	2024-01-26	662128	female	0.755938662	0.021	0-0.02					25.9026	15470	H2b		II	M2 L	Rib	-18.1	2024-09-02	0.70957	2024-03-02	Present Study
Collegno_149	infans2	female
COL_150	maturus2, senilis	male	weapon (spatha, sax, spear, shield); belt set; glass vessel	Col-T150	Present study	Auditory ossicles	Double-stranded	half-UDG treated	0.0756679	1240K	46.4226	1.3	652432	male	0.364433	0.472368	0.01-0.02	0.00381926	0.00182803	0.0043492	0.00325461	9.48791	4536	T2b	R1b1a1b1a1	I-CL1	M2 R	Rib	-18.1	2024-09-07	0.70923	2024-03-03	Present Study
COL_151	senilis	male		CL151	Amorim et al. 2018	Petrous bone	Double-stranded	half-UDG treated	0.1332	1240K	54	1.73662	760032	female	0.766796	0.0254837	0-0.02					4.25296	1288	T2b		I-CL1	P2 UR	NA	NA	NA	0.70954	NA	Amorim et al. 2018
Collegno_152	juvenis	female
Collegno_153	infans1	child
Collegno_154	infans1	child
Collegno_155	adult (adultus-senilis)	female
Collegno_156 rid.	adult (adultus-senilis)	male	gold folia cross
Collegno_157	adult (adultus-senilis)	male
Collegno_cavallo	animal burial (horse)	animal burial (horse)
