# Supplementary material for: The role of emerging elites in the formation and development of communities after the fall of the Roman Empire
Source: Proc Natl Acad Sci U S A. 2024 Aug 19;121(36):e2317868121. doi: 10.1073/pnas.2317868121 (PMC11388374; doi:10.1073/pnas.2317868121)
Supplement: Supplementary file 3 — Dataset S02 (XLSX) [file pnas.2317868121.sd02.xlsx]

## Sheet: Dataset S2
Dataset S2. Modern Allen Ancient DNA Resource individuals used in PCAs
Individual ID	Population assigned in AADR	Population assignment used here	Original Source
A306	Romanian	Romanian	Lazaridis et al. (2016)
A325	Romanian	Romanian	Lazaridis et al. (2016)
A343	Romanian	Romanian	Lazaridis et al. (2016)
A362	Romanian	Romanian	Lazaridis et al. (2016)
A374	Romanian	Romanian	Lazaridis et al. (2016)
ABA-035	Karachai	Karachai	Jeong et al. (2019)
ABA-048	Karachai	Karachai	Jeong et al. (2019)
ABA-052	Karachai	Karachai	Jeong et al. (2019)
ABA-056	Karachai	Karachai	Jeong et al. (2019)
ABA-065	Karachai	Karachai	Jeong et al. (2019)
ABA-069	Karachai	Karachai	Jeong et al. (2019)
ABA-078	Karachai	Karachai	Jeong et al. (2019)
ABA-085	Karachai	Karachai	Jeong et al. (2019)
ABA-086	Karachai	Karachai	Jeong et al. (2019)
ABA-091	Karachai	Karachai	Jeong et al. (2019)
ABA-099	Karachai	Karachai	Jeong et al. (2019)
ABA-100	Karachai	Karachai	Jeong et al. (2019)
abh107	Russia_Abkhasian	Abkhasian	Lazaridis et al. (2014)
abh119	Abkhasian	Abkhasian	Lazaridis et al. (2014)
abh122	Abkhasian	Abkhasian	Lazaridis et al. (2014)
abh133	Abkhasian	Abkhasian	Lazaridis et al. (2014)
abh147	Abkhasian	Abkhasian	Lazaridis et al. (2014)
abh154	Abkhasian	Abkhasian	Lazaridis et al. (2014)
abh24	Abkhasian	Abkhasian	Lazaridis et al. (2014)
abh27	Abkhasian	Abkhasian	Lazaridis et al. (2014)
abh41	Abkhasian	Abkhasian	Lazaridis et al. (2014)
Adana23108	Turkish	Turkish	Lazaridis et al. (2014)
Adana23112	Turkish	Turkish	Lazaridis et al. (2014)
Adana23113	Turkish	Turkish	Lazaridis et al. (2014)
Adana23114	Turkish	Turkish	Lazaridis et al. (2014)
Adana23117	Turkish	Turkish	Lazaridis et al. (2014)
Adana23133	Turkish	Turkish	Lazaridis et al. (2014)
Adana23136	Turkish	Turkish	Lazaridis et al. (2014)
Adana23144	Turkish	Turkish	Lazaridis et al. (2014)
Adana23147	Turkish	Turkish	Lazaridis et al. (2014)
Adana23150	Turkish	Turkish	Lazaridis et al. (2014)
Adg-185	Adygei	Adygei	Jeong et al. (2019)
Adg-192	Adygei	Adygei	Jeong et al. (2019)
Adg-194	Adygei	Adygei	Jeong et al. (2019)
Adg-222	Adygei	Adygei	Jeong et al. (2019)
Adg-224	Adygei	Adygei	Jeong et al. (2019)
Adg-226	Adygei	Adygei	Jeong et al. (2019)
Adg-227	Adygei	Adygei	Jeong et al. (2019)
Adg-238	Adygei	Adygei	Jeong et al. (2019)
ADR00057	Chukchi	Chukchi	Lazaridis et al. (2014)
ADR00059	Chukchi	Chukchi	Lazaridis et al. (2014)
ADR00060	Chukchi	Chukchi	Lazaridis et al. (2014)
ADR00061	Chukchi	Chukchi	Lazaridis et al. (2014)
ADR00064	Chukchi	Chukchi	Lazaridis et al. (2014)
ADR00065	Chukchi	Chukchi	Lazaridis et al. (2014)
ADR00066	Chukchi	Chukchi	Lazaridis et al. (2014)
ADR00068	Chukchi	Chukchi	Lazaridis et al. (2014)
ADR00074	Chukchi	Chukchi	Lazaridis et al. (2014)
ADR00079	Chukchi	Chukchi	Lazaridis et al. (2014)
ADR00089	Eskimo_Naukan	Eskimo_Naukan	Lazaridis et al. (2014)
ADR00090	Eskimo_Naukan	Eskimo_Naukan	Lazaridis et al. (2014)
ADR00092	Eskimo_Naukan	Eskimo_Naukan	Lazaridis et al. (2014)
ADR00093	Eskimo_Naukan	Eskimo_Naukan	Lazaridis et al. (2014)
ADR00096	Eskimo_Naukan	Eskimo_Naukan	Lazaridis et al. (2014)
ADR00098	Eskimo_Naukan	Eskimo_Naukan	Lazaridis et al. (2014)
ADR00102	Eskimo_Naukan	Eskimo_Naukan	Lazaridis et al. (2014)
ADR00504	Nganasan	Nganasan	Lazaridis et al. (2014)
ADR00507	Nganasan	Nganasan	Lazaridis et al. (2014)
ADR00508	Nganasan	Nganasan	Lazaridis et al. (2014)
ADR00509	Nganasan	Nganasan	Lazaridis et al. (2014)
ADR00510	Nganasan	Nganasan	Lazaridis et al. (2014)
ADR00511	Nganasan	Nganasan	Lazaridis et al. (2014)
ADR00512	Nganasan	Nganasan	Lazaridis et al. (2014)
ADR00513	Nganasan	Nganasan	Lazaridis et al. (2014)
ADR00514	Nganasan	Nganasan	Lazaridis et al. (2014)
ADR00515	Nganasan	Nganasan	Lazaridis et al. (2014)
ALB126	Spanish	Spanish	Biagini et al. (2019)
ALB191	Albanian	Albanian	Lazaridis et al. (2014)
ALB202	Albanian	Albanian	Lazaridis et al. (2014)
ALB212	Albanian	Albanian	Lazaridis et al. (2014)
ALB213	Albanian	Albanian	Lazaridis et al. (2014)
ALB220	Albanian	Albanian	Lazaridis et al. (2014)
ALB230	Albanian	Albanian	Lazaridis et al. (2014)
ALB231	Spanish	Spanish	Biagini et al. (2019)
ALB389	Spanish	Spanish	Biagini et al. (2019)
ALE005	Spanish	Spanish	Biagini et al. (2019)
ALE009	Spanish	Spanish	Biagini et al. (2019)
ALE088	Spanish	Spanish	Biagini et al. (2019)
Ale16	Tlingit	Tlingit	Lazaridis et al. (2014)
Ale20	Aleut	Aleut	Lazaridis et al. (2014)
Ale22	Aleut	Aleut	Lazaridis et al. (2014)
Ale33	Aleut	Aleut	Lazaridis et al. (2014)
ALE339	Spanish	Spanish	Biagini et al. (2019)
Ale34	Aleut	Aleut	Lazaridis et al. (2014)
Ale35	Aleut	Aleut	Lazaridis et al. (2014)
Ale36	Aleut	Aleut	Lazaridis et al. (2014)
Ale37	Aleut	Aleut	Lazaridis et al. (2014)
Ale9	Tlingit	Tlingit	Lazaridis et al. (2014)
ALT-082	Altaian_Chelkan	Altaian_Chelkan	Jeong et al. (2019)
ALT-090	Altaian_Chelkan	Altaian_Chelkan	Jeong et al. (2019)
ALT-092	Altaian_Chelkan	Altaian_Chelkan	Jeong et al. (2019)
ALT-093	Altaian_Chelkan	Altaian_Chelkan	Jeong et al. (2019)
ALT-116	Tubalar	Tubalar	Jeong et al. (2019)
ALT-117	Tubalar	Tubalar	Jeong et al. (2019)
ALT-165	Tubalar	Tubalar	Jeong et al. (2019)
ALT-167	Altaian_Chelkan	Altaian_Chelkan	Jeong et al. (2019)
ALT-168	Altaian_Chelkan	Altaian_Chelkan	Jeong et al. (2019)
ALT-741	Altaian	Altaian	Jeong et al. (2019)
ALT-743	Altaian	Altaian	Jeong et al. (2019)
ALT-744	Altaian	Altaian	Jeong et al. (2019)
ALT-746	Altaian	Altaian	Jeong et al. (2019)
ALT-753	Altaian	Altaian	Jeong et al. (2019)
ALT-756	Altaian	Altaian	Jeong et al. (2019)
ALT-760	Altaian	Altaian	Jeong et al. (2019)
ALT-771	Altaian	Altaian	Jeong et al. (2019)
ALT-774	Altaian	Altaian	Jeong et al. (2019)
ALT-775	Altaian	Altaian	Jeong et al. (2019)
ALT-776	Altaian	Altaian	Jeong et al. (2019)
ALT-845	Tubalar	Tubalar	Jeong et al. (2019)
ALT-846	Tubalar	Tubalar	Jeong et al. (2019)
ALT-875	Altaian	Altaian	Jeong et al. (2019)
ALT-876	Altaian	Altaian	Jeong et al. (2019)
ALT-900	Altaian	Altaian	Jeong et al. (2019)
ALT-916	Altaian	Altaian	Jeong et al. (2019)
ALT-918	Altaian	Altaian	Jeong et al. (2019)
ALT-935	Altaian	Altaian	Jeong et al. (2019)
ALT-952	Altaian_Chelkan	Altaian_Chelkan	Jeong et al. (2019)
ALT-966	Altaian_Chelkan	Altaian_Chelkan	Jeong et al. (2019)
altai280p	Altaian	Altaian	Lazaridis et al. (2014)
altai283p	Altaian	Altaian	Lazaridis et al. (2014)
altai363p	Altaian	Altaian	Lazaridis et al. (2014)
altai380k	Altaian	Altaian	Lazaridis et al. (2014)
altai409k	Altaian	Altaian	Lazaridis et al. (2014)
altai419A	Altaian	Altaian	Lazaridis et al. (2014)
altai431k	Altaian	Altaian	Lazaridis et al. (2014)
AMU-031	Nivh	Nivh	Jeong et al. (2019)
AMU-039	Nivh	Nivh	Jeong et al. (2019)
AMU-042	Nivh	Nivh	Jeong et al. (2019)
AMU-049	Evenk_FarEast	Evenk_FarEast	Jeong et al. (2019)
AMU-052	Nivh	Nivh	Jeong et al. (2019)
AMU-064	Nivh	Nivh	Jeong et al. (2019)
AMU-066	Nivh	Nivh	Jeong et al. (2019)
AMU-072	Nivh	Nivh	Jeong et al. (2019)
AMU-074	Nivh	Nivh	Jeong et al. (2019)
AMU-139	Evenk_FarEast	Evenk_FarEast	Jeong et al. (2019)
AMU-156	Negidal	Negidal	Jeong et al. (2019)
AMU-160	Negidal	Negidal	Jeong et al. (2019)
AMU-164	Nivh	Nivh	Jeong et al. (2019)
AMU-547	Nanai	Nanai	Jeong et al. (2019)
AMU-549	Nanai	Nanai	Jeong et al. (2019)
AMU-554	Evenk_FarEast	Evenk_FarEast	Jeong et al. (2019)
AMU-555	Nanai	Nanai	Jeong et al. (2019)
AMU-559	Nanai	Nanai	Jeong et al. (2019)
AMU-561	Nanai	Nanai	Jeong et al. (2019)
AMU-596	Nivh	Nivh	Jeong et al. (2019)
AMU-601	Nanai	Nanai	Jeong et al. (2019)
AMU-610	Nanai	Nanai	Jeong et al. (2019)
AMU-628	Nanai	Nanai	Jeong et al. (2019)
AMU-631	Nanai	Nanai	Jeong et al. (2019)
AMU-636	Nanai	Nanai	Jeong et al. (2019)
AMU-672	Evenk_FarEast	Evenk_FarEast	Jeong et al. (2019)
AMU-686	Evenk_FarEast	Evenk_FarEast	Jeong et al. (2019)
AMU-696	Negidal	Negidal	Jeong et al. (2019)
ARK-59	Armenian_Hemsheni	Armenian_Hemsheni	Jeong et al. (2019)
ARK-72	Armenian_Hemsheni	Armenian_Hemsheni	Jeong et al. (2019)
ARK-76	Armenian_Hemsheni	Armenian_Hemsheni	Jeong et al. (2019)
ARK-78	Armenian_Hemsheni	Armenian_Hemsheni	Jeong et al. (2019)
ARK-82	Armenian_Hemsheni	Armenian_Hemsheni	Jeong et al. (2019)
ARK-84	Armenian_Hemsheni	Armenian_Hemsheni	Jeong et al. (2019)
ARK-88	Armenian_Hemsheni	Armenian_Hemsheni	Jeong et al. (2019)
ARK-89	Armenian_Hemsheni	Armenian_Hemsheni	Jeong et al. (2019)
ARM005	Spanish	Spanish	Biagini et al. (2019)
armenia102	Armenian	Armenian	Lazaridis et al. (2014)
armenia106	Armenian	Armenian	Lazaridis et al. (2014)
armenia139	Armenian	Armenian	Lazaridis et al. (2014)
armenia162	Armenian	Armenian	Lazaridis et al. (2014)
armenia176	Armenian	Armenian	Lazaridis et al. (2014)
armenia191	Armenian	Armenian	Lazaridis et al. (2014)
armenia279	Armenian	Armenian	Lazaridis et al. (2014)
armenia293	Armenian	Armenian	Lazaridis et al. (2014)
armenia86	Armenian	Armenian	Lazaridis et al. (2014)
armenia91	Armenian	Armenian	Lazaridis et al. (2014)
AshkenaziJew5704	Jew_Ashkenazi	Jew_Ashkenazi	Lazaridis et al. (2014)
AshkenaziJew5728	Jew_Ashkenazi	Jew_Ashkenazi	Lazaridis et al. (2014)
AshkenaziJew5779	Jew_Ashkenazi	Jew_Ashkenazi	Lazaridis et al. (2014)
AshkenaziJew5782	Jew_Ashkenazi	Jew_Ashkenazi	Lazaridis et al. (2014)
AshkenaziJew5783	Jew_Ashkenazi	Jew_Ashkenazi	Lazaridis et al. (2014)
AshkenaziJew5788	Jew_Ashkenazi	Jew_Ashkenazi	Lazaridis et al. (2014)
AshkenaziJew5790	Jew_Ashkenazi	Jew_Ashkenazi	Lazaridis et al. (2014)
Aydin18112	Turkish	Turkish	Lazaridis et al. (2014)
Aydin18419	Turkish	Turkish	Lazaridis et al. (2014)
Aydin18483	Turkish	Turkish	Lazaridis et al. (2014)
Aydin18596	Turkish	Turkish	Lazaridis et al. (2014)
Aydin18636	Turkish	Turkish	Lazaridis et al. (2014)
Aydin18784	Turkish	Turkish	Lazaridis et al. (2014)
Aydin18873	Turkish	Turkish	Lazaridis et al. (2014)
AZR-0853	Azeri	Azeri	Jeong et al. (2019)
AZR-0860	Azeri	Azeri	Jeong et al. (2019)
AZR-0864	Azeri	Azeri	Jeong et al. (2019)
AZR-0865	Azeri	Azeri	Jeong et al. (2019)
AZR-0866	Azeri	Azeri	Jeong et al. (2019)
AZR-0868	Azeri	Azeri	Jeong et al. (2019)
AZR-0869	Azeri	Azeri	Jeong et al. (2019)
AZR-0870	Azeri	Azeri	Jeong et al. (2019)
AZR-1010	Azeri	Azeri	Jeong et al. (2019)
AZR-1012	Azeri	Azeri	Jeong et al. (2019)
AZR-1013	Azeri	Azeri	Jeong et al. (2019)
AZR-1017	Azeri	Azeri	Jeong et al. (2019)
AZR-1018	Azeri	Azeri	Jeong et al. (2019)
AZR-1037	Azeri	Azeri	Jeong et al. (2019)
AZR-1039	Azeri	Azeri	Jeong et al. (2019)
AZR-1054	Azeri	Azeri	Jeong et al. (2019)
AZR-1058	Azeri	Azeri	Jeong et al. (2019)
bal102	Balkar	Balkar	Lazaridis et al. (2014)
bal124	Balkar	Balkar	Lazaridis et al. (2014)
bal136	Balkar	Balkar	Lazaridis et al. (2014)
bal22	Balkar	Balkar	Lazaridis et al. (2014)
bal41	Balkar	Balkar	Lazaridis et al. (2014)
bal42	Balkar	Balkar	Lazaridis et al. (2014)
bal45	Balkar	Balkar	Lazaridis et al. (2014)
bal50	Balkar	Balkar	Lazaridis et al. (2014)
bal64	Balkar	Balkar	Lazaridis et al. (2014)
bal97	Balkar	Balkar	Lazaridis et al. (2014)
Balikesir16653	Turkish_Balikesir	Turkish_Balikesir	Lazaridis et al. (2014)
Balikesir16675	Turkish_Balikesir	Turkish_Balikesir	Lazaridis et al. (2014)
Balikesir16790	Turkish_Balikesir	Turkish_Balikesir	Lazaridis et al. (2014)
Balikesir16887	Turkish_Balikesir	Turkish_Balikesir	Lazaridis et al. (2014)
Balikesir17006	Turkish_Balikesir	Turkish_Balikesir	Lazaridis et al. (2014)
BAS-005	Bashkir	Bashkir	Jeong et al. (2019)
BAS-006	Bashkir	Bashkir	Jeong et al. (2019)
BAS-008	Bashkir	Bashkir	Jeong et al. (2019)
BAS-014	Bashkir	Bashkir	Jeong et al. (2019)
BAS-017	Bashkir	Bashkir	Jeong et al. (2019)
BAS-021	Bashkir	Bashkir	Jeong et al. (2019)
BAS-029	Bashkir	Bashkir	Jeong et al. (2019)
BAS-031	Bashkir	Bashkir	Jeong et al. (2019)
BAS-033	Bashkir	Bashkir	Jeong et al. (2019)
BAS-034	Bashkir	Bashkir	Jeong et al. (2019)
BAS-042	Bashkir	Bashkir	Jeong et al. (2019)
BAS-045	Bashkir	Bashkir	Jeong et al. (2019)
BAS-046	Bashkir	Bashkir	Jeong et al. (2019)
BAS-060	Bashkir	Bashkir	Jeong et al. (2019)
BAS-062	Bashkir	Bashkir	Jeong et al. (2019)
BAS-091	Bashkir	Bashkir	Jeong et al. (2019)
BAS-094	Bashkir	Bashkir	Jeong et al. (2019)
BAS-096	Bashkir	Bashkir	Jeong et al. (2019)
BAS-105	Bashkir	Bashkir	Jeong et al. (2019)
BAS-111	Bashkir	Bashkir	Jeong et al. (2019)
BAS-120	Bashkir	Bashkir	Jeong et al. (2019)
BAS-121	Bashkir	Bashkir	Jeong et al. (2019)
BAS-125	Bashkir	Bashkir	Jeong et al. (2019)
BAS-135	Bashkir	Bashkir	Jeong et al. (2019)
BAS-1392	Bashkir	Bashkir	Jeong et al. (2019)
BAS-1393	Bashkir	Bashkir	Jeong et al. (2019)
BAS-1394	Bashkir	Bashkir	Jeong et al. (2019)
BAS-1396	Bashkir	Bashkir	Jeong et al. (2019)
BAS-1398	Bashkir	Bashkir	Jeong et al. (2019)
BAS-1400	Bashkir	Bashkir	Jeong et al. (2019)
BAS-150	Bashkir	Bashkir	Jeong et al. (2019)
BAS-153	Bashkir	Bashkir	Jeong et al. (2019)
BAS-156	Bashkir	Bashkir	Jeong et al. (2019)
BAS-164	Bashkir	Bashkir	Jeong et al. (2019)
BAS22	Basque	Basque	Lazaridis et al. (2014)
BAS25	Basque	Basque	Lazaridis et al. (2014)
BAS27	Basque	Basque	Lazaridis et al. (2014)
BAS28	Basque	Basque	Lazaridis et al. (2014)
BAS30	Basque	Basque	Lazaridis et al. (2014)
BAS31	Basque	Basque	Lazaridis et al. (2014)
BAS32	Basque	Basque	Lazaridis et al. (2014)
BAS33	Basque	Basque	Lazaridis et al. (2014)
BAS35	Basque	Basque	Lazaridis et al. (2014)
BAS-600	Bashkir	Bashkir	Jeong et al. (2019)
BAS-622	Bashkir	Bashkir	Jeong et al. (2019)
BAS-652	Bashkir	Bashkir	Jeong et al. (2019)
BAS-655	Bashkir	Bashkir	Jeong et al. (2019)
BAS-661	Bashkir	Bashkir	Jeong et al. (2019)
BAS-663	Bashkir	Bashkir	Jeong et al. (2019)
BAS-669	Bashkir	Bashkir	Jeong et al. (2019)
BAS-670	Bashkir	Bashkir	Jeong et al. (2019)
BAS-671	Bashkir	Bashkir	Jeong et al. (2019)
BAS-672	Bashkir	Bashkir	Jeong et al. (2019)
BAS-683	Bashkir	Bashkir	Jeong et al. (2019)
BAS-811	Bashkir	Bashkir	Jeong et al. (2019)
BAS-813	Bashkir	Bashkir	Jeong et al. (2019)
BAS-822	Bashkir	Bashkir	Jeong et al. (2019)
BAS-825	Bashkir	Bashkir	Jeong et al. (2019)
BAS-831	Bashkir	Bashkir	Jeong et al. (2019)
BAS-833	Bashkir	Bashkir	Jeong et al. (2019)
BAS-834	Bashkir	Bashkir	Jeong et al. (2019)
BAS-849	Bashkir	Bashkir	Jeong et al. (2019)
bel110c	Belarusian	Belarusian	Lazaridis et al. (2014)
bel23s	Belarusian	Belarusian	Lazaridis et al. (2014)
bel30s	Belarusian	Belarusian	Lazaridis et al. (2014)
bel43s	Belarusian	Belarusian	Lazaridis et al. (2014)
BEL57	Italian_South	Italian_South	Lazaridis et al. (2014)
bel72c	Belarusian	Belarusian	Lazaridis et al. (2014)
bel82s	Belarusian	Belarusian	Lazaridis et al. (2014)
bel8s	Belarusian	Belarusian	Lazaridis et al. (2014)
bel93c	Belarusian	Belarusian	Lazaridis et al. (2014)
belarusian23vp	Belarusian	Belarusian	Lazaridis et al. (2014)
belarusian47zp	Belarusian	Belarusian	Lazaridis et al. (2014)
Bishkek28442	Kyrgyz_Kyrgyzstan	Kyrgyz	Lazaridis et al. (2014)
Bishkek28443	Kyrgyz_Kyrgyzstan	Kyrgyz	Lazaridis et al. (2014)
Bishkek28445	Kyrgyz_Kyrgyzstan	Kyrgyz	Lazaridis et al. (2014)
Bishkek28446	Kyrgyz_Kyrgyzstan	Kyrgyz	Lazaridis et al. (2014)
Bishkek28449	Kyrgyz_Kyrgyzstan	Kyrgyz	Lazaridis et al. (2014)
Bishkek28451	Kyrgyz_Kyrgyzstan	Kyrgyz	Lazaridis et al. (2014)
Bishkek28452	Kyrgyz_Kyrgyzstan	Kyrgyz	Lazaridis et al. (2014)
Bishkek28454	Kyrgyz_Kyrgyzstan	Kyrgyz	Lazaridis et al. (2014)
Bishkek28456	Kyrgyz_Kyrgyzstan	Kyrgyz	Lazaridis et al. (2014)
BON076	Spanish	Spanish	Biagini et al. (2019)
BOS010	Spanish	Spanish	Biagini et al. (2019)
BOS011	Spanish	Spanish	Biagini et al. (2019)
BOS015	Spanish	Spanish	Biagini et al. (2019)
BOS027	Spanish	Spanish	Biagini et al. (2019)
BOS029	Spanish	Spanish	Biagini et al. (2019)
BulgarianA1	Bulgarian	Bulgarian	Lazaridis et al. (2014)
BulgarianA4	Bulgarian	Bulgarian	Lazaridis et al. (2014)
BulgarianB1	Bulgarian	Bulgarian	Lazaridis et al. (2014)
BulgarianB4	Bulgarian	Bulgarian	Lazaridis et al. (2014)
BulgarianC1	Bulgarian	Bulgarian	Lazaridis et al. (2014)
BulgarianD6	Bulgarian	Bulgarian	Lazaridis et al. (2014)
BulgarianE2	Bulgarian	Bulgarian	Lazaridis et al. (2014)
BulgarianF1	Bulgarian	Bulgarian	Lazaridis et al. (2014)
BulgarianF2	Bulgarian	Bulgarian	Lazaridis et al. (2014)
BulgarianH2	Bulgarian	Bulgarian	Lazaridis et al. (2014)
BUR-003	Buryat	Buryat	Jeong et al. (2019)
BUR-008	Buryat	Buryat	Jeong et al. (2019)
BUR-009	Buryat	Buryat	Jeong et al. (2019)
BUR-042	Buryat	Buryat	Jeong et al. (2019)
BUR-047	Buryat	Buryat	Jeong et al. (2019)
BUR-050	Buryat	Buryat	Jeong et al. (2019)
BUR-051	Buryat	Buryat	Jeong et al. (2019)
BUR-074	Buryat	Buryat	Jeong et al. (2019)
BUR-087	Buryat	Buryat	Jeong et al. (2019)
BUR-101	Khamnegan	Khamnegan	Jeong et al. (2019)
BUR-103	Khamnegan	Khamnegan	Jeong et al. (2019)
BUR-124	Buryat	Buryat	Jeong et al. (2019)
BUR-144	Buryat	Buryat	Jeong et al. (2019)
BUR-155	Khamnegan	Khamnegan	Jeong et al. (2019)
BUR-158	Buryat	Buryat	Jeong et al. (2019)
BUR-160	Buryat	Buryat	Jeong et al. (2019)
BUR-205	Buryat	Buryat	Jeong et al. (2019)
BUR-207	Buryat	Buryat	Jeong et al. (2019)
BUR-215	Buryat	Buryat	Jeong et al. (2019)
BUR-217	Buryat	Buryat	Jeong et al. (2019)
BUR-224	Buryat	Buryat	Jeong et al. (2019)
BUR-238	Khamnegan	Khamnegan	Jeong et al. (2019)
BUR-255	Buryat	Buryat	Jeong et al. (2019)
BUR-258	Buryat	Buryat	Jeong et al. (2019)
BUR-358	Buryat	Buryat	Jeong et al. (2019)
BUR-382	Buryat	Buryat	Jeong et al. (2019)
BUR-415	Buryat	Buryat	Jeong et al. (2019)
BUR-500	Khamnegan	Khamnegan	Jeong et al. (2019)
BUR-531	Buryat	Buryat	Jeong et al. (2019)
BUR-562	Buryat	Buryat	Jeong et al. (2019)
BUR-568	Buryat	Buryat	Jeong et al. (2019)
BUR-578	Buryat	Buryat	Jeong et al. (2019)
BUR-587	Buryat	Buryat	Jeong et al. (2019)
BUR-594	Buryat	Buryat	Jeong et al. (2019)
BUR-599	Buryat	Buryat	Jeong et al. (2019)
BUR-605	Buryat	Buryat	Jeong et al. (2019)
BUR-635	Buryat	Buryat	Jeong et al. (2019)
BUR-645	Buryat	Buryat	Jeong et al. (2019)
BUR-684	Buryat	Buryat	Jeong et al. (2019)
BUR-694	Buryat	Buryat	Jeong et al. (2019)
BUR-706	Buryat	Buryat	Jeong et al. (2019)
BUR-707	Buryat	Buryat	Jeong et al. (2019)
CAL026	Spanish	Spanish	Biagini et al. (2019)
CAL053	Spanish	Spanish	Biagini et al. (2019)
CAL107	Spanish	Spanish	Biagini et al. (2019)
CAR007	Spanish	Spanish	Biagini et al. (2019)
CAR016	Spanish	Spanish	Biagini et al. (2019)
CAR023	Spanish	Spanish	Biagini et al. (2019)
CAR048	Spanish	Spanish	Biagini et al. (2019)
CAR200	Spanish	Spanish	Biagini et al. (2019)
CAR212	Spanish	Spanish	Biagini et al. (2019)
CAR256	Spanish	Spanish	Biagini et al. (2019)
CAR257	Spanish	Spanish	Biagini et al. (2019)
ch113	Chechen	Chechen	Lazaridis et al. (2014)
ch126	Chechen	Chechen	Lazaridis et al. (2014)
ch16	Chechen	Chechen	Lazaridis et al. (2014)
ch174	Chechen	Chechen	Lazaridis et al. (2014)
ch179	Chechen	Chechen	Lazaridis et al. (2014)
ch193	Chechen	Chechen	Lazaridis et al. (2014)
ch21	Chechen	Chechen	Lazaridis et al. (2014)
ch3	Chechen	Chechen	Lazaridis et al. (2014)
ch31	Chechen	Chechen	Lazaridis et al. (2014)
CHI007	Thai	Thai	Lazaridis et al. (2014)
CHI034	Thai	Thai	Lazaridis et al. (2014)
CHRK-544	Circassian	Circassian	Jeong et al. (2019)
Chuvash13	Chuvash	Chuvash	Lazaridis et al. (2014)
Chuvash20	Chuvash	Chuvash	Lazaridis et al. (2014)
Chuvash22	Chuvash	Chuvash	Lazaridis et al. (2014)
Chuvash24	Chuvash	Chuvash	Lazaridis et al. (2014)
Chuvash25	Chuvash	Chuvash	Lazaridis et al. (2014)
Chuvash26	Chuvash	Chuvash	Lazaridis et al. (2014)
Chuvash29	Chuvash	Chuvash	Lazaridis et al. (2014)
Chuvash31	Chuvash	Chuvash	Lazaridis et al. (2014)
Chuvash33	Chuvash	Chuvash	Lazaridis et al. (2014)
Chuvash37	Chuvash	Chuvash	Lazaridis et al. (2014)
Ckrd13	Yukagir_Tundra	Yukagir	Lazaridis et al. (2014)
Ckrd18	Yukagir_Tundra	Yukagir	Lazaridis et al. (2014)
Ckrd8	Yukagir_Tundra	Yukagir	Lazaridis et al. (2014)
Ckrd9	Yukagir_Tundra	Yukagir	Lazaridis et al. (2014)
COD068	Spanish	Spanish	Biagini et al. (2019)
COD147	Spanish	Spanish	Biagini et al. (2019)
COM032	Spanish	Spanish	Biagini et al. (2019)
CRO103	Croatian	Croatian	Lazaridis et al. (2014)
CRO107	Croatian	Croatian	Lazaridis et al. (2014)
CRO153	Croatian	Croatian	Lazaridis et al. (2014)
CRO31	Croatian	Croatian	Lazaridis et al. (2014)
CRO41	Croatian	Croatian	Lazaridis et al. (2014)
CRO47	Croatian	Croatian	Lazaridis et al. (2014)
CRO48	Croatian	Croatian	Lazaridis et al. (2014)
CRO53	Croatian	Croatian	Lazaridis et al. (2014)
CRO66	Croatian	Croatian	Lazaridis et al. (2014)
CRO93	Croatian	Croatian	Lazaridis et al. (2014)
CYP19	Cypriot	Cypriot	Lazaridis et al. (2014)
CYP2	Cypriot	Cypriot	Lazaridis et al. (2014)
CYP5	Cypriot	Cypriot	Lazaridis et al. (2014)
Cyprus13AJ19	Cypriot	Cypriot	Lazaridis et al. (2014)
Cyprus21AJ19	Cypriot	Cypriot	Lazaridis et al. (2014)
Cyprus22AJ19	Cypriot	Cypriot	Lazaridis et al. (2014)
Cyprus24AJ19	Cypriot	Cypriot	Lazaridis et al. (2014)
Cyprus2AJ19	Cypriot	Cypriot	Lazaridis et al. (2014)
DAG06-260	Kaitag	Kaitag	Jeong et al. (2019)
DAG06-261	Kaitag	Kaitag	Jeong et al. (2019)
DAG06-262	Kaitag	Kaitag	Jeong et al. (2019)
DAG06-578	Kaitag	Kaitag	Jeong et al. (2019)
DAG06-786	Kaitag	Kaitag	Jeong et al. (2019)
DAG06-824	Kaitag	Kaitag	Jeong et al. (2019)
DAG06-826	Kaitag	Kaitag	Jeong et al. (2019)
DAG06-830	Kaitag	Kaitag	Jeong et al. (2019)
DAG-090	Tabasaran	Tabasaran	Jeong et al. (2019)
DAG-122	Tabasaran	Tabasaran	Jeong et al. (2019)
DAG-123	Tabasaran	Tabasaran	Jeong et al. (2019)
DAG-124	Tabasaran	Tabasaran	Jeong et al. (2019)
DAG-127	Tabasaran	Tabasaran	Jeong et al. (2019)
DAG-146	Darginian	Darginian	Jeong et al. (2019)
DAG-147	Tabasaran	Tabasaran	Jeong et al. (2019)
DAG-152	Tabasaran	Tabasaran	Jeong et al. (2019)
DAG-160	Tabasaran	Tabasaran	Jeong et al. (2019)
DAG-161	Darginian	Darginian	Jeong et al. (2019)
DAG-165	Darginian	Darginian	Jeong et al. (2019)
DAG-178	Tabasaran	Tabasaran	Jeong et al. (2019)
DAG-180	Kubachinian	Kubachinian	Jeong et al. (2019)
DAG-183	Tabasaran	Tabasaran	Jeong et al. (2019)
DAG-200	Kubachinian	Kubachinian	Jeong et al. (2019)
DAG-205	Kubachinian	Kubachinian	Jeong et al. (2019)
DAG-206	Darginian	Darginian	Jeong et al. (2019)
DAG-210	Kubachinian	Kubachinian	Jeong et al. (2019)
DAG-211	Kubachinian	Kubachinian	Jeong et al. (2019)
DAG-213	Kubachinian	Kubachinian	Jeong et al. (2019)
DAG-225	Darginian	Darginian	Jeong et al. (2019)
DAG-231	Darginian	Darginian	Jeong et al. (2019)
DAG-232	Darginian	Darginian	Jeong et al. (2019)
DAG-325	Lak	Lak	Jeong et al. (2019)
DAG-335	Lak	Lak	Jeong et al. (2019)
DAG-336	Lak	Lak	Jeong et al. (2019)
DAG-344	Lak	Lak	Jeong et al. (2019)
DAG-350	Darginian	Darginian	Jeong et al. (2019)
DAG-371	Lak	Lak	Jeong et al. (2019)
DAG-372	Lak	Lak	Jeong et al. (2019)
DAG-376	Lak	Lak	Jeong et al. (2019)
DAG-388	Lak	Lak	Jeong et al. (2019)
DAG-390	Lak	Lak	Jeong et al. (2019)
DAG-400	Lak	Lak	Jeong et al. (2019)
DAG-448	Avar	Avar	Jeong et al. (2019)
DAG-461	Avar	Avar	Jeong et al. (2019)
DAG-474	Avar	Avar	Jeong et al. (2019)
DAG-477	Avar	Avar	Jeong et al. (2019)
DAG-485	Avar	Avar	Jeong et al. (2019)
DAG-492	Avar	Avar	Jeong et al. (2019)
DAG-506	Avar	Avar	Jeong et al. (2019)
DAG-515	Avar	Avar	Jeong et al. (2019)
DAN072	Spanish	Spanish	Biagini et al. (2019)
DCH002	Thai	Thai	Lazaridis et al. (2014)
DCH006	Thai	Thai	Lazaridis et al. (2014)
DCH007	Thai	Thai	Lazaridis et al. (2014)
DCH008	Thai	Thai	Lazaridis et al. (2014)
DCH009	Thai	Thai	Lazaridis et al. (2014)
DCH010	Thai	Thai	Lazaridis et al. (2014)
DCH011	Thai	Thai	Lazaridis et al. (2014)
DCH012	Thai	Thai	Lazaridis et al. (2014)
Dolgan1708	Dolgan	Dolgan	Lazaridis et al. (2014)
Dolgan3185	Dolgan	Dolgan	Lazaridis et al. (2014)
Dolgan3857	Dolgan	Dolgan	Lazaridis et al. (2014)
Dolgan3875	Dolgan	Dolgan	Lazaridis et al. (2014)
EIV001_2	Spanish	Spanish	Biagini et al. (2019)
EIV004_2	Spanish	Spanish	Biagini et al. (2019)
EIV009_2	Spanish	Spanish	Biagini et al. (2019)
EIV010_2	Spanish	Spanish	Biagini et al. (2019)
EIV011_2	Spanish	Spanish	Biagini et al. (2019)
EIV012_2	Spanish	Spanish	Biagini et al. (2019)
EIV013_2	Spanish	Spanish	Biagini et al. (2019)
EIV014_2	Spanish	Spanish	Biagini et al. (2019)
EIV015_2	Spanish	Spanish	Biagini et al. (2019)
Esk20	Eskimo_ChaplinSireniki	Eskimo_ChaplinSireniki	Lazaridis et al. (2014)
Esk22	Eskimo_ChaplinSireniki	Eskimo_ChaplinSireniki	Lazaridis et al. (2014)
Esk29	Eskimo_ChaplinSireniki	Eskimo_ChaplinSireniki	Lazaridis et al. (2014)
Esk38	Eskimo_ChaplinSireniki	Eskimo_ChaplinSireniki	Lazaridis et al. (2014)
EST038	Spanish	Spanish	Biagini et al. (2019)
EST093	Spanish	Spanish	Biagini et al. (2019)
Est358	Estonian	Estonian	Lazaridis et al. (2014)
Est372	Estonian	Estonian	Lazaridis et al. (2014)
Est375	Estonian	Estonian	Lazaridis et al. (2014)
Est377	Estonian	Estonian	Lazaridis et al. (2014)
Est380	Estonian	Estonian	Lazaridis et al. (2014)
Est391	Estonian	Estonian	Lazaridis et al. (2014)
Est393	Estonian	Estonian	Lazaridis et al. (2014)
Est394	Estonian	Estonian	Lazaridis et al. (2014)
Est397	Estonian	Estonian	Lazaridis et al. (2014)
Est400	Estonian	Estonian	Lazaridis et al. (2014)
EV-004	Evenk_Transbaikal	Evenk_Transbaikal	Jeong et al. (2019)
EV-023	Evenk_Transbaikal	Evenk_Transbaikal	Jeong et al. (2019)
EV-040	Evenk_Transbaikal	Evenk_Transbaikal	Jeong et al. (2019)
EV-050	Evenk_Transbaikal	Evenk_Transbaikal	Jeong et al. (2019)
EV-052	Evenk_Transbaikal	Evenk_Transbaikal	Jeong et al. (2019)
EV-082	Evenk_Transbaikal	Evenk_Transbaikal	Jeong et al. (2019)
EV-110	Evenk_Transbaikal	Evenk_Transbaikal	Jeong et al. (2019)
EV-114	Khamnegan	Khamnegan	Jeong et al. (2019)
EV-132	Khamnegan	Khamnegan	Jeong et al. (2019)
EV-139	Khamnegan	Khamnegan	Jeong et al. (2019)
EV-147	Evenk_Transbaikal	Evenk_Transbaikal	Jeong et al. (2019)
EV-148	Khamnegan	Khamnegan	Jeong et al. (2019)
EV-175	Khamnegan	Khamnegan	Jeong et al. (2019)
EZI-001	Ezid	Ezid	Jeong et al. (2019)
EZI-010	Ezid	Ezid	Jeong et al. (2019)
EZI-012	Ezid	Ezid	Jeong et al. (2019)
EZI-013	Ezid	Ezid	Jeong et al. (2019)
EZI-020	Ezid	Ezid	Jeong et al. (2019)
EZI-029	Ezid	Ezid	Jeong et al. (2019)
EZI-060	Ezid	Ezid	Jeong et al. (2019)
EZI-074	Ezid	Ezid	Jeong et al. (2019)
FER007	Spanish	Spanish	Biagini et al. (2019)
FER015	Spanish	Spanish	Biagini et al. (2019)
FER023	Spanish	Spanish	Biagini et al. (2019)
FER033	Spanish	Spanish	Biagini et al. (2019)
FER039	Spanish	Spanish	Biagini et al. (2019)
FER052	Spanish	Spanish	Biagini et al. (2019)
FER054	Spanish	Spanish	Biagini et al. (2019)
FER097	Spanish	Spanish	Biagini et al. (2019)
FER101	Spanish	Spanish	Biagini et al. (2019)
FOR066	Spanish	Spanish	Biagini et al. (2019)
FOR067	Spanish	Spanish	Biagini et al. (2019)
FOR094	Spanish	Spanish	Biagini et al. (2019)
French23812	French	French	Lazaridis et al. (2016)
French23814	French	French	Lazaridis et al. (2016)
French23821	French	French	Lazaridis et al. (2016)
French23830	French	French	Lazaridis et al. (2016)
French23833	French	French	Lazaridis et al. (2016)
French23862	French	French	Lazaridis et al. (2016)
French23915	French	French	Lazaridis et al. (2016)
French23919	French	French	Lazaridis et al. (2016)
French23989	French	French	Lazaridis et al. (2016)
French24061	French	French	Lazaridis et al. (2016)
French24075	French	French	Lazaridis et al. (2016)
French24076	French	French	Lazaridis et al. (2016)
French24090	French	French	Lazaridis et al. (2016)
French24118	French	French	Lazaridis et al. (2016)
French24120	French	French	Lazaridis et al. (2016)
French24124	French	French	Lazaridis et al. (2016)
French24144	French	French	Lazaridis et al. (2016)
French24148	French	French	Lazaridis et al. (2016)
French24178	French	French	Lazaridis et al. (2016)
French24247	French	French	Lazaridis et al. (2016)
French24381	French	French	Lazaridis et al. (2016)
French24400	French	French	Lazaridis et al. (2016)
French24408	French	French	Lazaridis et al. (2016)
French24433	French	French	Lazaridis et al. (2016)
French24434	French	French	Lazaridis et al. (2016)
French24437	French	French	Lazaridis et al. (2016)
French24690	French	French	Lazaridis et al. (2016)
French24817	French	French	Lazaridis et al. (2016)
French25068	French	French	Lazaridis et al. (2016)
G408	Romanian	Romanian	Lazaridis et al. (2016)
G421	Romanian	Romanian	Lazaridis et al. (2016)
G428	Romanian	Romanian	Lazaridis et al. (2016)
G429	Romanian	Romanian	Lazaridis et al. (2016)
G434	Romanian	Romanian	Lazaridis et al. (2016)
GAG-183	Gagauz	Gagauz	Jeong et al. (2019)
GAG-187	Gagauz	Gagauz	Jeong et al. (2019)
GAG-188	Gagauz	Gagauz	Jeong et al. (2019)
GAG-189	Gagauz	Gagauz	Jeong et al. (2019)
GAG-196	Gagauz	Gagauz	Jeong et al. (2019)
GAG-215	Gagauz	Gagauz	Jeong et al. (2019)
GAG-220	Gagauz	Gagauz	Jeong et al. (2019)
GAG-221	Gagauz	Gagauz	Jeong et al. (2019)
GAG-226	Gagauz	Gagauz	Jeong et al. (2019)
GEO001	Georgian	Georgian	Jeong et al. (2019)
GEO-002	Georgian	Georgian	Jeong et al. (2019)
GEO-005	Georgian	Georgian	Jeong et al. (2019)
GEO-010	Georgian	Georgian	Jeong et al. (2019)
GEO-015	Georgian	Georgian	Jeong et al. (2019)
GEO-020	Georgian	Georgian	Jeong et al. (2019)
GEO-028	Georgian	Georgian	Jeong et al. (2019)
GEO-031	Georgian	Georgian	Jeong et al. (2019)
GEO-032	Georgian	Georgian	Jeong et al. (2019)
GEO-039	Georgian	Georgian	Jeong et al. (2019)
GEO-051	Georgian	Georgian	Jeong et al. (2019)
GEO-061	Georgian	Georgian	Jeong et al. (2019)
GEO-082	Georgian	Georgian	Jeong et al. (2019)
GeorgianJew1577	Jew_Georgian	Jew_Georgian	Lazaridis et al. (2014)
GeorgianJew1594	Jew_Georgian	Jew_Georgian	Lazaridis et al. (2014)
GeorgianJew1607	Jew_Georgian	Jew_Georgian	Lazaridis et al. (2014)
GeorgianJew1654	Jew_Georgian	Jew_Georgian	Lazaridis et al. (2014)
GeorgianJew1671	Jew_Georgian	Jew_Georgian	Lazaridis et al. (2014)
GeorgianJew1883	Jew_Georgian	Jew_Georgian	Lazaridis et al. (2014)
GeorgianJew1971	Jew_Georgian	Jew_Georgian	Lazaridis et al. (2014)
GN01	Tibetan	Tibetan	Wang et al. (2021)
GN03	Tibetan	Tibetan	Wang et al. (2021)
GN10	Tibetan	Tibetan	Wang et al. (2021)
GN17	Tibetan	Tibetan	Wang et al. (2021)
GN19	Tibetan	Tibetan	Wang et al. (2021)
GRA011	Spanish	Spanish	Biagini et al. (2019)
GRA016	Spanish	Spanish	Biagini et al. (2019)
GRA020	Spanish	Spanish	Biagini et al. (2019)
GRA029	Spanish	Spanish	Biagini et al. (2019)
GRA035	Spanish	Spanish	Biagini et al. (2019)
GRA135	Spanish	Spanish	Biagini et al. (2019)
GREEKGRALPOP10	Greek	Greek	Lazaridis et al. (2014)
GREEKGRALPOP11	Greek	Greek	Lazaridis et al. (2014)
GREEKGRALPOP12	Greek	Greek	Lazaridis et al. (2014)
GREEKGRALPOP13	Greek	Greek	Lazaridis et al. (2014)
GREEKGRALPOP14	Greek	Greek	Lazaridis et al. (2014)
GREEKGRALPOP15	Greek	Greek	Lazaridis et al. (2014)
GREEKGRALPOP16	Greek	Greek	Lazaridis et al. (2014)
GREEKGRALPOP17	Greek	Greek	Lazaridis et al. (2014)
GREEKGRALPOP18	Greek	Greek	Lazaridis et al. (2014)
GREEKGRALPOP3	Greek	Greek	Lazaridis et al. (2014)
GREEKGRALPOP4	Greek	Greek	Lazaridis et al. (2014)
GREEKGRALPOP5	Greek	Greek	Lazaridis et al. (2014)
GREEKGRALPOP8	Greek	Greek	Lazaridis et al. (2014)
GREEKGRALPOP9	Greek	Greek	Lazaridis et al. (2014)
GUL190	Spanish	Spanish	Biagini et al. (2019)
GUS007	Spanish	Spanish	Biagini et al. (2019)
GUS008	Spanish	Spanish	Biagini et al. (2019)
GUS014	Spanish	Spanish	Biagini et al. (2019)
GUS029	Spanish	Spanish	Biagini et al. (2019)
GUS036	Spanish	Spanish	Biagini et al. (2019)
GUS040	Spanish	Spanish	Biagini et al. (2019)
GUS119	Spanish	Spanish	Biagini et al. (2019)
GUS199	Spanish	Spanish	Biagini et al. (2019)
GUS202	Spanish	Spanish	Biagini et al. (2019)
GUS203	Spanish	Spanish	Biagini et al. (2019)
Han115	Han	Han	Wang et al. (2021)
Han1207	Han	Han	Wang et al. (2021)
Han1226	Han	Han	Wang et al. (2021)
Han1235	Han	Han	Wang et al. (2021)
Han1243	Han	Han	Wang et al. (2021)
Han1329	Han	Han	Wang et al. (2021)
Han1415	Han	Han	Wang et al. (2021)
Han1432	Han	Han	Wang et al. (2021)
Han1434	Han	Han	Wang et al. (2021)
Han1452	Han	Han	Wang et al. (2021)
Han1467	Han	Han	Wang et al. (2021)
Han1603	Han	Han	Wang et al. (2021)
Han1616	Han	Han	Wang et al. (2021)
Han1619	Han	Han	Wang et al. (2021)
Han1709	Han	Han	Wang et al. (2021)
Han1713	Han	Han	Wang et al. (2021)
Han1714	Han	Han	Wang et al. (2021)
Han1840	Han	Han	Wang et al. (2021)
Han1843	Han	Han	Wang et al. (2021)
Han1896	Han	Han	Wang et al. (2021)
Han1897	Han	Han	Wang et al. (2021)
Han1899	Han	Han	Wang et al. (2021)
Han1900	Han	Han	Wang et al. (2021)
Han1916	Han	Han	Wang et al. (2021)
Han1917	Han	Han	Wang et al. (2021)
Han192	Han	Han	Wang et al. (2021)
Han1934	Han	Han	Wang et al. (2021)
Han1962	Han	Han	Wang et al. (2021)
Han1968	Han	Han	Wang et al. (2021)
Han1970	Han	Han	Wang et al. (2021)
Han1978	Han	Han	Wang et al. (2021)
Han1994	Han	Han	Wang et al. (2021)
Han2044	Han	Han	Wang et al. (2021)
Han2054	Han	Han	Wang et al. (2021)
Han2057	Han	Han	Wang et al. (2021)
Han2058	Han	Han	Wang et al. (2021)
Han2076	Han	Han	Wang et al. (2021)
Han2087	Han	Han	Wang et al. (2021)
Han2088	Han	Han	Wang et al. (2021)
Han2090	Han	Han	Wang et al. (2021)
Han2145	Han	Han	Wang et al. (2021)
Han2147	Han	Han	Wang et al. (2021)
Han2150	Han	Han	Wang et al. (2021)
Han2151	Han	Han	Wang et al. (2021)
Han2155	Han	Han	Wang et al. (2021)
Han2161	Han	Han	Wang et al. (2021)
Han2162	Han	Han	Wang et al. (2021)
Han220	Han	Han	Wang et al. (2021)
Han24	Han	Han	Wang et al. (2021)
Han25	Han	Han	Wang et al. (2021)
Han278	Han	Han	Wang et al. (2021)
Han4	Han	Han	Wang et al. (2021)
Han496	Han	Han	Wang et al. (2021)
Han516	Han	Han	Wang et al. (2021)
Han53	Han	Han	Wang et al. (2021)
Han605	Han	Han	Wang et al. (2021)
Han788	Han	Han	Wang et al. (2021)
Han789	Han	Han	Wang et al. (2021)
Han790	Han	Han	Wang et al. (2021)
Han853	Han	Han	Wang et al. (2021)
Han855	Han	Han	Wang et al. (2021)
Han874	Han	Han	Wang et al. (2021)
Han894	Han	Han	Wang et al. (2021)
Han993	Han	Han	Wang et al. (2021)
HG00103	Scottish	Scottish	Lazaridis et al. (2014)
HG00104	Scottish	Scottish	Lazaridis et al. (2014)
HG00105	Scottish	Scottish	Lazaridis et al. (2014)
HG00106	Scottish	Scottish	Lazaridis et al. (2014)
HG00126	English	English	Lazaridis et al. (2014)
HG00128	English	English	Lazaridis et al. (2014)
HG00129	English	English	Lazaridis et al. (2014)
HG00130	English	English	Lazaridis et al. (2014)
HG00131	English	English	Lazaridis et al. (2014)
HG00160	English	English	Lazaridis et al. (2014)
HG00171	Finnish	Finnish	Lazaridis et al. (2014)
HG00173	Finnish	Finnish	Lazaridis et al. (2014)
HG00174	Finnish	Finnish	Lazaridis et al. (2014)
HG00182	Finnish	Finnish	Lazaridis et al. (2014)
HG00183	Finnish	Finnish	Lazaridis et al. (2014)
HG00190	Finnish	Finnish	Lazaridis et al. (2014)
HG00231	English	English	Lazaridis et al. (2014)
HG00232	English	English	Lazaridis et al. (2014)
HG00233	English	English	Lazaridis et al. (2014)
HG00234	English	English	Lazaridis et al. (2014)
HG00266	Finnish	Finnish	Lazaridis et al. (2014)
HG01500	Spanish	Spanish	Lazaridis et al. (2014)
HG01501	Spanish	Spanish	Lazaridis et al. (2014)
HG01503	Spanish	Spanish	Lazaridis et al. (2014)
HG01504	Spanish	Spanish	Lazaridis et al. (2014)
HG01506	Spanish	Spanish	Lazaridis et al. (2014)
HG01507	Spanish	Spanish	Lazaridis et al. (2014)
HG01509	Spanish	Spanish	Lazaridis et al. (2014)
HG01510	Spanish	Spanish	Lazaridis et al. (2014)
HG01512	Spanish	Spanish	Lazaridis et al. (2014)
HG01513	Spanish	Spanish	Lazaridis et al. (2014)
HG01515	Spanish_North	Spanish_North	Lazaridis et al. (2014)
HG01516	Spanish_North	Spanish_North	Lazaridis et al. (2014)
HG01518	Spanish_North	Spanish_North	Lazaridis et al. (2014)
HG01524	Spanish	Spanish	Lazaridis et al. (2014)
HG01527	Spanish	Spanish	Lazaridis et al. (2014)
HG01528	Spanish	Spanish	Lazaridis et al. (2014)
HG01530	Spanish	Spanish	Lazaridis et al. (2014)
HG01536	Spanish	Spanish	Lazaridis et al. (2014)
HG01537	Spanish	Spanish	Lazaridis et al. (2014)
HG01595	Kinh	Kinh	Lazaridis et al. (2014)
HG01596	Kinh	Kinh	Lazaridis et al. (2014)
HG01597	Kinh	Kinh	Lazaridis et al. (2014)
HG01598	Kinh	Kinh	Lazaridis et al. (2014)
HG01600	Kinh	Kinh	Lazaridis et al. (2014)
HG01605	Spanish	Spanish	Lazaridis et al. (2014)
HG01606	Spanish	Spanish	Lazaridis et al. (2014)
HG01607	Spanish	Spanish	Lazaridis et al. (2014)
HG01608	Spanish	Spanish	Lazaridis et al. (2014)
HG01613	Spanish	Spanish	Lazaridis et al. (2014)
HG01615	Spanish	Spanish	Lazaridis et al. (2014)
HG01617	Spanish	Spanish	Lazaridis et al. (2014)
HG01618	Spanish	Spanish	Lazaridis et al. (2014)
HG01619	Spanish	Spanish	Lazaridis et al. (2014)
HG01620	Spanish	Spanish	Lazaridis et al. (2014)
HG01623	Spanish	Spanish	Lazaridis et al. (2014)
HG01624	Spanish	Spanish	Lazaridis et al. (2014)
HG01625	Spanish	Spanish	Lazaridis et al. (2014)
HG01626	Spanish	Spanish	Lazaridis et al. (2014)
HG01673	Spanish	Spanish	Lazaridis et al. (2014)
HG01675	Spanish	Spanish	Lazaridis et al. (2014)
HG01676	Spanish	Spanish	Lazaridis et al. (2014)
HG01678	Spanish	Spanish	Lazaridis et al. (2014)
HG01679	Spanish	Spanish	Lazaridis et al. (2014)
HG01680	Spanish	Spanish	Lazaridis et al. (2014)
HG01682	Spanish	Spanish	Lazaridis et al. (2014)
HG01684	Spanish	Spanish	Lazaridis et al. (2014)
HG01685	Spanish	Spanish	Lazaridis et al. (2014)
HG01686	Spanish	Spanish	Lazaridis et al. (2014)
HG01697	Spanish	Spanish	Lazaridis et al. (2014)
HG01699	Spanish	Spanish	Lazaridis et al. (2014)
HG01700	Spanish_North	Spanish_North	Lazaridis et al. (2014)
HG01702	Spanish_North	Spanish_North	Lazaridis et al. (2014)
HG01704	Spanish	Spanish	Lazaridis et al. (2014)
HG01705	Spanish	Spanish	Lazaridis et al. (2014)
HG01707	Spanish	Spanish	Lazaridis et al. (2014)
HG01746	Spanish	Spanish	Lazaridis et al. (2014)
HG01747	Spanish	Spanish	Lazaridis et al. (2014)
HG01761	Spanish	Spanish	Lazaridis et al. (2014)
HG01762	Spanish	Spanish	Lazaridis et al. (2014)
HG01770	Spanish	Spanish	Lazaridis et al. (2014)
HG01773	Spanish	Spanish	Lazaridis et al. (2014)
HG01842	Kinh	Kinh	Lazaridis et al. (2014)
HG01844	Kinh	Kinh	Lazaridis et al. (2014)
HG01846	Kinh	Kinh	Lazaridis et al. (2014)
HG02220	Spanish	Spanish	Lazaridis et al. (2014)
HG02238	Spanish	Spanish	Lazaridis et al. (2014)
HGDP00511	French	French	Patterson et al. (2012)
HGDP00512	French	French	Patterson et al. (2012)
HGDP00513	French	French	Patterson et al. (2012)
HGDP00514	French	French	Patterson et al. (2012)
HGDP00515	French	French	Patterson et al. (2012)
HGDP00516	French	French	Patterson et al. (2012)
HGDP00517	French	French	Patterson et al. (2012)
HGDP00518	French	French	Patterson et al. (2012)
HGDP00519	French	French	Patterson et al. (2012)
HGDP00522	French	French	Patterson et al. (2012)
HGDP00523	French	French	Patterson et al. (2012)
HGDP00524	French	French	Patterson et al. (2012)
HGDP00525	French	French	Patterson et al. (2012)
HGDP00526	French	French	Patterson et al. (2012)
HGDP00527	French	French	Patterson et al. (2012)
HGDP00528	French	French	Patterson et al. (2012)
HGDP00529	French	French	Patterson et al. (2012)
HGDP00531	French	French	Patterson et al. (2012)
HGDP00533	French	French	Patterson et al. (2012)
HGDP00534	French	French	Patterson et al. (2012)
HGDP00535	French	French	Patterson et al. (2012)
HGDP00536	French	French	Patterson et al. (2012)
HGDP00537	French	French	Patterson et al. (2012)
HGDP00538	French	French	Patterson et al. (2012)
HGDP00539	French	French	Patterson et al. (2012)
HGDP00666	Sardinian	Sardinian	Patterson et al. (2012)
HGDP00667	Sardinian	Sardinian	Patterson et al. (2012)
HGDP00668	Sardinian	Sardinian	Patterson et al. (2012)
HGDP00669	Sardinian	Sardinian	Patterson et al. (2012)
HGDP00670	Sardinian	Sardinian	Patterson et al. (2012)
HGDP00671	Sardinian	Sardinian	Patterson et al. (2012)
HGDP00672	Italian_Sardinian	Sardinian	Patterson et al. (2012)
HGDP00673	Sardinian	Sardinian	Patterson et al. (2012)
HGDP00674	Sardinian	Sardinian	Patterson et al. (2012)
HGDP00713	Cambodian	Cambodian	Patterson et al. (2012)
HGDP00714	Cambodian	Cambodian	Patterson et al. (2012)
HGDP00715	Cambodian	Cambodian	Patterson et al. (2012)
HGDP00716	Cambodian	Cambodian	Patterson et al. (2012)
HGDP00717	Cambodian	Cambodian	Patterson et al. (2012)
HGDP00719	Cambodian	Cambodian	Patterson et al. (2012)
HGDP00720	Cambodian	Cambodian	Patterson et al. (2012)
HGDP00721	Cambodian	Cambodian	Patterson et al. (2012)
HGDP00747	Japanese	Japanese	Patterson et al. (2012)
HGDP00748	Japanese	Japanese	Patterson et al. (2012)
HGDP00749	Japanese	Japanese	Patterson et al. (2012)
HGDP00750	Japanese	Japanese	Patterson et al. (2012)
HGDP00751	Japanese	Japanese	Patterson et al. (2012)
HGDP00752	Japanese	Japanese	Patterson et al. (2012)
HGDP00753	Japanese	Japanese	Patterson et al. (2012)
HGDP00754	Japanese	Japanese	Patterson et al. (2012)
HGDP00755	Japanese	Japanese	Patterson et al. (2012)
HGDP00756	Japanese	Japanese	Patterson et al. (2012)
HGDP00757	Japanese	Japanese	Patterson et al. (2012)
HGDP00758	Japanese	Japanese	Patterson et al. (2012)
HGDP00759	Japanese	Japanese	Patterson et al. (2012)
HGDP00760	Japanese	Japanese	Patterson et al. (2012)
HGDP00761	Japanese	Japanese	Patterson et al. (2012)
HGDP00762	Japanese	Japanese	Patterson et al. (2012)
HGDP00763	Japanese	Japanese	Patterson et al. (2012)
HGDP00764	Japanese	Japanese	Patterson et al. (2012)
HGDP00765	Japanese	Japanese	Patterson et al. (2012)
HGDP00766	Japanese	Japanese	Patterson et al. (2012)
HGDP00767	Japanese	Japanese	Patterson et al. (2012)
HGDP00768	Japanese	Japanese	Patterson et al. (2012)
HGDP00769	Japanese	Japanese	Patterson et al. (2012)
HGDP00771	Japanese	Japanese	Patterson et al. (2012)
HGDP00772	Japanese	Japanese	Patterson et al. (2012)
HGDP00773	Japanese	Japanese	Patterson et al. (2012)
HGDP00774	Han	Han	Patterson et al. (2012)
HGDP00775	Han	Han	Patterson et al. (2012)
HGDP00776	Han	Han	Patterson et al. (2012)
HGDP00777	Han	Han	Patterson et al. (2012)
HGDP00779	Han	Han	Patterson et al. (2012)
HGDP00780	Han	Han	Patterson et al. (2012)
HGDP00781	Han	Han	Patterson et al. (2012)
HGDP00782	Han	Han	Patterson et al. (2012)
HGDP00783	Han	Han	Patterson et al. (2012)
HGDP00784	Han	Han	Patterson et al. (2012)
HGDP00785	Han	Han	Patterson et al. (2012)
HGDP00786	Han	Han	Patterson et al. (2012)
HGDP00790	Japanese	Japanese	Patterson et al. (2012)
HGDP00791	Japanese	Japanese	Patterson et al. (2012)
HGDP00794	Orcadian	Orcadian	Patterson et al. (2012)
HGDP00796	Orcadian	Orcadian	Patterson et al. (2012)
HGDP00797	Orcadian	Orcadian	Patterson et al. (2012)
HGDP00798	Orcadian	Orcadian	Patterson et al. (2012)
HGDP00799	Orcadian	Orcadian	Patterson et al. (2012)
HGDP00800	Orcadian	Orcadian	Patterson et al. (2012)
HGDP00802	Orcadian	Orcadian	Patterson et al. (2012)
HGDP00803	Orcadian	Orcadian	Patterson et al. (2012)
HGDP00805	Orcadian	Orcadian	Patterson et al. (2012)
HGDP00806	Orcadian	Orcadian	Patterson et al. (2012)
HGDP00807	Orcadian	Orcadian	Patterson et al. (2012)
HGDP00808	Orcadian	Orcadian	Patterson et al. (2012)
HGDP00810	Orcadian	Orcadian	Patterson et al. (2012)
HGDP00811	Han	Han	Patterson et al. (2012)
HGDP00812	Han	Han	Patterson et al. (2012)
HGDP00813	Han	Han	Patterson et al. (2012)
HGDP00814	Han	Han	Patterson et al. (2012)
HGDP00815	Han	Han	Patterson et al. (2012)
HGDP00817	Han	Han	Patterson et al. (2012)
HGDP00818	Han	Han	Patterson et al. (2012)
HGDP00819	Han	Han	Patterson et al. (2012)
HGDP00820	Han	Han	Patterson et al. (2012)
HGDP00821	Han	Han	Patterson et al. (2012)
HGDP00822	Han	Han	Patterson et al. (2012)
HGDP00828	Japanese	Japanese	Patterson et al. (2012)
HGDP00879	Russian	Russian	Patterson et al. (2012)
HGDP00880	Russian	Russian	Patterson et al. (2012)
HGDP00882	Russian	Russian	Patterson et al. (2012)
HGDP00883	Russian	Russian	Patterson et al. (2012)
HGDP00884	Russian	Russian	Patterson et al. (2012)
HGDP00887	Russian	Russian	Patterson et al. (2012)
HGDP00888	Russian	Russian	Patterson et al. (2012)
HGDP00889	Russian	Russian	Patterson et al. (2012)
HGDP00890	Russian	Russian	Patterson et al. (2012)
HGDP00891	Russian	Russian	Patterson et al. (2012)
HGDP00892	Russian	Russian	Patterson et al. (2012)
HGDP00893	Russian	Russian	Patterson et al. (2012)
HGDP00894	Russian	Russian	Patterson et al. (2012)
HGDP00895	Russian	Russian	Patterson et al. (2012)
HGDP00896	Russian	Russian	Patterson et al. (2012)
HGDP00897	Russian	Russian	Patterson et al. (2012)
HGDP00898	Russian	Russian	Patterson et al. (2012)
HGDP00899	Russian	Russian	Patterson et al. (2012)
HGDP00900	Russian	Russian	Patterson et al. (2012)
HGDP00901	Russian	Russian	Patterson et al. (2012)
HGDP00902	Russian	Russian	Patterson et al. (2012)
HGDP00903	Russian	Russian	Patterson et al. (2012)
HGDP00945	Yakut	Yakut	Patterson et al. (2012)
HGDP00946	Yakut	Yakut	Patterson et al. (2012)
HGDP00947	Yakut	Yakut	Patterson et al. (2012)
HGDP00948	Yakut	Yakut	Patterson et al. (2012)
HGDP00950	Yakut	Yakut	Patterson et al. (2012)
HGDP00951	Yakut	Yakut	Patterson et al. (2012)
HGDP00952	Yakut	Yakut	Patterson et al. (2012)
HGDP00954	Yakut	Yakut	Patterson et al. (2012)
HGDP00955	Yakut	Yakut	Patterson et al. (2012)
HGDP00956	Yakut	Yakut	Patterson et al. (2012)
HGDP00958	Yakut	Yakut	Patterson et al. (2012)
HGDP00960	Yakut	Yakut	Patterson et al. (2012)
HGDP00961	Yakut	Yakut	Patterson et al. (2012)
HGDP00962	Yakut	Yakut	Patterson et al. (2012)
HGDP00963	Yakut	Yakut	Patterson et al. (2012)
HGDP00964	Yakut	Yakut	Patterson et al. (2012)
HGDP00965	Yakut	Yakut	Patterson et al. (2012)
HGDP00966	Yakut	Yakut	Patterson et al. (2012)
HGDP00967	Yakut	Yakut	Patterson et al. (2012)
HGDP00968	Yakut	Yakut	Patterson et al. (2012)
HGDP00971	Han	Han	Patterson et al. (2012)
HGDP00972	Han	Han	Patterson et al. (2012)
HGDP00973	Han	Han	Patterson et al. (2012)
HGDP00974	Han	Han	Patterson et al. (2012)
HGDP00975	Han	Han	Patterson et al. (2012)
HGDP00976	Han	Han	Patterson et al. (2012)
HGDP00977	Han	Han	Patterson et al. (2012)
HGDP01021	Han	Han	Patterson et al. (2012)
HGDP01023	Han	Han	Patterson et al. (2012)
HGDP01024	Han	Han	Patterson et al. (2012)
HGDP01062	Italian_Sardinian	Sardinian	Patterson et al. (2012)
HGDP01063	Sardinian	Sardinian	Patterson et al. (2012)
HGDP01064	Sardinian	Sardinian	Patterson et al. (2012)
HGDP01065	Sardinian	Sardinian	Patterson et al. (2012)
HGDP01066	Sardinian	Sardinian	Patterson et al. (2012)
HGDP01067	Sardinian	Sardinian	Patterson et al. (2012)
HGDP01068	Sardinian	Sardinian	Patterson et al. (2012)
HGDP01069	Sardinian	Sardinian	Patterson et al. (2012)
HGDP01070	Sardinian	Sardinian	Patterson et al. (2012)
HGDP01071	Sardinian	Sardinian	Patterson et al. (2012)
HGDP01072	Sardinian	Sardinian	Patterson et al. (2012)
HGDP01073	Sardinian	Sardinian	Patterson et al. (2012)
HGDP01074	Sardinian	Sardinian	Patterson et al. (2012)
HGDP01075	Sardinian	Sardinian	Patterson et al. (2012)
HGDP01076	Sardinian	Sardinian	Patterson et al. (2012)
HGDP01077	Sardinian	Sardinian	Patterson et al. (2012)
HGDP01078	Sardinian	Sardinian	Patterson et al. (2012)
HGDP01079	Sardinian	Sardinian	Patterson et al. (2012)
HGDP01095	Tujia	Tujia	Patterson et al. (2012)
HGDP01096	Tujia	Tujia	Patterson et al. (2012)
HGDP01097	Tujia	Tujia	Patterson et al. (2012)
HGDP01098	Tujia	Tujia	Patterson et al. (2012)
HGDP01099	Tujia	Tujia	Patterson et al. (2012)
HGDP01100	Tujia	Tujia	Patterson et al. (2012)
HGDP01101	Tujia	Tujia	Patterson et al. (2012)
HGDP01102	Tujia	Tujia	Patterson et al. (2012)
HGDP01103	Tujia	Tujia	Patterson et al. (2012)
HGDP01104	Tujia	Tujia	Patterson et al. (2012)
HGDP01147	Italian_North	Italian_North	Patterson et al. (2012)
HGDP01151	Italian_North	Italian_North	Patterson et al. (2012)
HGDP01152	Italian_North	Italian_North	Patterson et al. (2012)
HGDP01153	Italian_North	Italian_North	Patterson et al. (2012)
HGDP01155	Italian_North	Italian_North	Patterson et al. (2012)
HGDP01156	Italian_North	Italian_North	Patterson et al. (2012)
HGDP01157	Italian_North	Italian_North	Patterson et al. (2012)
HGDP01161	Italian_North	Italian_North	Patterson et al. (2012)
HGDP01162	Italian_North	Italian_North	Patterson et al. (2012)
HGDP01163	Italian_North	Italian_North	Patterson et al. (2012)
HGDP01164	Italian_North	Italian_North	Patterson et al. (2012)
HGDP01166	Italian_North	Italian_North	Patterson et al. (2012)
HGDP01167	Italian_North	Italian_North	Patterson et al. (2012)
HGDP01168	Italian_North	Italian_North	Patterson et al. (2012)
HGDP01169	Italian_North	Italian_North	Patterson et al. (2012)
HGDP01171	Italian_North	Italian_North	Patterson et al. (2012)
HGDP01172	Italian_North	Italian_North	Patterson et al. (2012)
HGDP01173	Italian_North	Italian_North	Patterson et al. (2012)
HGDP01174	Italian_North	Italian_North	Patterson et al. (2012)
HGDP01177	Italian_North	Italian_North	Patterson et al. (2012)
HGDP01179	Yi	Yi	Patterson et al. (2012)
HGDP01180	Yi	Yi	Patterson et al. (2012)
HGDP01181	Yi	Yi	Patterson et al. (2012)
HGDP01182	Yi	Yi	Patterson et al. (2012)
HGDP01183	Yi	Yi	Patterson et al. (2012)
HGDP01184	Yi	Yi	Patterson et al. (2012)
HGDP01185	Yi	Yi	Patterson et al. (2012)
HGDP01186	Yi	Yi	Patterson et al. (2012)
HGDP01187	Yi	Yi	Patterson et al. (2012)
HGDP01188	Yi	Yi	Patterson et al. (2012)
HGDP01189	Miao	Miao	Patterson et al. (2012)
HGDP01190	Miao	Miao	Patterson et al. (2012)
HGDP01191	Miao	Miao	Patterson et al. (2012)
HGDP01192	Miao	Miao	Patterson et al. (2012)
HGDP01193	Miao	Miao	Patterson et al. (2012)
HGDP01194	Miao	Miao	Patterson et al. (2012)
HGDP01195	Miao	Miao	Patterson et al. (2012)
HGDP01196	Miao	Miao	Patterson et al. (2012)
HGDP01197	Miao	Miao	Patterson et al. (2012)
HGDP01198	Miao	Miao	Patterson et al. (2012)
HGDP01203	Oroqen	Oroqen	Patterson et al. (2012)
HGDP01204	Oroqen	Oroqen	Patterson et al. (2012)
HGDP01205	Oroqen	Oroqen	Patterson et al. (2012)
HGDP01206	Oroqen	Oroqen	Patterson et al. (2012)
HGDP01207	Oroqen	Oroqen	Patterson et al. (2012)
HGDP01208	Oroqen	Oroqen	Patterson et al. (2012)
HGDP01209	Oroqen	Oroqen	Patterson et al. (2012)
HGDP01211	Oroqen	Oroqen	Patterson et al. (2012)
HGDP01212	Oroqen	Oroqen	Patterson et al. (2012)
HGDP01213	Daur	Daur	Patterson et al. (2012)
HGDP01214	Daur	Daur	Patterson et al. (2012)
HGDP01215	Daur	Daur	Patterson et al. (2012)
HGDP01216	Daur	Daur	Patterson et al. (2012)
HGDP01217	Daur	Daur	Patterson et al. (2012)
HGDP01218	Daur	Daur	Patterson et al. (2012)
HGDP01220	Daur	Daur	Patterson et al. (2012)
HGDP01221	Daur	Daur	Patterson et al. (2012)
HGDP01222	Daur	Daur	Patterson et al. (2012)
HGDP01223	Mongola	Mongol	Patterson et al. (2012)
HGDP01225	Mongola	Mongol	Patterson et al. (2012)
HGDP01227	Mongola	Mongol	Patterson et al. (2012)
HGDP01228	Mongola	Mongol	Patterson et al. (2012)
HGDP01231	Mongola	Mongol	Patterson et al. (2012)
HGDP01232	Mongola	Mongol	Patterson et al. (2012)
HGDP01233	Hezhen	Hezhen	Patterson et al. (2012)
HGDP01234	Hezhen	Hezhen	Patterson et al. (2012)
HGDP01237	Hezhen	Hezhen	Patterson et al. (2012)
HGDP01238	Hezhen	Hezhen	Patterson et al. (2012)
HGDP01239	Hezhen	Hezhen	Patterson et al. (2012)
HGDP01240	Hezhen	Hezhen	Patterson et al. (2012)
HGDP01241	Hezhen	Hezhen	Patterson et al. (2012)
HGDP01242	Hezhen	Hezhen	Patterson et al. (2012)
HGDP01244	Xibo	Xibo	Patterson et al. (2012)
HGDP01245	Xibo	Xibo	Patterson et al. (2012)
HGDP01246	Xibo	Xibo	Patterson et al. (2012)
HGDP01248	Xibo	Xibo	Patterson et al. (2012)
HGDP01249	Xibo	Xibo	Patterson et al. (2012)
HGDP01250	Xibo	Xibo	Patterson et al. (2012)
HGDP01251	Xibo	Xibo	Patterson et al. (2012)
HGDP01287	Han	Han	Patterson et al. (2012)
HGDP01288	Han	Han	Patterson et al. (2012)
HGDP01289	Han	Han	Patterson et al. (2012)
HGDP01290	Han	Han	Patterson et al. (2012)
HGDP01291	Han	Han	Patterson et al. (2012)
HGDP01292	Han	Han	Patterson et al. (2012)
HGDP01293	Han	Han	Patterson et al. (2012)
HGDP01294	Han	Han	Patterson et al. (2012)
HGDP01295	Han	Han	Patterson et al. (2012)
HGDP01296	Han	Han	Patterson et al. (2012)
HGDP01297	Uyghur	Uyghur	Patterson et al. (2012)
HGDP01298	Uyghur	Uyghur	Patterson et al. (2012)
HGDP01299	Uyghur	Uyghur	Patterson et al. (2012)
HGDP01300	Uyghur	Uyghur	Patterson et al. (2012)
HGDP01301	Uyghur	Uyghur	Patterson et al. (2012)
HGDP01302	Uyghur	Uyghur	Patterson et al. (2012)
HGDP01303	Uyghur	Uyghur	Patterson et al. (2012)
HGDP01304	Uyghur	Uyghur	Patterson et al. (2012)
HGDP01305	Uyghur	Uyghur	Patterson et al. (2012)
HGDP01306	Uyghur	Uyghur	Patterson et al. (2012)
HGDP01307	Dai	Dai	Patterson et al. (2012)
HGDP01308	Dai	Dai	Patterson et al. (2012)
HGDP01309	Dai	Dai	Patterson et al. (2012)
HGDP01310	Dai	Dai	Patterson et al. (2012)
HGDP01311	Dai	Dai	Patterson et al. (2012)
HGDP01312	Dai	Dai	Patterson et al. (2012)
HGDP01313	Dai	Dai	Patterson et al. (2012)
HGDP01314	Dai	Dai	Patterson et al. (2012)
HGDP01315	Dai	Dai	Patterson et al. (2012)
HGDP01316	Dai	Dai	Patterson et al. (2012)
HGDP01317	China_Lahu	China_Lahu	Patterson et al. (2012)
HGDP01318	China_Lahu	China_Lahu	Patterson et al. (2012)
HGDP01319	China_Lahu	China_Lahu	Patterson et al. (2012)
HGDP01320	China_Lahu	China_Lahu	Patterson et al. (2012)
HGDP01321	China_Lahu	China_Lahu	Patterson et al. (2012)
HGDP01322	China_Lahu	China_Lahu	Patterson et al. (2012)
HGDP01323	China_Lahu	China_Lahu	Patterson et al. (2012)
HGDP01326	China_Lahu	China_Lahu	Patterson et al. (2012)
HGDP01327	She	She	Patterson et al. (2012)
HGDP01328	She	She	Patterson et al. (2012)
HGDP01329	She	She	Patterson et al. (2012)
HGDP01330	She	She	Patterson et al. (2012)
HGDP01331	She	She	Patterson et al. (2012)
HGDP01332	She	She	Patterson et al. (2012)
HGDP01333	She	She	Patterson et al. (2012)
HGDP01334	She	She	Patterson et al. (2012)
HGDP01335	She	She	Patterson et al. (2012)
HGDP01336	She	She	Patterson et al. (2012)
HGDP01337	Naxi	Naxi	Patterson et al. (2012)
HGDP01338	Naxi	Naxi	Patterson et al. (2012)
HGDP01339	Naxi	Naxi	Patterson et al. (2012)
HGDP01340	Naxi	Naxi	Patterson et al. (2012)
HGDP01341	Naxi	Naxi	Patterson et al. (2012)
HGDP01342	Naxi	Naxi	Patterson et al. (2012)
HGDP01344	Naxi	Naxi	Patterson et al. (2012)
HGDP01345	Naxi	Naxi	Patterson et al. (2012)
HGDP01346	Naxi	Naxi	Patterson et al. (2012)
HGDP01347	Tu	Tu	Patterson et al. (2012)
HGDP01348	Tu	Tu	Patterson et al. (2012)
HGDP01349	Tu	Tu	Patterson et al. (2012)
HGDP01350	Tu	Tu	Patterson et al. (2012)
HGDP01351	Tu	Tu	Patterson et al. (2012)
HGDP01352	Tu	Tu	Patterson et al. (2012)
HGDP01353	Tu	Tu	Patterson et al. (2012)
HGDP01354	Tu	Tu	Patterson et al. (2012)
HGDP01355	Tu	Tu	Patterson et al. (2012)
HGDP01356	Tu	Tu	Patterson et al. (2012)
HGDP01357	Basque	Basque	Patterson et al. (2012)
HGDP01358	Basque	Basque	Patterson et al. (2012)
HGDP01359	Basque	Basque	Patterson et al. (2012)
HGDP01360	Basque	Basque	Patterson et al. (2012)
HGDP01362	Basque	Basque	Patterson et al. (2012)
HGDP01363	Basque	Basque	Patterson et al. (2012)
HGDP01364	Basque	Basque	Patterson et al. (2012)
HGDP01365	Basque	Basque	Patterson et al. (2012)
HGDP01366	Basque	Basque	Patterson et al. (2012)
HGDP01367	Basque	Basque	Patterson et al. (2012)
HGDP01368	Basque	Basque	Patterson et al. (2012)
HGDP01370	Basque	Basque	Patterson et al. (2012)
HGDP01371	Basque	Basque	Patterson et al. (2012)
HGDP01373	Basque	Basque	Patterson et al. (2012)
HGDP01374	Basque	Basque	Patterson et al. (2012)
HGDP01375	Basque	Basque	Patterson et al. (2012)
HGDP01377	Basque	Basque	Patterson et al. (2012)
HGDP01378	Basque	Basque	Patterson et al. (2012)
HGDP01379	Basque	Basque	Patterson et al. (2012)
HGDP01380	Basque	Basque	Patterson et al. (2012)
HGDP01381	Adygei	Adygei	Patterson et al. (2012)
HGDP01382	Adygei	Adygei	Patterson et al. (2012)
HGDP01383	Adygei	Adygei	Patterson et al. (2012)
HGDP01385	Adygei	Adygei	Patterson et al. (2012)
HGDP01386	Adygei	Adygei	Patterson et al. (2012)
HGDP01387	Adygei	Adygei	Patterson et al. (2012)
HGDP01396	Adygei	Adygei	Patterson et al. (2012)
HGDP01397	Adygei	Adygei	Patterson et al. (2012)
HGDP01398	Adygei	Adygei	Patterson et al. (2012)
HGDP01399	Adygei	Adygei	Patterson et al. (2012)
HGDP01400	Adygei	Adygei	Patterson et al. (2012)
HGDP01401	Adygei	Adygei	Patterson et al. (2012)
HGDP01402	Adygei	Adygei	Patterson et al. (2012)
HGDP01403	Adygei	Adygei	Patterson et al. (2012)
HGDP01404	Adygei	Adygei	Patterson et al. (2012)
HungarianC5	Hungarian	Hungarian	Lazaridis et al. (2014)
HungarianD1	Hungarian	Hungarian	Lazaridis et al. (2014)
HungarianE5	Hungarian	Hungarian	Lazaridis et al. (2014)
HungarianH3	Hungarian	Hungarian	Lazaridis et al. (2014)
hungary15	Hungarian	Hungarian	Lazaridis et al. (2014)
hungary2	Hungarian	Hungarian	Lazaridis et al. (2014)
hungary20	Hungarian	Hungarian	Lazaridis et al. (2014)
hungary3	Hungarian	Hungarian	Lazaridis et al. (2014)
hungary6	Hungarian	Hungarian	Lazaridis et al. (2014)
hungary7	Hungarian	Hungarian	Lazaridis et al. (2014)
ING-1154	Ingushian	Ingushian	Jeong et al. (2019)
ING-1167	Ingushian	Ingushian	Jeong et al. (2019)
ING-1168	Ingushian	Ingushian	Jeong et al. (2019)
ING-1169	Ingushian	Ingushian	Jeong et al. (2019)
ING-1176	Ingushian	Ingushian	Jeong et al. (2019)
ING-1177	Ingushian	Ingushian	Jeong et al. (2019)
ING-1178	Ingushian	Ingushian	Jeong et al. (2019)
ING-1179	Ingushian	Ingushian	Jeong et al. (2019)
ING-1206	Ingushian	Ingushian	Jeong et al. (2019)
ING-1330	Ingushian	Ingushian	Jeong et al. (2019)
Istanbul15781	Turkish	Turkish	Lazaridis et al. (2014)
Istanbul17778	Turkish	Turkish	Lazaridis et al. (2014)
Istanbul19185	Turkish	Turkish	Lazaridis et al. (2014)
Istanbul19708	Turkish	Turkish	Lazaridis et al. (2014)
Istanbul19810	Turkish	Turkish	Lazaridis et al. (2014)
Istanbul20010	Turkish	Turkish	Lazaridis et al. (2014)
Istanbul20040	Turkish	Turkish	Lazaridis et al. (2014)
Istanbul25081	Turkish	Turkish	Lazaridis et al. (2014)
Istanbul25095	Turkish	Turkish	Lazaridis et al. (2014)
Istanbul25098	Turkish	Turkish	Lazaridis et al. (2014)
ITS4	Italian_South	Italian_South	Lazaridis et al. (2016)
ITS5	Italian_South	Italian_South	Lazaridis et al. (2016)
ITS7	Italian_South	Italian_South	Lazaridis et al. (2016)
Kab-10	Kabardinian	Kabardinian	Jeong et al. (2019)
Kab-13	Kabardinian	Kabardinian	Jeong et al. (2019)
Kab-16	Kabardinian	Kabardinian	Jeong et al. (2019)
Kab-18	Kabardinian	Kabardinian	Jeong et al. (2019)
Kab-24	Kabardinian	Kabardinian	Jeong et al. (2019)
Kab-26	Kabardinian	Kabardinian	Jeong et al. (2019)
Kab-30	Kabardinian	Kabardinian	Jeong et al. (2019)
Kab-5	Kabardinian	Kabardinian	Jeong et al. (2019)
kalmyk11	Kalmyk	Kalmyk	Lazaridis et al. (2014)
kalmyk13	Kalmyk	Kalmyk	Lazaridis et al. (2014)
kalmyk14	Kalmyk	Kalmyk	Lazaridis et al. (2014)
kalmyk22	Kalmyk	Kalmyk	Lazaridis et al. (2014)
kalmyk32	Kalmyk	Kalmyk	Lazaridis et al. (2014)
kalmyk39	Kalmyk	Kalmyk	Lazaridis et al. (2014)
kalmyk44	Kalmyk	Kalmyk	Lazaridis et al. (2014)
kalmyk55	Kalmyk	Kalmyk	Lazaridis et al. (2014)
kalmyk67	Kalmyk	Kalmyk	Lazaridis et al. (2014)
kalmyk9	Kalmyk	Kalmyk	Lazaridis et al. (2014)
KAR-005	Karelian	Karelian	Jeong et al. (2019)
KAR-008	Karelian	Karelian	Jeong et al. (2019)
KAR-009	Karelian	Karelian	Jeong et al. (2019)
KAR-030	Karelian	Karelian	Jeong et al. (2019)
KAR-034	Karelian	Karelian	Jeong et al. (2019)
KAR-046	Karelian	Karelian	Jeong et al. (2019)
KAR-050	Veps	Veps	Jeong et al. (2019)
KAR-056	Veps	Veps	Jeong et al. (2019)
KAR-060	Veps	Veps	Jeong et al. (2019)
KAR-067	Veps	Veps	Jeong et al. (2019)
KAR-087	Veps	Veps	Jeong et al. (2019)
KAR-092	Karelian	Karelian	Jeong et al. (2019)
KAR-105	Karelian	Karelian	Jeong et al. (2019)
KAR-110	Karelian	Karelian	Jeong et al. (2019)
KAR-111	Karelian	Karelian	Jeong et al. (2019)
KAR-131	Karelian	Karelian	Jeong et al. (2019)
KAR-157	Karelian	Karelian	Jeong et al. (2019)
KAR-165	Karelian	Karelian	Jeong et al. (2019)
KAR-167	Karelian	Karelian	Jeong et al. (2019)
KAR-173	Karelian	Karelian	Jeong et al. (2019)
KAR-183	Veps	Veps	Jeong et al. (2019)
KAR-184	Veps	Veps	Jeong et al. (2019)
KAR-187	Veps	Veps	Jeong et al. (2019)
KAR-190	Veps	Veps	Jeong et al. (2019)
KAR-193	Veps	Veps	Jeong et al. (2019)
Kayseri23271	Turkish	Turkish	Lazaridis et al. (2014)
Kayseri23549	Turkish	Turkish	Lazaridis et al. (2014)
Kayseri23892	Turkish	Turkish	Lazaridis et al. (2014)
Kayseri23967	Turkish	Turkish	Lazaridis et al. (2014)
Kayseri24032	Turkish	Turkish	Lazaridis et al. (2014)
Kayseri24075	Turkish	Turkish	Lazaridis et al. (2014)
Kayseri24266	Turkish	Turkish	Lazaridis et al. (2014)
Kayseri24276	Turkish	Turkish	Lazaridis et al. (2014)
Kayseri24392	Turkish	Turkish	Lazaridis et al. (2014)
Kayseri24402	Turkish	Turkish	Lazaridis et al. (2014)
KCHE-1032	Abazin	Abazin	Jeong et al. (2019)
KCHE-1283	Abazin	Abazin	Jeong et al. (2019)
KCHE-1294	Abazin	Abazin	Jeong et al. (2019)
KCHE-1330	Abazin	Abazin	Jeong et al. (2019)
KCHE-1333	Abazin	Abazin	Jeong et al. (2019)
KCHE-1337	Circassian	Circassian	Jeong et al. (2019)
KCHE-1436	Circassian	Circassian	Jeong et al. (2019)
KCHE-1444	Circassian	Circassian	Jeong et al. (2019)
KCHE-1491	Circassian	Circassian	Jeong et al. (2019)
KCHE-1497	Circassian	Circassian	Jeong et al. (2019)
KCHE-1526	Circassian	Circassian	Jeong et al. (2019)
KCHE-1527	Circassian	Circassian	Jeong et al. (2019)
KCHE-1530	Circassian	Circassian	Jeong et al. (2019)
KCHE-1552	Abazin	Abazin	Jeong et al. (2019)
KCHE-1559	Abazin	Abazin	Jeong et al. (2019)
KCHE-1560	Abazin	Abazin	Jeong et al. (2019)
KHS-001	Shor_Khakassia	Shor_Khakassia	Jeong et al. (2019)
Khs-005	Khakass	Khakass	Jeong et al. (2019)
Khs-006	Khakass	Khakass	Jeong et al. (2019)
Khs-010	Khakass	Khakass	Jeong et al. (2019)
Khs-011	Khakass	Khakass	Jeong et al. (2019)
KHS-012	Shor_Khakassia	Shor_Khakassia	Jeong et al. (2019)
KHS-034	Shor_Khakassia	Shor_Khakassia	Jeong et al. (2019)
KHS-035	Shor_Khakassia	Shor_Khakassia	Jeong et al. (2019)
KHS-036	Shor_Khakassia	Shor_Khakassia	Jeong et al. (2019)
KHS-049	Shor_Khakassia	Shor_Khakassia	Jeong et al. (2019)
Khs-119	Khakass	Khakass	Jeong et al. (2019)
Khs-168	Khakass	Khakass	Jeong et al. (2019)
Khs-190	Khakass	Khakass	Jeong et al. (2019)
Khs-301	Khakass	Khakass	Jeong et al. (2019)
Khs-302	Khakass	Khakass	Jeong et al. (2019)
Khs-303	Khakass	Khakass	Jeong et al. (2019)
Khs-306	Khakass	Khakass	Jeong et al. (2019)
Khs-308	Khakass	Khakass	Jeong et al. (2019)
Khs-309	Khakass	Khakass	Jeong et al. (2019)
Khs-402	Khakass_Kachin	Khakass_Kachin	Jeong et al. (2019)
Khs-403	Khakass_Kachin	Khakass_Kachin	Jeong et al. (2019)
Khs-421	Khakass_Kachin	Khakass_Kachin	Jeong et al. (2019)
Khs-422	Khakass	Khakass	Jeong et al. (2019)
Khs-424	Khakass_Kachin	Khakass_Kachin	Jeong et al. (2019)
Khs-425	Khakass	Khakass	Jeong et al. (2019)
Khs-491	Khakass_Kachin	Khakass_Kachin	Jeong et al. (2019)
Khs-493	Khakass_Kachin	Khakass_Kachin	Jeong et al. (2019)
Khs-513	Khakass_Kachin	Khakass_Kachin	Jeong et al. (2019)
Khs-527	Khakass_Kachin	Khakass_Kachin	Jeong et al. (2019)
KKA-004	Karakalpak	Karakalpak	Jeong et al. (2019)
KKA-007	Karakalpak	Karakalpak	Jeong et al. (2019)
KKA-009	Karakalpak	Karakalpak	Jeong et al. (2019)
KKA-011	Karakalpak	Karakalpak	Jeong et al. (2019)
KKA-012	Karakalpak	Karakalpak	Jeong et al. (2019)
KKA-014	Karakalpak	Karakalpak	Jeong et al. (2019)
KKA-016	Karakalpak	Karakalpak	Jeong et al. (2019)
KKA-019	Karakalpak	Karakalpak	Jeong et al. (2019)
KKA-023	Karakalpak	Karakalpak	Jeong et al. (2019)
KKA-027	Karakalpak	Karakalpak	Jeong et al. (2019)
KKA-040	Karakalpak	Karakalpak	Jeong et al. (2019)
KKA-042	Karakalpak	Karakalpak	Jeong et al. (2019)
KKA-046	Karakalpak	Karakalpak	Jeong et al. (2019)
KKA-051	Karakalpak	Karakalpak	Jeong et al. (2019)
Kor2	Koryak	Koryak	Lazaridis et al. (2014)
Kor22	Koryak	Koryak	Lazaridis et al. (2014)
Kor30	Koryak	Koryak	Lazaridis et al. (2014)
Kor35	Koryak	Koryak	Lazaridis et al. (2014)
Kor40	Koryak	Koryak	Lazaridis et al. (2014)
Kor49	Koryak	Koryak	Lazaridis et al. (2014)
Kor54	Koryak	Koryak	Lazaridis et al. (2014)
Kor57	Itelmen	Itelmen	Lazaridis et al. (2014)
Kor60	Itelmen	Itelmen	Lazaridis et al. (2014)
Kor61	Koryak	Koryak	Lazaridis et al. (2014)
Kor62	Itelmen	Itelmen	Lazaridis et al. (2014)
Kor66	Koryak	Koryak	Lazaridis et al. (2014)
Kor72	Itelmen	Itelmen	Lazaridis et al. (2014)
Kor76	Itelmen	Itelmen	Lazaridis et al. (2014)
Kor78	Itelmen	Itelmen	Lazaridis et al. (2014)
KRD-14	Kurd	Kurd	Jeong et al. (2019)
KRD-31	Kurd	Kurd	Jeong et al. (2019)
KRD-40	Kurd	Kurd	Jeong et al. (2019)
KRD-43	Kurd	Kurd	Jeong et al. (2019)
KRD-45	Kurd	Kurd	Jeong et al. (2019)
KRD-49	Kurd	Kurd	Jeong et al. (2019)
KRD-5	Kurd	Kurd	Jeong et al. (2019)
KRD-8	Kurd	Kurd	Jeong et al. (2019)
kumyks40	Kumyk	Kumyk	Lazaridis et al. (2014)
kumyks41	Kumyk	Kumyk	Lazaridis et al. (2014)
kumyks44	Kumyk	Kumyk	Lazaridis et al. (2014)
kumyks90	Kumyk	Kumyk	Lazaridis et al. (2014)
kumyks93	Kumyk	Kumyk	Lazaridis et al. (2014)
kumyks94	Kumyk	Kumyk	Lazaridis et al. (2014)
kumyks97	Kumyk	Kumyk	Lazaridis et al. (2014)
kumyks98	Kumyk	Kumyk	Lazaridis et al. (2014)
KZH-1593	Kazakh	Kazakh	Jeong et al. (2019)
KZH-1611	Kazakh	Kazakh	Jeong et al. (2019)
KZH-1614	Kazakh	Kazakh	Jeong et al. (2019)
KZH-1629	Kazakh	Kazakh	Jeong et al. (2019)
KZH-1633	Kazakh	Kazakh	Jeong et al. (2019)
KZH-1650	Kazakh	Kazakh	Jeong et al. (2019)
KZH-1680	Kazakh	Kazakh	Jeong et al. (2019)
KZH-1689	Kazakh	Kazakh	Jeong et al. (2019)
KZH-1696	Kazakh	Kazakh	Jeong et al. (2019)
KZH-1708	Kazakh	Kazakh	Jeong et al. (2019)
KZH-1718	Kazakh	Kazakh	Jeong et al. (2019)
KZH-1722	Kazakh	Kazakh	Jeong et al. (2019)
KZH-1724	Kazakh	Kazakh	Jeong et al. (2019)
KZH-1725	Kazakh	Kazakh	Jeong et al. (2019)
KZH-1730	Kazakh	Kazakh	Jeong et al. (2019)
KZH-1735	Kazakh	Kazakh	Jeong et al. (2019)
KZH-1750	Kazakh	Kazakh	Jeong et al. (2019)
KZH-1752	Kazakh	Kazakh	Jeong et al. (2019)
lez31	Lezgin	Lezgin	Lazaridis et al. (2014)
lez33	Lezgin	Lezgin	Lazaridis et al. (2014)
lez36	Lezgin	Lezgin	Lazaridis et al. (2014)
lez37	Lezgin	Lezgin	Lazaridis et al. (2014)
lez38	Lezgin	Lezgin	Lazaridis et al. (2014)
lez40	Lezgin	Lezgin	Lazaridis et al. (2014)
lez49	Lezgin	Lezgin	Lazaridis et al. (2014)
lez7	Lezgin	Lezgin	Lazaridis et al. (2014)
lez9	Lezgin	Lezgin	Lazaridis et al. (2014)
lithuania1	Lithuanian	Lithuanian	Lazaridis et al. (2014)
lithuania10	Lithuanian	Lithuanian	Lazaridis et al. (2014)
lithuania2	Lithuanian	Lithuanian	Lazaridis et al. (2014)
lithuania3	Lithuanian	Lithuanian	Lazaridis et al. (2014)
lithuania8	Lithuanian	Lithuanian	Lazaridis et al. (2014)
lithuania9	Lithuanian	Lithuanian	Lazaridis et al. (2014)
LithuanianA1	Lithuanian	Lithuanian	Lazaridis et al. (2014)
LithuanianD1	Lithuanian	Lithuanian	Lazaridis et al. (2014)
LithuanianE2	Lithuanian	Lithuanian	Lazaridis et al. (2014)
LithuanianF1	Lithuanian	Lithuanian	Lazaridis et al. (2014)
LPGH-139	Kabardinian	Kabardinian	Jeong et al. (2019)
lpgh-303	Adygei	Adygei	Jeong et al. (2019)
Malta12AM91	Maltese	Maltese	Lazaridis et al. (2014)
Malta15AM91	Maltese	Maltese	Lazaridis et al. (2014)
Malta16AM91	Maltese	Maltese	Lazaridis et al. (2014)
Malta17AM91	Maltese	Maltese	Lazaridis et al. (2014)
Malta2AM91	Maltese	Maltese	Lazaridis et al. (2014)
Malta4AM91	Maltese	Maltese	Lazaridis et al. (2014)
Malta7AM91	Maltese	Maltese	Lazaridis et al. (2014)
Malta8AM91	Maltese	Maltese	Lazaridis et al. (2014)
Mansi43	Mansi	Mansi	Lazaridis et al. (2014)
Mansi48	Mansi	Mansi	Lazaridis et al. (2014)
Mansi56	Mansi	Mansi	Lazaridis et al. (2014)
Mansi76	Mansi	Mansi	Lazaridis et al. (2014)
Mansi79	Mansi	Mansi	Lazaridis et al. (2014)
Mansi84	Mansi	Mansi	Lazaridis et al. (2014)
Mansi91	Mansi	Mansi	Lazaridis et al. (2014)
Mansi94	Mansi	Mansi	Lazaridis et al. (2014)
MAS003	Spanish	Spanish	Biagini et al. (2019)
MAS016	Spanish	Spanish	Biagini et al. (2019)
MAS064	Spanish	Spanish	Biagini et al. (2019)
MAY035	Spanish	Spanish	Biagini et al. (2019)
MC_06	Chukchi	Chukchi	Lazaridis et al. (2014)
MC_08	Chukchi	Chukchi	Lazaridis et al. (2014)
MC_14	Chukchi	Chukchi	Lazaridis et al. (2014)
MC_15	Chukchi	Chukchi	Lazaridis et al. (2014)
MC_16	Chukchi	Chukchi	Lazaridis et al. (2014)
MC_17	Chukchi	Chukchi	Lazaridis et al. (2014)
MC_18	Chukchi	Chukchi	Lazaridis et al. (2014)
MC_25	Chukchi	Chukchi	Lazaridis et al. (2014)
MC_38	Chukchi	Chukchi	Lazaridis et al. (2014)
MC_40	Chukchi	Chukchi	Lazaridis et al. (2014)
MEL022	Spanish	Spanish	Biagini et al. (2019)
mg22	Georgian	Georgian	Lazaridis et al. (2014)
mg23	Georgian	Georgian	Lazaridis et al. (2014)
mg27	Georgian	Georgian	Lazaridis et al. (2014)
mg31	Georgian	Georgian	Lazaridis et al. (2014)
mg34	Georgian	Georgian	Lazaridis et al. (2014)
mg40	Georgian	Georgian	Lazaridis et al. (2014)
mg43	Georgian	Georgian	Lazaridis et al. (2014)
mg47	Georgian	Georgian	Lazaridis et al. (2014)
mg49	Georgian	Georgian	Lazaridis et al. (2014)
mg62	Georgian	Georgian	Lazaridis et al. (2014)
MIQ133	Spanish	Spanish	Biagini et al. (2019)
MOE-001	Mordovian	Mordovian	Jeong et al. (2019)
MOE-002	Mordovian	Mordovian	Jeong et al. (2019)
MOE-010	Mordovian	Mordovian	Jeong et al. (2019)
MOE-014	Mordovian	Mordovian	Jeong et al. (2019)
MOE-015	Mordovian	Mordovian	Jeong et al. (2019)
MOE-020	Mordovian	Mordovian	Jeong et al. (2019)
MOE-025	Mordovian	Mordovian	Jeong et al. (2019)
MOE-036	Mordovian	Mordovian	Jeong et al. (2019)
MOE-043	Mordovian	Mordovian	Jeong et al. (2019)
MOE-045	Mordovian	Mordovian	Jeong et al. (2019)
MOE-433	Mordovian	Mordovian	Jeong et al. (2019)
MOE-445	Mordovian	Mordovian	Jeong et al. (2019)
MOE-450	Mordovian	Mordovian	Jeong et al. (2019)
MOE-451	Mordovian	Mordovian	Jeong et al. (2019)
MOE-452	Mordovian	Mordovian	Jeong et al. (2019)
MOE-455	Mordovian	Mordovian	Jeong et al. (2019)
MOE-475	Mordovian	Mordovian	Jeong et al. (2019)
MOE-485	Mordovian	Mordovian	Jeong et al. (2019)
MOE-491	Mordovian	Mordovian	Jeong et al. (2019)
MOE-492	Mordovian	Mordovian	Jeong et al. (2019)
MOE-495	Mordovian	Mordovian	Jeong et al. (2019)
MOE-497	Mordovian	Mordovian	Jeong et al. (2019)
MOL-005	Moldavian	Moldavian	Jeong et al. (2019)
MOL-008	Moldavian	Moldavian	Jeong et al. (2019)
MOL-015	Moldavian	Moldavian	Jeong et al. (2019)
MOL-024	Moldavian	Moldavian	Jeong et al. (2019)
MOL-058	Moldavian	Moldavian	Jeong et al. (2019)
MOL-064	Moldavian	Moldavian	Jeong et al. (2019)
MOL-065	Moldavian	Moldavian	Jeong et al. (2019)
MOL-066	Moldavian	Moldavian	Jeong et al. (2019)
MOL-067	Moldavian	Moldavian	Jeong et al. (2019)
MOL-069	Moldavian	Moldavian	Jeong et al. (2019)
MON-0006	Mongol	Mongol	Jeong et al. (2019)
MON-0023	Mongol	Mongol	Jeong et al. (2019)
MON-0045	Mongol	Mongol	Jeong et al. (2019)
MON-0078	Mongol	Mongol	Jeong et al. (2019)
MON-0089	Mongol	Mongol	Jeong et al. (2019)
MON-0165	Mongol	Mongol	Jeong et al. (2019)
MON-0209	Mongol	Mongol	Jeong et al. (2019)
MON-0263	Mongol	Mongol	Jeong et al. (2019)
MON-0266	Mongol	Mongol	Jeong et al. (2019)
MON-0281	Mongol	Mongol	Jeong et al. (2019)
MON-0292	Mongol	Mongol	Jeong et al. (2019)
MON-0299	Mongol	Mongol	Jeong et al. (2019)
MON-0309	Mongol	Mongol	Jeong et al. (2019)
MON-0312	Mongol	Mongol	Jeong et al. (2019)
MON-0328	Mongol	Mongol	Jeong et al. (2019)
MON-0344	Mongol	Mongol	Jeong et al. (2019)
MON-0345	Mongol	Mongol	Jeong et al. (2019)
MON-0348	Mongol	Mongol	Jeong et al. (2019)
MON-0352	Mongol	Mongol	Jeong et al. (2019)
MON-0400	Mongol	Mongol	Jeong et al. (2019)
MON-0413	Mongol	Mongol	Jeong et al. (2019)
MON-0423	Mongol	Mongol	Jeong et al. (2019)
MON-0425	Mongol	Mongol	Jeong et al. (2019)
MON-0426	Mongol	Mongol	Jeong et al. (2019)
MON-0441	Mongol	Mongol	Jeong et al. (2019)
MON-0444	Mongol	Mongol	Jeong et al. (2019)
MON-0453	Mongol	Mongol	Jeong et al. (2019)
MON-0455	Mongol	Mongol	Jeong et al. (2019)
MON-0465	Mongol	Mongol	Jeong et al. (2019)
MON-0483	Mongol	Mongol	Jeong et al. (2019)
MON-0500	Mongol	Mongol	Jeong et al. (2019)
MON-232	Mongol	Mongol	Jeong et al. (2019)
MON-558	Mongol	Mongol	Jeong et al. (2019)
MON-611	Mongol	Mongol	Jeong et al. (2019)
MOR061	Spanish	Spanish	Biagini et al. (2019)
MOR068	Spanish	Spanish	Biagini et al. (2019)
Mordovians1	Mordovian	Mordovian	Lazaridis et al. (2014)
Mordovians17	Mordovian	Mordovian	Lazaridis et al. (2014)
Mordovians22	Mordovian	Mordovian	Lazaridis et al. (2014)
Mordovians27	Mordovian	Mordovian	Lazaridis et al. (2014)
Mordovians28	Mordovian	Mordovian	Lazaridis et al. (2014)
Mordovians30	Mordovian	Mordovian	Lazaridis et al. (2014)
Mordovians31	Mordovian	Mordovian	Lazaridis et al. (2014)
Mordovians32	Mordovian	Mordovian	Lazaridis et al. (2014)
Mordovians4	Mordovian	Mordovian	Lazaridis et al. (2014)
Mordovians5	Mordovian	Mordovian	Lazaridis et al. (2014)
MST073	Spanish	Spanish	Biagini et al. (2019)
MST075	Spanish	Spanish	Biagini et al. (2019)
NA00726	Korean	Korean	Lazaridis et al. (2014)
NA13597	Atayal	Atayal	Lazaridis et al. (2014)
NA13598	Atayal	Atayal	Lazaridis et al. (2014)
NA13599	Atayal	Atayal	Lazaridis et al. (2014)
NA13601	Atayal	Atayal	Lazaridis et al. (2014)
NA13602	Atayal	Atayal	Lazaridis et al. (2014)
NA13603	Atayal	Atayal	Lazaridis et al. (2014)
NA13604	Atayal	Atayal	Lazaridis et al. (2014)
NA13605	Atayal	Atayal	Lazaridis et al. (2014)
NA13606	Atayal	Atayal	Lazaridis et al. (2014)
NA13607	Ami	Ami	Lazaridis et al. (2014)
NA13608	Ami	Ami	Lazaridis et al. (2014)
NA13609	Ami	Ami	Lazaridis et al. (2014)
NA13610	Ami	Ami	Lazaridis et al. (2014)
NA13611	Ami	Ami	Lazaridis et al. (2014)
NA13612	Ami	Ami	Lazaridis et al. (2014)
NA13613	Ami	Ami	Lazaridis et al. (2014)
NA13614	Ami	Ami	Lazaridis et al. (2014)
NA13615	Ami	Ami	Lazaridis et al. (2014)
NA13616	Ami	Ami	Lazaridis et al. (2014)
NA13626	Adygei	Adygei	Patterson et al. (2012)
NA15199	Hungarian	Hungarian	Lazaridis et al. (2014)
NA15200	Hungarian	Hungarian	Lazaridis et al. (2014)
NA15201	Hungarian	Hungarian	Lazaridis et al. (2014)
NA15202	Hungarian	Hungarian	Lazaridis et al. (2014)
NA15203	Hungarian	Hungarian	Lazaridis et al. (2014)
NA15204	Hungarian	Hungarian	Lazaridis et al. (2014)
NA15205	Hungarian	Hungarian	Lazaridis et al. (2014)
NA15206	Hungarian	Hungarian	Lazaridis et al. (2014)
NA15207	Hungarian	Hungarian	Lazaridis et al. (2014)
NA15208	Hungarian	Hungarian	Lazaridis et al. (2014)
NA15724	Czech	Czech	Lazaridis et al. (2014)
NA15725	Czech	Czech	Lazaridis et al. (2014)
NA15726	Czech	Czech	Lazaridis et al. (2014)
NA15727	Czech	Czech	Lazaridis et al. (2014)
NA15728	Czech	Czech	Lazaridis et al. (2014)
NA15729	Czech	Czech	Lazaridis et al. (2014)
NA15730	Czech	Czech	Lazaridis et al. (2014)
NA15731	Czech	Czech	Lazaridis et al. (2014)
NA15732	Czech	Czech	Lazaridis et al. (2014)
NA15733	Czech	Czech	Lazaridis et al. (2014)
NA15755	Icelandic	Icelandic	Lazaridis et al. (2014)
NA15756	Icelandic	Icelandic	Lazaridis et al. (2014)
NA15757	Icelandic	Icelandic	Lazaridis et al. (2014)
NA15758	Icelandic	Icelandic	Lazaridis et al. (2014)
NA15759	Icelandic	Icelandic	Lazaridis et al. (2014)
NA15760	Icelandic	Icelandic	Lazaridis et al. (2014)
NA15761	Icelandic	Icelandic	Lazaridis et al. (2014)
NA15762	Icelandic	Icelandic	Lazaridis et al. (2014)
NA15763	Icelandic	Icelandic	Lazaridis et al. (2014)
NA15764	Icelandic	Icelandic	Lazaridis et al. (2014)
NA15765	Icelandic	Icelandic	Lazaridis et al. (2014)
NA15766	Icelandic	Icelandic	Lazaridis et al. (2014)
NA17372	Greek	Greek	Lazaridis et al. (2014)
NA17373	Greek	Greek	Lazaridis et al. (2014)
NA17374	Greek	Greek	Lazaridis et al. (2014)
NA17375	Greek	Greek	Lazaridis et al. (2014)
NA17376	Greek	Greek	Lazaridis et al. (2014)
NA17377	Greek	Greek	Lazaridis et al. (2014)
NAC135	Spanish	Spanish	Biagini et al. (2019)
ND13299	Korean	Korean	Lazaridis et al. (2014)
ND14916	Korean	Korean	Lazaridis et al. (2014)
ND15143	Korean	Korean	Lazaridis et al. (2014)
ND19394	Korean	Korean	Lazaridis et al. (2014)
ND22219	Korean	Korean	Lazaridis et al. (2014)
Nel13	Yukagir_Forest	Yukagir	Lazaridis et al. (2014)
Nel15	Yukagir_Forest	Yukagir	Lazaridis et al. (2014)
Nel16	Yukagir_Forest	Yukagir	Lazaridis et al. (2014)
Nel17	Yukagir_Forest	Yukagir	Lazaridis et al. (2014)
Nel19	Yukagir_Forest	Yukagir	Lazaridis et al. (2014)
Nesk_15	Eskimo_Naukan	Eskimo_Naukan	Lazaridis et al. (2014)
Nesk_22	Eskimo_Naukan	Eskimo_Naukan	Lazaridis et al. (2014)
Nesk_23	Eskimo_Naukan	Eskimo_Naukan	Lazaridis et al. (2014)
Nesk_25	Eskimo_Naukan	Eskimo_Naukan	Lazaridis et al. (2014)
Nesk8	Eskimo_Naukan	Eskimo_Naukan	Lazaridis et al. (2014)
Nlk10	Even	Even	Lazaridis et al. (2014)
Nlk14	Even	Even	Lazaridis et al. (2014)
Nlk16	Even	Even	Lazaridis et al. (2014)
Nlk18	Even	Even	Lazaridis et al. (2014)
Nlk19	Even	Even	Lazaridis et al. (2014)
Nlk3	Even	Even	Lazaridis et al. (2014)
Nlk5	Even	Even	Lazaridis et al. (2014)
Nlk6	Even	Even	Lazaridis et al. (2014)
NOG-125	Nogai_Stavropol	Nogai	Jeong et al. (2019)
NOG-127	Nogai_Stavropol	Nogai	Jeong et al. (2019)
NOG-129	Nogai_Stavropol	Nogai	Jeong et al. (2019)
NOG-130	Nogai_Stavropol	Nogai	Jeong et al. (2019)
NOG-133	Nogai_Stavropol	Nogai	Jeong et al. (2019)
NOG-15	Nogai_Astrakhan	Nogai	Jeong et al. (2019)
NOG-17	Nogai_Astrakhan	Nogai	Jeong et al. (2019)
NOG-18	Nogai_Astrakhan	Nogai	Jeong et al. (2019)
NOG-19	Nogai_Astrakhan	Nogai	Jeong et al. (2019)
NOG-21	Nogai_Astrakhan	Nogai	Jeong et al. (2019)
NOG-217	Nogai_Stavropol	Nogai	Jeong et al. (2019)
NOG-220	Nogai_Stavropol	Nogai	Jeong et al. (2019)
NOG-224	Nogai_Stavropol	Nogai	Jeong et al. (2019)
NOG-263	Nogai_Stavropol	Nogai	Jeong et al. (2019)
NOG-357	Nogai_Stavropol	Nogai	Jeong et al. (2019)
NOG-42	Nogai_Astrakhan	Nogai	Jeong et al. (2019)
nogay24	Nogai_Karachay_Cherkessia	Nogai	Lazaridis et al. (2014)
nogay25	Nogai_Karachay_Cherkessia	Nogai	Lazaridis et al. (2014)
nogay33	Nogai_Karachay_Cherkessia	Nogai	Lazaridis et al. (2014)
nogay34	Nogai_Karachay_Cherkessia	Nogai	Lazaridis et al. (2014)
nogay35	Nogai_Karachay_Cherkessia	Nogai	Lazaridis et al. (2014)
nogay42	Nogai_Karachay_Cherkessia	Nogai	Lazaridis et al. (2014)
nogay44	Nogai_Karachay_Cherkessia	Nogai	Lazaridis et al. (2014)
nogay45	Nogai_Karachay_Cherkessia	Nogai	Lazaridis et al. (2014)
nogay46	Nogai_Karachay_Cherkessia	Nogai	Lazaridis et al. (2014)
NOR101	Norwegian	Norwegian	Lazaridis et al. (2014)
NOR106	Norwegian	Norwegian	Lazaridis et al. (2014)
NOR107	Norwegian	Norwegian	Lazaridis et al. (2014)
NOR108	Norwegian	Norwegian	Lazaridis et al. (2014)
NOR109	Norwegian	Norwegian	Lazaridis et al. (2014)
NOR111	Norwegian	Norwegian	Lazaridis et al. (2014)
NOR119	Norwegian	Norwegian	Lazaridis et al. (2014)
NOR124	Norwegian	Norwegian	Lazaridis et al. (2014)
NOR126	Norwegian	Norwegian	Lazaridis et al. (2014)
NOR146	Norwegian	Norwegian	Lazaridis et al. (2014)
NOR148	Norwegian	Norwegian	Lazaridis et al. (2014)
NorthOssetia11	Ossetian	Ossetian	Lazaridis et al. (2014)
NorthOssetia12	Russia_NorthOssetian	Ossetian	Lazaridis et al. (2014)
NorthOssetia14	Ossetian	Ossetian	Lazaridis et al. (2014)
NorthOssetia17	Ossetian	Ossetian	Lazaridis et al. (2014)
NorthOssetia19	Ossetian	Ossetian	Lazaridis et al. (2014)
NorthOssetia2	Ossetian	Ossetian	Lazaridis et al. (2014)
NorthOssetia3	Ossetian	Ossetian	Lazaridis et al. (2014)
NorthOssetia5	Russia_NorthOssetian	Ossetian	Lazaridis et al. (2014)
NorthOssetia8	Ossetian	Ossetian	Lazaridis et al. (2014)
NorthOssetia9	Ossetian	Ossetian	Lazaridis et al. (2014)
Nov_005	Nganasan	Nganasan	Lazaridis et al. (2014)
OCE-058	Ossetian	Ossetian	Jeong et al. (2019)
OCE-155	Ossetian	Ossetian	Jeong et al. (2019)
OCE-160	Ossetian	Ossetian	Jeong et al. (2019)
OCE-161	Ossetian	Ossetian	Jeong et al. (2019)
OCE-195	Ossetian	Ossetian	Jeong et al. (2019)
OCE-224	Ossetian	Ossetian	Jeong et al. (2019)
PIT001	Spanish	Spanish	Biagini et al. (2019)
PON058	Spanish	Spanish	Biagini et al. (2019)
QH1	Tibetan	Tibetan	Wang et al. (2021)
QH10	Tibetan	Tibetan	Wang et al. (2021)
QH11	Tibetan	Tibetan	Wang et al. (2021)
QH12	Tibetan	Tibetan	Wang et al. (2021)
QH13	Tibetan	Tibetan	Wang et al. (2021)
QH14	Tibetan	Tibetan	Wang et al. (2021)
QH15	Tibetan	Tibetan	Wang et al. (2021)
QH16	Tibetan	Tibetan	Wang et al. (2021)
QH17	Tibetan	Tibetan	Wang et al. (2021)
QH18	Tibetan	Tibetan	Wang et al. (2021)
QH19	Tibetan	Tibetan	Wang et al. (2021)
QH2	Tibetan	Tibetan	Wang et al. (2021)
QH20	Tibetan	Tibetan	Wang et al. (2021)
QH3	Tibetan	Tibetan	Wang et al. (2021)
QH4	Tibetan	Tibetan	Wang et al. (2021)
QH5	Tibetan	Tibetan	Wang et al. (2021)
QH6	Tibetan	Tibetan	Wang et al. (2021)
QH7	Tibetan	Tibetan	Wang et al. (2021)
QH8	Tibetan	Tibetan	Wang et al. (2021)
QH9	Tibetan	Tibetan	Wang et al. (2021)
RAG111	Spanish	Spanish	Biagini et al. (2019)
Rakr-203	Russian_Archangelsk_Krasnoborsky	Russian_Archangelsk_Krasnoborsky	Jeong et al. (2019)
Rakr-205	Russian_Archangelsk_Krasnoborsky	Russian_Archangelsk_Krasnoborsky	Jeong et al. (2019)
Rakr-237	Russian_Archangelsk_Krasnoborsky	Russian_Archangelsk_Krasnoborsky	Jeong et al. (2019)
Rakr-248	Russian_Archangelsk_Krasnoborsky	Russian_Archangelsk_Krasnoborsky	Jeong et al. (2019)
Rakr-341	Russian_Archangelsk_Krasnoborsky	Russian_Archangelsk_Krasnoborsky	Jeong et al. (2019)
Rakr-345	Russian_Archangelsk_Krasnoborsky	Russian_Archangelsk_Krasnoborsky	Jeong et al. (2019)
Rakrlsh-002	Russian_Archangelsk_Leshukonsky	Russian_Archangelsk_Leshukonsky	Jeong et al. (2019)
Rakrlsh-140	Russian_Archangelsk_Leshukonsky	Russian_Archangelsk_Leshukonsky	Jeong et al. (2019)
Rakrlsh-143	Russian_Archangelsk_Leshukonsky	Russian_Archangelsk_Leshukonsky	Jeong et al. (2019)
Rakrlsh-144	Russian_Archangelsk_Leshukonsky	Russian_Archangelsk_Leshukonsky	Jeong et al. (2019)
Rakrlsh-149	Russian_Archangelsk_Leshukonsky	Russian_Archangelsk_Leshukonsky	Jeong et al. (2019)
Rbgp-200	Russian	Russian	Jeong et al. (2019)
Rbgp-201	Russian	Russian	Jeong et al. (2019)
Rbgp-203	Russian	Russian	Jeong et al. (2019)
Rbgp-205	Russian	Russian	Jeong et al. (2019)
REI087	Spanish	Spanish	Biagini et al. (2019)
RIC076	Spanish	Spanish	Biagini et al. (2019)
RIC106	Spanish	Spanish	Biagini et al. (2019)
Rkbo-12	Russian	Russian	Jeong et al. (2019)
Rkbo-16	Russian	Russian	Jeong et al. (2019)
Rkbo-44	Russian	Russian	Jeong et al. (2019)
Rkbo-58	Russian	Russian	Jeong et al. (2019)
Rksh-402	Russian	Russian	Jeong et al. (2019)
Rksh-405	Russian	Russian	Jeong et al. (2019)
Rksh-407	Russian	Russian	Jeong et al. (2019)
Rksh-412	Russian	Russian	Jeong et al. (2019)
Rkuch-03	Russian	Russian	Jeong et al. (2019)
Rkuch-05	Russian	Russian	Jeong et al. (2019)
Rkuch-53	Russian	Russian	Jeong et al. (2019)
Rkuch-58	Russian	Russian	Jeong et al. (2019)
ROB016	Spanish	Spanish	Biagini et al. (2019)
ROB116	Spanish	Spanish	Biagini et al. (2019)
ROB127	Spanish	Spanish	Biagini et al. (2019)
ROI027	Spanish	Spanish	Biagini et al. (2019)
ROI042	Spanish	Spanish	Biagini et al. (2019)
ROI096	Spanish	Spanish	Biagini et al. (2019)
Rorl-102	Russian	Russian	Jeong et al. (2019)
Rorl-110	Russian	Russian	Jeong et al. (2019)
Rorl-114	Russian	Russian	Jeong et al. (2019)
Rorl-155	Russian	Russian	Jeong et al. (2019)
ROS008	Spanish	Spanish	Biagini et al. (2019)
ROS025	Spanish	Spanish	Biagini et al. (2019)
RPin-114	Russian_Archangelsk_Pinezhsky	Russian_Archangelsk_Pinezhsky	Jeong et al. (2019)
RPin-123	Russian_Archangelsk_Pinezhsky	Russian_Archangelsk_Pinezhsky	Jeong et al. (2019)
RPin-143	Russian_Archangelsk_Pinezhsky	Russian_Archangelsk_Pinezhsky	Jeong et al. (2019)
RPin-145	Russian_Archangelsk_Pinezhsky	Russian_Archangelsk_Pinezhsky	Jeong et al. (2019)
RPin-151	Russian_Archangelsk_Pinezhsky	Russian_Archangelsk_Pinezhsky	Jeong et al. (2019)
Rps-002	Russian	Russian	Jeong et al. (2019)
Rps-004	Russian	Russian	Jeong et al. (2019)
Rps-006	Russian	Russian	Jeong et al. (2019)
Rps-012	Russian	Russian	Jeong et al. (2019)
Rps-090	Russian	Russian	Jeong et al. (2019)
Rps-091	Russian	Russian	Jeong et al. (2019)
Rps-098	Russian	Russian	Jeong et al. (2019)
Rrzm-08	Russian	Russian	Jeong et al. (2019)
Rrzm-10	Russian	Russian	Jeong et al. (2019)
Rrzm-13	Russian	Russian	Jeong et al. (2019)
Rrzm-16	Russian	Russian	Jeong et al. (2019)
Rrzm-83	Russian	Russian	Jeong et al. (2019)
Rrzs-11	Russian	Russian	Jeong et al. (2019)
Rrzs-3	Russian	Russian	Jeong et al. (2019)
Rrzs-32	Russian	Russian	Jeong et al. (2019)
Rrzs-58	Russian	Russian	Jeong et al. (2019)
Rrzs-66	Russian	Russian	Jeong et al. (2019)
Rrzs-7	Russian	Russian	Jeong et al. (2019)
Rrzs-88	Russian	Russian	Jeong et al. (2019)
Rsm-103	Russian	Russian	Jeong et al. (2019)
Rsm-109	Russian	Russian	Jeong et al. (2019)
Rsm-166	Russian	Russian	Jeong et al. (2019)
Rsm-171	Russian	Russian	Jeong et al. (2019)
Rsm-176	Russian	Russian	Jeong et al. (2019)
Rsm-179	Russian	Russian	Jeong et al. (2019)
Rsm-181	Russian	Russian	Jeong et al. (2019)
RYAR-173	Russian	Russian	Jeong et al. (2019)
RYAR-223	Russian	Russian	Jeong et al. (2019)
RYAR-232	Russian	Russian	Jeong et al. (2019)
SAB009	Spanish	Spanish	Biagini et al. (2019)
SAB014	Spanish	Spanish	Biagini et al. (2019)
SAB019	Spanish	Spanish	Biagini et al. (2019)
SAB131	Spanish	Spanish	Biagini et al. (2019)
SAB137	Spanish	Spanish	Biagini et al. (2019)
SD60_297	Saami.WGA	Saami.WGA	Lazaridis et al. (2014)
Selkup105	Selkup	Selkup	Lazaridis et al. (2014)
Selkup121	Selkup	Selkup	Lazaridis et al. (2014)
Selkup21	Selkup	Selkup	Lazaridis et al. (2014)
Selkup220	Selkup	Selkup	Lazaridis et al. (2014)
Selkup38	Selkup	Selkup	Lazaridis et al. (2014)
Selkup4	Selkup	Selkup	Lazaridis et al. (2014)
Selkup4a	Selkup	Selkup	Lazaridis et al. (2014)
Selkup82	Selkup	Selkup	Lazaridis et al. (2014)
Selkup83	Selkup	Selkup	Lazaridis et al. (2014)
Selkup87	Selkup	Selkup	Lazaridis et al. (2014)
SER011	Spanish	Spanish	Biagini et al. (2019)
SER015	Spanish	Spanish	Biagini et al. (2019)
SER018	Spanish	Spanish	Biagini et al. (2019)
SER022	Spanish	Spanish	Biagini et al. (2019)
SER027	Spanish	Spanish	Biagini et al. (2019)
SER064	Spanish	Spanish	Biagini et al. (2019)
Shap-156	Adygei	Adygei	Jeong et al. (2019)
Shap-225	Adygei	Adygei	Jeong et al. (2019)
Shap-55	Adygei	Adygei	Jeong et al. (2019)
Sherpa04	Sherpa	Sherpa	Wang et al. (2021)
Sherpa08	Sherpa	Sherpa	Wang et al. (2021)
Sherpa09	Sherpa	Sherpa	Wang et al. (2021)
Sherpa13	Sherpa	Sherpa	Wang et al. (2021)
Shor-202	Shor_Mountain	Shor_Mountain	Jeong et al. (2019)
Shor-204	Shor_Mountain	Shor_Mountain	Jeong et al. (2019)
Shor-209	Shor_Mountain	Shor_Mountain	Jeong et al. (2019)
Shor-262	Shor_Mountain	Shor_Mountain	Jeong et al. (2019)
Shor-263	Shor_Mountain	Shor_Mountain	Jeong et al. (2019)
Shor-292	Shor_Mountain	Shor_Mountain	Jeong et al. (2019)
Shor-293	Shor_Mountain	Shor_Mountain	Jeong et al. (2019)
Sir14	Eskimo_ChaplinSireniki	Eskimo_ChaplinSireniki	Lazaridis et al. (2014)
Sir43	Eskimo_ChaplinSireniki	Eskimo_ChaplinSireniki	Lazaridis et al. (2014)
Sir77	Eskimo_ChaplinSireniki	Eskimo_ChaplinSireniki	Lazaridis et al. (2014)
SLA017	Spanish	Spanish	Biagini et al. (2019)
SLM078	Spanish	Spanish	Biagini et al. (2019)
SOL051	Spanish	Spanish	Biagini et al. (2019)
SOL053	Spanish	Spanish	Biagini et al. (2019)
SOL083	Spanish	Spanish	Biagini et al. (2019)
SOL084	Spanish	Spanish	Biagini et al. (2019)
SouthFrench1112	French	French	Lazaridis et al. (2014)
SouthFrench1323	French	French	Lazaridis et al. (2014)
SouthFrench3068	French	French	Lazaridis et al. (2014)
SouthFrench3326	French	French	Lazaridis et al. (2014)
SouthFrench3947	French	French	Lazaridis et al. (2014)
SouthFrench3951	French	French	Lazaridis et al. (2014)
SouthFrench4018	French	French	Lazaridis et al. (2014)
SR23	Sicilian	Sicilian	Lazaridis et al. (2014)
SR44	Sicilian	Sicilian	Lazaridis et al. (2014)
SR48R	Sicilian	Sicilian	Lazaridis et al. (2014)
SR60	Sicilian	Sicilian	Lazaridis et al. (2014)
SR64	Sicilian	Sicilian	Lazaridis et al. (2014)
STA-003	Tatar_Siberian	Tatar_Siberian	Jeong et al. (2019)
STA-004	Tatar_Siberian	Tatar_Siberian	Jeong et al. (2019)
STA-006	Tatar_Siberian	Tatar_Siberian	Jeong et al. (2019)
STA-112	Tatar_Siberian	Tatar_Siberian	Jeong et al. (2019)
STA-116	Tatar_Siberian	Tatar_Siberian	Jeong et al. (2019)
STA-120	Tatar_Siberian	Tatar_Siberian	Jeong et al. (2019)
STA-122	Tatar_Siberian	Tatar_Siberian	Jeong et al. (2019)
STA-126	Tatar_Siberian	Tatar_Siberian	Jeong et al. (2019)
STA-128	Tatar_Siberian	Tatar_Siberian	Jeong et al. (2019)
STA-205	Tatar_Siberian	Tatar_Siberian	Jeong et al. (2019)
STA-211	Tatar_Siberian	Tatar_Siberian	Jeong et al. (2019)
STA-212	Tatar_Siberian	Tatar_Siberian	Jeong et al. (2019)
STA-237	Tatar_Siberian	Tatar_Siberian	Jeong et al. (2019)
STA-265	Tatar_Siberian	Tatar_Siberian	Jeong et al. (2019)
STA-297	Tatar_Siberian	Tatar_Siberian	Jeong et al. (2019)
STA-300	Tatar_Siberian	Tatar_Siberian	Jeong et al. (2019)
STA-304	Tatar_Siberian	Tatar_Siberian	Jeong et al. (2019)
STA-306	Tatar_Siberian	Tatar_Siberian	Jeong et al. (2019)
STA-309	Tatar_Siberian	Tatar_Siberian	Jeong et al. (2019)
STA-357	Tatar_Siberian_Zabolotniye	Tatar_Siberian_Zabolotniye	Jeong et al. (2019)
STA-362	Tatar_Siberian_Zabolotniye	Tatar_Siberian_Zabolotniye	Jeong et al. (2019)
STA-366	Tatar_Siberian_Zabolotniye	Tatar_Siberian_Zabolotniye	Jeong et al. (2019)
STA-434	Tatar_Siberian_Zabolotniye	Tatar_Siberian_Zabolotniye	Jeong et al. (2019)
STA-435	Tatar_Siberian_Zabolotniye	Tatar_Siberian_Zabolotniye	Jeong et al. (2019)
STC091	Spanish	Spanish	Biagini et al. (2019)
T121	Tibetan	Tibetan	Wang et al. (2021)
T125	Tibetan	Tibetan	Wang et al. (2021)
T126	Tibetan	Tibetan	Wang et al. (2021)
T127	Tibetan	Tibetan	Wang et al. (2021)
T141	Tibetan	Tibetan	Wang et al. (2021)
T144	Tibetan	Tibetan	Wang et al. (2021)
T165	Tibetan	Tibetan	Wang et al. (2021)
T170	Tibetan	Tibetan	Wang et al. (2021)
T173	Tibetan	Tibetan	Wang et al. (2021)
T18	Tibetan	Tibetan	Wang et al. (2021)
T181	Tibetan	Tibetan	Wang et al. (2021)
T183	Tibetan	Tibetan	Wang et al. (2021)
T185	Tibetan	Tibetan	Wang et al. (2021)
T187	Tibetan	Tibetan	Wang et al. (2021)
T188	Tibetan	Tibetan	Wang et al. (2021)
T189	Tibetan	Tibetan	Wang et al. (2021)
T190	Tibetan	Tibetan	Wang et al. (2021)
T192	Tibetan	Tibetan	Wang et al. (2021)
T194	Tibetan	Tibetan	Wang et al. (2021)
T196	Tibetan	Tibetan	Wang et al. (2021)
T199	Tibetan	Tibetan	Wang et al. (2021)
T200	Tibetan	Tibetan	Wang et al. (2021)
T21	Tibetan	Tibetan	Wang et al. (2021)
T215	Tibetan	Tibetan	Wang et al. (2021)
T22	Tibetan	Tibetan	Wang et al. (2021)
T238	Tibetan	Tibetan	Wang et al. (2021)
T242	Tibetan	Tibetan	Wang et al. (2021)
T247	Tibetan	Tibetan	Wang et al. (2021)
T248	Tibetan	Tibetan	Wang et al. (2021)
T273	Tibetan	Tibetan	Wang et al. (2021)
T274	Tibetan	Tibetan	Wang et al. (2021)
T278	Tibetan	Tibetan	Wang et al. (2021)
T282	Tibetan	Tibetan	Wang et al. (2021)
T283	Tibetan	Tibetan	Wang et al. (2021)
T289	Tibetan	Tibetan	Wang et al. (2021)
T291	Tibetan	Tibetan	Wang et al. (2021)
T297	Tibetan	Tibetan	Wang et al. (2021)
T312	Tibetan	Tibetan	Wang et al. (2021)
T320	Tibetan	Tibetan	Wang et al. (2021)
T363	Tibetan	Tibetan	Wang et al. (2021)
T41	Tibetan	Tibetan	Wang et al. (2021)
T67	Tibetan	Tibetan	Wang et al. (2021)
T74	Tibetan	Tibetan	Wang et al. (2021)
T76	Tibetan	Tibetan	Wang et al. (2021)
T77	Tibetan	Tibetan	Wang et al. (2021)
T78	Tibetan	Tibetan	Wang et al. (2021)
T80	Tibetan	Tibetan	Wang et al. (2021)
T91	Tibetan	Tibetan	Wang et al. (2021)
tdj126_shugnan	Tajik	Tajik	Lazaridis et al. (2014)
tdj252_ishkashim	Tajik	Tajik	Lazaridis et al. (2014)
tdj255_ishkashim	Tajik	Tajik	Lazaridis et al. (2014)
tdj269_ishkashim	Tajik	Tajik	Lazaridis et al. (2014)
tdj305_shugnan	Tajik	Tajik	Lazaridis et al. (2014)
tdj508_rushan	Tajik	Tajik	Lazaridis et al. (2014)
tdj868_rushan	Tajik	Tajik	Lazaridis et al. (2014)
tdj979_shugnan	Tajik	Tajik	Lazaridis et al. (2014)
TJ-0080	Tajik	Tajik	Jeong et al. (2019)
TJ-0086	Tajik	Tajik	Jeong et al. (2019)
TJ-0091	Tajik	Tajik	Jeong et al. (2019)
TJ-0108	Tajik	Tajik	Jeong et al. (2019)
TJ-0155	Tajik	Tajik	Jeong et al. (2019)
TJ-0484	Tajik	Tajik	Jeong et al. (2019)
TJ-0486	Tajik	Tajik	Jeong et al. (2019)
TJ-0495	Tajik	Tajik	Jeong et al. (2019)
TJ-0500	Tajik	Tajik	Jeong et al. (2019)
TJ-0517	Tajik	Tajik	Jeong et al. (2019)
TJ-0555	Tajik	Tajik	Jeong et al. (2019)
TJ-0573	Tajik	Tajik	Jeong et al. (2019)
TJ-0574	Tajik	Tajik	Jeong et al. (2019)
TJ-0686	Tajik	Tajik	Jeong et al. (2019)
TJ-0688	Tajik	Tajik	Jeong et al. (2019)
TJ-0796	Tajik	Tajik	Jeong et al. (2019)
TJ-0798	Tajik	Tajik	Jeong et al. (2019)
TJ-0807	Tajik	Tajik	Jeong et al. (2019)
TJ-0982	Tajik	Tajik	Jeong et al. (2019)
TJ-0984	Tajik	Tajik	Jeong et al. (2019)
TJ-0986	Tajik	Tajik	Jeong et al. (2019)
TJ-1032	Tajik	Tajik	Jeong et al. (2019)
TJ-1041	Tajik	Tajik	Jeong et al. (2019)
TP04	Sicilian	Sicilian	Lazaridis et al. (2014)
TP05	Sicilian	Sicilian	Lazaridis et al. (2014)
TP06	Sicilian	Sicilian	Lazaridis et al. (2014)
TP07	Sicilian	Sicilian	Lazaridis et al. (2014)
TP08	Sicilian	Sicilian	Lazaridis et al. (2014)
TP25	Sicilian	Sicilian	Lazaridis et al. (2014)
Trabzon21173	Turkish	Turkish	Lazaridis et al. (2014)
Trabzon21174	Turkish	Turkish	Lazaridis et al. (2014)
Trabzon21177	Turkish	Turkish	Lazaridis et al. (2014)
Trabzon21515	Turkish	Turkish	Lazaridis et al. (2014)
Trabzon21534	Turkish	Turkish	Lazaridis et al. (2014)
Trabzon21544	Turkish	Turkish	Lazaridis et al. (2014)
Trabzon21557	Turkish	Turkish	Lazaridis et al. (2014)
Trabzon21575	Turkish	Turkish	Lazaridis et al. (2014)
Trabzon21645	Turkish	Turkish	Lazaridis et al. (2014)
TTR-086	Tatar_Kazan	Tatar_Kazan	Jeong et al. (2019)
TTR-094	Tatar_Kazan	Tatar_Kazan	Jeong et al. (2019)
TTR-097	Tatar_Kazan	Tatar_Kazan	Jeong et al. (2019)
TTR-201	Tatar_Kazan	Tatar_Kazan	Jeong et al. (2019)
TTR-217	Tatar_Kazan	Tatar_Kazan	Jeong et al. (2019)
TTR-241	Tatar_Mishar	Tatar_Mishar	Jeong et al. (2019)
TTR-244	Tatar_Kazan	Tatar_Kazan	Jeong et al. (2019)
TTR-245	Tatar_Kazan	Tatar_Kazan	Jeong et al. (2019)
TTR-249	Tatar_Kazan	Tatar_Kazan	Jeong et al. (2019)
TTR-250	Tatar_Kazan	Tatar_Kazan	Jeong et al. (2019)
TTR-271	Tatar_Mishar	Tatar_Mishar	Jeong et al. (2019)
TTR-272	Tatar_Mishar	Tatar_Mishar	Jeong et al. (2019)
TTR-330	Tatar_Kazan	Tatar_Kazan	Jeong et al. (2019)
TTR-356	Tatar_Mishar	Tatar_Mishar	Jeong et al. (2019)
TTR-359	Tatar_Mishar	Tatar_Mishar	Jeong et al. (2019)
TTR-362	Tatar_Mishar	Tatar_Mishar	Jeong et al. (2019)
TTR-436	Tatar_Mishar	Tatar_Mishar	Jeong et al. (2019)
TTR-460	Tatar_Mishar	Tatar_Mishar	Jeong et al. (2019)
TTR-462	Tatar_Mishar	Tatar_Mishar	Jeong et al. (2019)
TTR-464	Tatar_Mishar	Tatar_Mishar	Jeong et al. (2019)
Ttr-473	Chuvash	Chuvash	Jeong et al. (2019)
Ttr-474	Chuvash	Chuvash	Jeong et al. (2019)
Ttr-481	Chuvash	Chuvash	Jeong et al. (2019)
TTR-493	Tatar_Kazan	Tatar_Kazan	Jeong et al. (2019)
TTR-501	Tatar_Kazan	Tatar_Kazan	Jeong et al. (2019)
Ttr-507	Chuvash	Chuvash	Jeong et al. (2019)
TTR-514	Tatar_Kazan	Tatar_Kazan	Jeong et al. (2019)
Ttr-568	Chuvash	Chuvash	Jeong et al. (2019)
Ttr-569	Chuvash	Chuvash	Jeong et al. (2019)
Tuba1	Tubalar	Tubalar	Lazaridis et al. (2014)
Tuba10	Tubalar	Tubalar	Lazaridis et al. (2014)
Tuba11	Tubalar	Tubalar	Lazaridis et al. (2014)
Tuba12	Tubalar	Tubalar	Lazaridis et al. (2014)
Tuba13	Tubalar	Tubalar	Lazaridis et al. (2014)
Tuba15	Tubalar	Tubalar	Lazaridis et al. (2014)
Tuba16	Tubalar	Tubalar	Lazaridis et al. (2014)
Tuba17	Tubalar	Tubalar	Lazaridis et al. (2014)
Tuba18	Tubalar	Tubalar	Lazaridis et al. (2014)
Tuba19	Tubalar	Tubalar	Lazaridis et al. (2014)
Tuba2	Tubalar	Tubalar	Lazaridis et al. (2014)
Tuba20	Tubalar	Tubalar	Lazaridis et al. (2014)
Tuba21	Tubalar	Tubalar	Lazaridis et al. (2014)
Tuba22	Tubalar	Tubalar	Lazaridis et al. (2014)
Tuba23	Tubalar	Tubalar	Lazaridis et al. (2014)
Tuba24	Tubalar	Tubalar	Lazaridis et al. (2014)
Tuba25	Tubalar	Tubalar	Lazaridis et al. (2014)
Tuba29	Tubalar	Tubalar	Lazaridis et al. (2014)
Tuba30	Tubalar	Tubalar	Lazaridis et al. (2014)
Tuba31	Tubalar	Tubalar	Lazaridis et al. (2014)
Tuba6	Tubalar	Tubalar	Lazaridis et al. (2014)
Tuba9	Tubalar	Tubalar	Lazaridis et al. (2014)
Tuebingen02	Enets	Enets	Flegontov et al. (2019)
Tuebingen06	Nganasan	Nganasan	Flegontov et al. (2019)
Tuebingen07	Nganasan	Nganasan	Flegontov et al. (2019)
Tuebingen101	Ket	Ket	Flegontov et al. (2019)
Tuebingen103	Ket	Ket	Flegontov et al. (2019)
Tuebingen104	Ket	Ket	Flegontov et al. (2019)
Tuebingen106	Nganasan	Nganasan	Flegontov et al. (2019)
Tuebingen111	Nganasan	Nganasan	Flegontov et al. (2019)
Tuebingen112	Nganasan	Nganasan	Flegontov et al. (2019)
Tuebingen114	Nganasan	Nganasan	Flegontov et al. (2019)
Tuebingen116	Nganasan	Nganasan	Flegontov et al. (2019)
Tuebingen119	Nganasan	Nganasan	Flegontov et al. (2019)
Tuebingen12	Nganasan	Nganasan	Flegontov et al. (2019)
Tuebingen121	Nganasan	Nganasan	Flegontov et al. (2019)
Tuebingen123	Nganasan	Nganasan	Flegontov et al. (2019)
Tuebingen124	Nganasan	Nganasan	Flegontov et al. (2019)
Tuebingen126	Nganasan	Nganasan	Flegontov et al. (2019)
Tuebingen127	Nganasan	Nganasan	Flegontov et al. (2019)
Tuebingen14	Nganasan	Nganasan	Flegontov et al. (2019)
Tuebingen17	Nganasan	Nganasan	Flegontov et al. (2019)
Tuebingen19	Nganasan	Nganasan	Flegontov et al. (2019)
Tuebingen21	Nganasan	Nganasan	Flegontov et al. (2019)
Tuebingen23	Nganasan	Nganasan	Flegontov et al. (2019)
Tuebingen25	Nganasan	Nganasan	Flegontov et al. (2019)
Tuebingen27	Nganasan	Nganasan	Flegontov et al. (2019)
Tuebingen28	Nganasan	Nganasan	Flegontov et al. (2019)
Tuebingen35	Enets	Enets	Flegontov et al. (2019)
Tuebingen44	Enets	Enets	Flegontov et al. (2019)
Tuebingen50	Selkup	Selkup	Flegontov et al. (2019)
Tuebingen51	Selkup	Selkup	Flegontov et al. (2019)
Tuebingen52	Selkup	Selkup	Flegontov et al. (2019)
Tuebingen53	Selkup	Selkup	Flegontov et al. (2019)
Tuebingen54	Selkup	Selkup	Flegontov et al. (2019)
Tuebingen58	Selkup	Selkup	Flegontov et al. (2019)
Tuebingen59	Selkup	Selkup	Flegontov et al. (2019)
Tuebingen60	Selkup	Selkup	Flegontov et al. (2019)
Tuebingen62	Selkup	Selkup	Flegontov et al. (2019)
Tuebingen64	Selkup	Selkup	Flegontov et al. (2019)
Tuebingen72	Selkup	Selkup	Flegontov et al. (2019)
[truncated: 211 more rows]
