# Supplementary material for: The role of emerging elites in the formation and development of communities after the fall of the Roman Empire
Source: Proc Natl Acad Sci U S A. 2024 Aug 19;121(36):e2317868121. doi: 10.1073/pnas.2317868121 (PMC11388374; doi:10.1073/pnas.2317868121)
Supplement: Supplementary file 4 — Dataset S03 (XLSX) [file pnas.2317868121.sd03.xlsx]

## Sheet: Dataset S3
Dataset S3. Ancient reference individuals used for fastNGSadmix analyses and qpAdm analysis
Individual ID	Coverage of autosomal 1240K SNPs	Site/Region/Context (from original publication)	Country (Present-day)	Date (from original publication)	Sequencing Type	Group ID	Used in fastNGSadmix penacontemporarous panel	Used in qpAdm analysis	Original Source
Bard_T1	6.46	Bardonecchia	Italy	6th-8th century	WGS	MEDEU	Yes	Yes	Vyas-Koncz et al. (2023)
Bard_T10	3.85	Bardonecchia	Italy	6th-8th century	1240K	MEDEU	Yes	Yes	Vyas-Koncz et al. (2023)
Bard_T12	2.49	Bardonecchia	Italy	6th-8th century	1240K	MEDEU	Yes	Yes	Vyas-Koncz et al. (2023)
Bard_T2	1.13	Bardonecchia	Italy	6th-8th century	1240K	MEDEU	Yes	Yes	Vyas-Koncz et al. (2023)
Bard_T7A	2.76	Bardonecchia	Italy	6th-8th century	1240K	MEDEU	Yes	Yes	Vyas-Koncz et al. (2023)
Bard_T8_rid	2.04	Bardonecchia	Italy	6th-8th century	1240K	MEDEU	Yes	Yes	Vyas-Koncz et al. (2023)
To_Lav_T10US67_ind1	2.22	Torino Lavazza	Italy	5th-7th century	1240K	MEDEU	Yes	Yes	Vyas-Koncz et al. (2023)
To_Lav_T10US67_ind2	1.64	Torino Lavazza	Italy	5th-7th century	1240K	MEDEU	Yes	Yes	Vyas-Koncz et al. (2023)
To_Lav_T1US6	1.49	Torino Lavazza	Italy	5th-7th century	1240K	MEDEU	Yes	Yes	Vyas-Koncz et al. (2023)
To_Lav_T2US16	0.47	Torino Lavazza	Italy	5th-7th century	1240K	MEDEU	Yes	Yes	Vyas-Koncz et al. (2023)
To_Lav_T37US60	0.47	Torino Lavazza	Italy	5th-7th century	1240K	MEDEU	Yes	Yes	Vyas-Koncz et al. (2023)
To_Lav_T38US344	1.76	Torino Lavazza	Italy	5th-7th century	1240K	MEDEU	Yes	Yes	Vyas-Koncz et al. (2023)
To_Lav_T90US339	0.94	Torino Lavazza	Italy	5th-7th century	1240K	MEDEU	Yes	Yes	Vyas-Koncz et al. (2023)
R105	0.46	Crypta_Balbi	Italy	400 - 600 CE	WGS	MEDEU	Yes	Yes	Antonio et al. (2019)
R106	0.43	Crypta_Balbi	Italy	400 - 600 CE	WGS	MEDEU	Yes	Yes	Antonio et al. (2019)
R107	0.57	Crypta_Balbi	Italy	400 - 600 CE	WGS	MEDEU	Yes	Yes	Antonio et al. (2019)
R108	0.43	Crypta_Balbi	Italy	400 - 600 CE	WGS	MEDEU	Yes	Yes	Antonio et al. (2019)
R130	0.49	Marcellino_&_Pietro	Italy	300 - 500 CE	WGS	MEDEU	Yes	Yes	Antonio et al. (2019)
R132	0.61	Marcellino_&_Pietro	Italy	136 - 326 calCE	WGS	MEDEU	Yes	Yes	Antonio et al. (2019)
R133	0.59	Marcellino_&_Pietro	Italy	300 - 500 CE	WGS	MEDEU	Yes	Yes	Antonio et al. (2019)
R136	0.67	Marcellino_&_Pietro	Italy	300 - 500 CE	WGS	MEDEU	Yes	Yes	Antonio et al. (2019)
R137	0.47	Marcellino_&_Pietro	Italy	300 - 500 CE	WGS	MEDEU	Yes	Yes	Antonio et al. (2019)
R30b	0.53	Mausoleo_di_Augusto	Italy	300 - 700 CE	WGS	MEDEU	Yes	yes	Antonio et al. (2019)
R31	0.72	Mausoleo_di_Augusto	Italy	332 - 419 calCE	WGS	MEDEU	Yes	yes	Antonio et al. (2019)
R33b	0.57	Mausoleo_di_Augusto	Italy	300 - 700 CE	WGS	MEDEU	Yes	Yes	Antonio et al. (2019)
R36	0.46	Celio	Italy	400 - 600 CE	WGS	MEDEU	Yes	Yes	Antonio et al. (2019)
ADN002	4.11	Hannover-Anderten (Lower Saxony)	Germany	677-823 calCE	1240K	NGBI	Yes	No	Gretzinger et al. (2022)
ADN006	5.29	Hannover-Anderten (Lower Saxony)	Germany	650-850 CE	1240K	NGBI	Yes	Yes	Gretzinger et al. (2022)
ADN007	4.65	Hannover-Anderten (Lower Saxony)	Germany	650-850 CE	1240K	NGBI	Yes	Yes	Gretzinger et al. (2022)
ADN010	4.66	Hannover-Anderten (Lower Saxony)	Germany	650-850 CE	1240K	NGBI	Yes	Yes	Gretzinger et al. (2022)
ADN011	4.02	Hannover-Anderten (Lower Saxony)	Germany	650-850 CE	1240K	NGBI	Yes	Yes	Gretzinger et al. (2022)
ADN014	4.61	Hannover-Anderten (Lower Saxony)	Germany	650-850 CE	1240K	NGBI	Yes	Yes	Gretzinger et al. (2022)
ADN015	5.59	Hannover-Anderten (Lower Saxony)	Germany	650-850 CE	1240K	NGBI	Yes	Yes	Gretzinger et al. (2022)
DRU013	3.53	Drantum (Lower Saxony)	Germany	600-900 CE	1240K	NGBI	Yes	No	Gretzinger et al. (2022)
DRU017	4.44	Drantum (Lower Saxony)	Germany	600-900 CE	1240K	NGBI	Yes	No	Gretzinger et al. (2022)
DRU018	4.38	Drantum (Lower Saxony)	Germany	600-900 CE	1240K	NGBI	Yes	No	Gretzinger et al. (2022)
DUN011	4.21	Dunum (Lower Saxony)	Germany	672-773 calCE	1240K	NGBI	Yes	No	Gretzinger et al. (2022)
HAD018	4.43	Hatherdene Close (Cambridgeshire)	England	544-601 calCE	1240K	NGBI	Yes	yes	Gretzinger et al. (2022)
HID002	6.02	Hiddestorf (Lower Saxony)	Germany	400 CE	1240K	NGBI	Yes	No	Gretzinger et al. (2022)
HVN005	5.74	HÃ¤ven (Mecklenburg-Vorpommern)	Germany	200-400 CE	1240K	NGBI	Yes	Yes	Gretzinger et al. (2022)
I16509	3.78	Wolverton, Radcliffe School (Buckinghamshire)	England	600-671 calCE	1240K	NGBI	Yes	No	Gretzinger et al. (2022)
I16510	4.2	Wolverton, Radcliffe School (Buckinghamshire)	England	580-660 calCE	1240K	NGBI	Yes	No	Gretzinger et al. (2022)
I17276	7.88	Norton East Mill (Yorkshire)	England	500-600 CE	1240K	NGBI	Yes	No	Gretzinger et al. (2022)
I20644	4.07	West Heslerton (Yorkshire)	England	450-650 CE	1240K	NGBI	Yes	No	Gretzinger et al. (2022)
I20652	5.57	West Heslerton (Yorkshire)	England	450-650 CE	1240K	NGBI	Yes	Yes	Gretzinger et al. (2022)
I20654	4.72	West Heslerton (Yorkshire)	England	450-550 CE	1240K	NGBI	Yes	Yes	Gretzinger et al. (2022)
I20677	4.6	West Heslerton (Yorkshire)	England	500-550 CE	1240K	NGBI	Yes	Yes	Gretzinger et al. (2022)
IND002	6	Alt-Inden (North Rhine-Westphalia)	Germany	400-800 CE	1240K	NGBI	Yes	No	Gretzinger et al. (2022)
IND003	3.51	Alt-Inden (North Rhine-Westphalia)	Germany	400-800 CE	1240K	NGBI	Yes	No	Gretzinger et al. (2022)
IND005	5.21	Alt-Inden (North Rhine-Westphalia)	Germany	400-800 CE	1240K	NGBI	Yes	Yes	Gretzinger et al. (2022)
IND007	5.12	Alt-Inden (North Rhine-Westphalia)	Germany	400-800 CE	1240K	NGBI	Yes	Yes	Gretzinger et al. (2022)
IND012	4.11	Alt-Inden (North Rhine-Westphalia)	Germany	400-800 CE	1240K	NGBI	Yes	Yes	Gretzinger et al. (2022)
IND013	5.14	Alt-Inden (North Rhine-Westphalia)	Germany	400-800 CE	1240K	NGBI	Yes	Yes	Gretzinger et al. (2022)
LAK001	5.95	RAF Lakenheath (Suffolk)	England	544-598 calCE	1240K	NGBI	Yes	No	Gretzinger et al. (2022)
LAK002	6.09	RAF Lakenheath (Suffolk)	England	422-538 calCE	1240K	NGBI	Yes	Yes	Gretzinger et al. (2022)
LAK005	4.21	RAF Lakenheath (Suffolk)	England	400-600 CE	1240K	NGBI	Yes	Yes	Gretzinger et al. (2022)
LAK006	4.88	RAF Lakenheath (Suffolk)	England	400-600 CE	1240K	NGBI	Yes	Yes	Gretzinger et al. (2022)
LAK007	6.12	RAF Lakenheath (Suffolk)	England	541-599 calCE	1240K	NGBI	Yes	Yes	Gretzinger et al. (2022)
LAK010	4.16	RAF Lakenheath (Suffolk)	England	443-601 calCE	1240K	NGBI	Yes	Yes	Gretzinger et al. (2022)
LAK011	5.61	RAF Lakenheath (Suffolk)	England	435-577 calCE	1240K	NGBI	Yes	Yes	Gretzinger et al. (2022)
LAK012	5.85	RAF Lakenheath (Suffolk)	England	432-554 calCE	1240K	NGBI	Yes	Yes	Gretzinger et al. (2022)
VK350	1.87	Oland	Sweden	799 Â± 68 CE	WGS	SCAND	Yes	No	Margaryan et al. (2020)
VK390	1.79	Telemark	Norway	5-6th centuries CE	WGS	SCAND	Yes	Yes	Margaryan et al. (2020)
VK417	1.5	Oppland	Norway	7-11th centuries CE	WGS	SCAND	Yes	Yes	Margaryan et al. (2020)
VK418	1.24	Nordland	Norway	4th century CE	WGS	SCAND	Yes	Yes	Margaryan et al. (2020)
VK419	1.59	Nordland	Norway	6-10th centuries CE	WGS	SCAND	Yes	Yes	Margaryan et al. (2020)
VK480	1.09	Salme	Estonia	8th century CE	WGS	SCAND	Yes	No	Margaryan et al. (2020)
VK481	1.79	Salme	Estonia	8th century CE	WGS	SCAND	Yes	No	Margaryan et al. (2020)
VK482	1.35	Salme	Estonia	8th century CE	WGS	SCAND	Yes	Yes	Margaryan et al. (2020)
VK483	2.25	Salme	Estonia	8th century CE	WGS	SCAND	Yes	Yes	Margaryan et al. (2020)
VK484	1.51	Salme	Estonia	8th century CE	WGS	SCAND	Yes	Yes	Margaryan et al. (2020)
VK486	2.24	Salme	Estonia	8th century CE	WGS	SCAND	Yes	Yes	Margaryan et al. (2020)
VK487	2.41	Salme	Estonia	8th century CE	WGS	SCAND	Yes	No	Margaryan et al. (2020)
VK488	1.16	Salme	Estonia	8th century CE	WGS	SCAND	Yes	No	Margaryan et al. (2020)
VK489	2.05	Salme	Estonia	8th century CE	WGS	SCAND	Yes	No	Margaryan et al. (2020)
VK491	1.8	Salme	Estonia	8th century CE	WGS	SCAND	Yes	Yes	Margaryan et al. (2020)
VK492	1.28	Salme	Estonia	8th century CE	WGS	SCAND	Yes	Yes	Margaryan et al. (2020)
VK493	2.29	Salme	Estonia	8th century CE	WGS	SCAND	Yes	Yes	Margaryan et al. (2020)
VK495	1.44	Salme	Estonia	8th century CE	WGS	SCAND	Yes	Yes	Margaryan et al. (2020)
VK496	2.46	Salme	Estonia	8th century CE	WGS	SCAND	Yes	No	Margaryan et al. (2020)
VK498	1.52	Salme	Estonia	8th century CE	WGS	SCAND	Yes	Yes	Margaryan et al. (2020)
VK505	1.4	Salme	Estonia	8th century CE	WGS	SCAND	Yes	Yes	Margaryan et al. (2020)
VK506	1.53	Salme	Estonia	8th century CE	WGS	SCAND	Yes	Yes	Margaryan et al. (2020)
VK508	2.16	Salme	Estonia	8th century CE	WGS	SCAND	Yes	Yes	Margaryan et al. (2020)
VK509	1.67	Salme	Estonia	8th century CE	WGS	SCAND	Yes	Yes	Margaryan et al. (2020)
VK510	1.91	Salme	Estonia	8th century CE	WGS	SCAND	Yes	Yes	Margaryan et al. (2020)
VK511	2.14	Salme	Estonia	8th century CE	WGS	SCAND	Yes	No	Margaryan et al. (2020)
VK512	2.28	Salme	Estonia	8th century CE	WGS	SCAND	Yes	No	Margaryan et al. (2020)
VK514	1.39	Nordland	Norway	6-10th centuries CE	WGS	SCAND	Yes	Yes	Margaryan et al. (2020)
VK521	5.44	Brondsager_Torsiinre	Denmark	300 CE	WGS	SCAND	Yes	Yes	Margaryan et al. (2020)
VK522	8.38	Oland	Sweden	4-5th centuries CE	WGS	SCAND	Yes	Yes	Margaryan et al. (2020)
VK528	1.94	Troms	Norway	8-9th centuries CE	WGS	SCAND	Yes	Yes	Margaryan et al. (2020)
VK529	2.2	Nordland	Norway	8-9th centuries CE	WGS	SCAND	Yes	Yes	Margaryan et al. (2020)
VK549	2.13	Salme	Estonia	8th century CE	WGS	SCAND	Yes	No	Margaryan et al. (2020)
VK550	2.25	Salme	Estonia	8th century CE	WGS	SCAND	Yes	No	Margaryan et al. (2020)
VK551	2.9	Salme	Estonia	8th century CE	WGS	SCAND	Yes	Yes	Margaryan et al. (2020)
VK552	1.74	Salme	Estonia	8th century CE	WGS	SCAND	Yes	Yes	Margaryan et al. (2020)
VK553	1.61	Salme	Estonia	8th century CE	WGS	SCAND	Yes	Yes	Margaryan et al. (2020)
VK554	1.18	Salme	Estonia	8th century CE	WGS	SCAND	Yes	No	Margaryan et al. (2020)
VK69	1.05	TollemosegÃ¥rd	Denmark	Late Germanic Iron Age/early Viking	WGS	SCAND	Yes	No	Margaryan et al. (2020)
VK70	9	TollemosegÃ¥rd	Denmark	Late Germanic Iron Age/early Viking	WGS	SCAND	Yes	No	Margaryan et al. (2020)
I10866	4.08	EmpÃºries	Spain	43 cal BCEâ€“51 cal CE (2005Â±15 BP, PSUAMS-5281)	1240K	MEDEU	Yes	No	Olalde et al. (2019)
I10892	0.84	Sant JuliÃ de Ramis,	Spain	770â€“1200 CE (based on dates in the same context)	1240K	MEDEU	Yes	No	Olalde et al. (2019)
I10895	1.2	Sant JuliÃ de Ramis,	Spain	777â€“981 cal CE (1140Â±30 BP, Beta-448953)	1240K	MEDEU	Yes	No	Olalde et al. (2019)
I12031	1.01	Pla_de_l'Horta	Spain	500â€“600 CE	1240K	MEDEU	Yes	No	Olalde et al. (2019)
I12034	0.76	Pla_de_l'Horta	Spain	500â€“600 CE	1240K	MEDEU	Yes	No	Olalde et al. (2019)
I12162	0.57	Pla_de_l'Horta	Spain	500â€“600 CE	1240K	MEDEU	Yes	No	Olalde et al. (2019)
I12163	0.6	Pla_de_l'Horta	Spain	500â€“600 CE	1240K	MEDEU	Yes	No	Olalde et al. (2019)
I3576	3.07	El_CastillÃ³n	Spain	408â€“538 cal CE (1595Â±25 BP, PSUAMS-2117)	1240K	MEDEU	Yes	No	Olalde et al. (2019)
I3581	0.77	El_CastillÃ³n	Spain	400â€“600 CE	1240K	MEDEU	Yes	No	Olalde et al. (2019)
I3582	0.43	El_CastillÃ³n	Spain	400â€“600 CE	1240K	MEDEU	Yes	No	Olalde et al. (2019)
I3585	2.88	NecrÃ³polis_de_las_Delicias	Spain	677â€“866 cal CE (1250Â±25 BP, PSUAMS-2074)	1240K	MEDEU	Yes	No	Olalde et al. (2019)
I3981	0.72	Paseíllos_universitarios-Fuentenueva	Spain	400–600 CE	1240K	MEDEU	Yes	No	Olalde et al. (2019)
I3982	1.87	Plaza_Einstein	Spain	200â€“400 CE	1240K	MEDEU	Yes	No	Olalde et al. (2019)
I3983	2.09	Plaza_Einstein	Spain	265â€“427 cal CE (1660Â±25 BP, PSUAMS-2081)	1240K	MEDEU	Yes	No	Olalde et al. (2019)
12881A	4.66	Hinxton	United Kingdom	666 - 770 CE	WGS	NGBI	Yes	No	Schiffels et al. (2016)
12883A	4.15	Hinxton	United Kingdom	631 - 776 CE	WGS	NGBI	Yes	Yes	Schiffels et al. (2016)
15558A	3.52	Oakington	United Kingdom	420 - 570 CE	WGS	NGBI	Yes	Yes	Schiffels et al. (2016)
15570A	8.47	Oakington	United Kingdom	395 - 540 CE	WGS	NGBI	Yes	Yes	Schiffels et al. (2016)
15577A	6.71	Oakington	United Kingdom	400 - 545 CE	WGS	NGBI	Yes	Yes	Schiffels et al. (2016)
I2871	0.64	Roopkund Lake	India	773â€“940 CE	1240K	SASIA	Yes	Yes	Harney et al. (2019)
I2872	0.22	Roopkund Lake	India	773â€“940 CE	1240K	SASIA	Yes	Yes	Harney et al. (2019)
I3342	0.64	Roopkund Lake	India	773â€“940 CE	1240K	SASIA	Yes	Yes	Harney et al. (2019)
I3343	0.25	Roopkund Lake	India	773â€“890 CE	1240K	SASIA	Yes	Yes	Harney et al. (2019)
I3344	0.12	Roopkund Lake	India	775â€“890 CE	1240K	SASIA	Yes	Yes	Harney et al. (2019)
I3346	0.33	Roopkund Lake	India	717â€“889 CE	1240K	SASIA	Yes	Yes	Harney et al. (2019)
I3349	0.15	Roopkund Lake	India	770â€“945 CE	1240K	SASIA	Yes	Yes	Harney et al. (2019)
I3352	1.63	Roopkund Lake	India	689â€“876 CE	1240K	SASIA	Yes	Yes	Harney et al. (2019)
I3402	0.13	Roopkund Lake	India	770â€“887 CE	1240K	SASIA	Yes	Yes	Harney et al. (2019)
I3407	0.12	Roopkund Lake	India	775â€“961 CE	1240K	SASIA	Yes	Yes	Harney et al. (2019)
I6934	0.96	Roopkund Lake	India	773â€“890 CE	1240K	SASIA	Yes	Yes	Harney et al. (2019)
I6938	0.53	Roopkund Lake	India	694â€“875 CE	1240K	SASIA	Yes	Yes	Harney et al. (2019)
I6942	0.66	Roopkund Lake	India	770â€“887 CE	1240K	SASIA	Yes	Yes	Harney et al. (2019)
I6943	0.15	Roopkund Lake	India	675â€“769 CE	1240K	SASIA	Yes	Yes	Harney et al. (2019)
I6944	0.38	Roopkund Lake	India	726â€“885 CE	1240K	SASIA	Yes	Yes	Harney et al. (2019)
I6946	0.39	Roopkund Lake	India	773â€“890 CE	1240K	SASIA	Yes	Yes	Harney et al. (2019)
I7036	0.41	Roopkund Lake	India	778â€“988 CE	1240K	SASIA	Yes	Yes	Harney et al. (2019)
I12384	0.57	Ol Kalou	Kenya	1812-1615 cal BP	1240K	SUBSAHARAN	Yes	Yes	Prendergast et al. (2019)
I12394	0.46	Keringet Cave (GrJg4)	Kenya	1529-1403 cal BP	1240K	SUBSAHARAN	Yes	Yes	Prendergast et al. (2019)
I13972	0.1	Gishimangeda Cave	Tanzania	1739-1582 cal BP	1240K	SUBSAHARAN	Yes	Yes	Prendergast et al. (2019)
I18507	0.31	Kulubnarti	Sudan	650-1000 CE	1240K	NAFRICA	Yes	Yes	Sirak et al. (2021)
I18519	1.35	Kulubnarti	Sudan	1080Â±22 BP, UGAMS-34401	1240K	NAFRICA	Yes	Yes	Sirak et al. (2021)
I18520	0.35	Kulubnarti	Sudan	650-1000 CE	1240K	NAFRICA	Yes	Yes	Sirak et al. (2021)
I18521	0.49	Kulubnarti	Sudan	650-1000 CE	1240K	NAFRICA	Yes	Yes	Sirak et al. (2021)
I18525	0.41	Kulubnarti	Sudan	650-1000 CE	1240K	NAFRICA	Yes	Yes	Sirak et al. (2021)
I6141	0.31	Kulubnarti	Sudan	1170Â±22 BP, UGAMS-34388	1240K	NAFRICA	Yes	Yes	Sirak et al. (2021)
I6255	0.95	Kulubnarti	Sudan	1220Â±22 BP, UGAMS-34404	1240K	NAFRICA	Yes	Yes	Sirak et al. (2021)
I6256	0.42	Kulubnarti	Sudan	1200Â±22 BP, UGAMS-34405	1240K	NAFRICA	Yes	Yes	Sirak et al. (2021)
I6257	0.33	Kulubnarti	Sudan	1210Â±22 BP, UGAMS-34408	1240K	NAFRICA	Yes	Yes	Sirak et al. (2021)
I6258	0.44	Kulubnarti	Sudan	1240Â±22 BP, UGAMS-34397	1240K	NAFRICA	Yes	Yes	Sirak et al. (2021)
I6324	0.71	Kulubnarti	Sudan	1210Â±22 BP, UGAMS-34396	1240K	NAFRICA	Yes	Yes	Sirak et al. (2021)
I6325	0.74	Kulubnarti	Sudan	1270Â±22 BP, UGAMS-34406	1240K	NAFRICA	Yes	Yes	Sirak et al. (2021)
I6326	1.68	Kulubnarti	Sudan	1260Â±22 BP, UGAMS-34409	1240K	NAFRICA	Yes	Yes	Sirak et al. (2021)
I6330	0.31	Kulubnarti	Sudan	1260Â±22 BP, UGAMS-34394	1240K	NAFRICA	Yes	Yes	Sirak et al. (2021)
I6331	0.55	Kulubnarti	Sudan	1210Â±22 BP, UGAMS-34395	1240K	NAFRICA	Yes	Yes	Sirak et al. (2021)
I6332	1	Kulubnarti	Sudan	1190Â±22 BP, UGAMS-34398	1240K	NAFRICA	Yes	Yes	Sirak et al. (2021)
I6334	0.42	Kulubnarti	Sudan	1180Â±24 BP, UGAMS-34400	1240K	NAFRICA	Yes	Yes	Sirak et al. (2021)
I6337	0.91	Kulubnarti	Sudan	1320Â±22 BP, UGAMS-34407	1240K	NAFRICA	Yes	Yes	Sirak et al. (2021)
I6338	0.88	Kulubnarti	Sudan	1320Â¬Â±20 BP, UGAMS-35229	1240K	NAFRICA	Yes	Yes	Sirak et al. (2021)
I6340	0.34	Kulubnarti	Sudan	1170Â±22 BP, UGAMS-34385	1240K	NAFRICA	Yes	Yes	Sirak et al. (2021)
I0589	2.16	Kuumbi Cave	Tanzania	1479 Â± 23 OxA-31427	Shotgun	SUBSAHARAN	Yes	Yes	Skoglund et al. (2017)
I1048	0.11	Makangale Cave	Tanzania	1520 Â± 30 Beta-434912	Shotgun	SUBSAHARAN	Yes	Yes	Skoglund et al. (2017)
MOL001	2.66	Molo Cave, GoJi3	Kenya	1415-1320 (cal BP)	1240K	SUBSAHARAN	Yes	Yes	Wang et al. (2020)
XAR001	3.65	Xaro	Botswana	700-1000 CE	1240K	SUBSAHARAN	Yes	Yes	Wang et al. (2020)
XAR002	1.37	Xaro	Botswana	700-1000 CE	1240K	SUBSAHARAN	Yes	Yes	Wang et al. (2020)
I13692	0.96	Hanben, Blihun site	Taiwan	1-800 CE	1240K	EASIA	Yes	Yes	Wang et al. (2021)
I15158	0.24	Hanben, Blihun site	Taiwan	1-800 CE	1240K	EASIA	Yes	Yes	Wang et al. (2021)
I3614	6.17	Hanben, Blihun site	Taiwan	1-800 CE	1240K	EASIA	Yes	Yes	Wang et al. (2021)
I3616	2	Hanben, Blihun site	Taiwan	245-378 calCE (1745Â±20 BP, PSUAMS-7911)	1240K	EASIA	Yes	Yes	Wang et al. (2021)
I3617	4.36	Hanben, Blihun site	Taiwan	246-365 calCE (1745Â±15 BP, PSUAMS-7948)	1240K	EASIA	Yes	Yes	Wang et al. (2021)
I3618	4.18	Hanben, Blihun site	Taiwan	1-800 CE	1240K	EASIA	Yes	Yes	Wang et al. (2021)
I3619	6.02	Hanben, Blihun site	Taiwan	415-540 calCE (1610Â±25 BP, PSUAMS-2075)	1240K	EASIA	Yes	Yes	Wang et al. (2021)
I3621	6.34	Hanben, Blihun site	Taiwan	258-413 calCE (1700Â±20 BP, PSUAMS-7912)	1240K	EASIA	Yes	Yes	Wang et al. (2021)
I3727	5.43	Hanben, Blihun site	Taiwan	1-800 CE	1240K	EASIA	Yes	Yes	Wang et al. (2021)
I3728	3.28	Hanben, Blihun site	Taiwan	401-538 calCE (1635Â±20 BP, PSUAMS-7949)	1240K	EASIA	Yes	Yes	Wang et al. (2021)
I3731	4.62	Hanben, Blihun site	Taiwan	1-800 CE	1240K	EASIA	Yes	Yes	Wang et al. (2021)
I3732	4.01	Hanben, Blihun site	Taiwan	660-774 calCE (1315Â±15 BP, PSUAMS-7939)	1240K	EASIA	Yes	Yes	Wang et al. (2021)
I3735	4.16	Hanben, Blihun site	Taiwan	376-532 calCE (1650Â±15 BP, PSUAMS-7940)	1240K	EASIA	Yes	Yes	Wang et al. (2021)
I3736	2.47	Hanben, Blihun site	Taiwan	1-800 CE	1240K	EASIA	Yes	Yes	Wang et al. (2021)
I8074	0.11	Hanben, Blihun site	Taiwan	1-800 CE	1240K	EASIA	Yes	Yes	Wang et al. (2021)
I8081	0.11	Hanben, Blihun site	Taiwan	439-586 calCE (1540Â±15 BP, PSUAMS-7942)	1240K	EASIA	Yes	Yes	Wang et al. (2021)
RISE240	0.22	Steppe_Eneolithic - Yamnaya_Kalmykia	Russia	2880-2632 calBCE (GrA-45038)	WGS	SA	No	Yes	Allentoft et al. (2015)
RISE546	0.17	Steppe_Eneolithic - Yamnaya_Kalmykia	Russia	..	WGS	SA	No	Yes	Allentoft et al. (2015)
RISE547	0.81	Steppe_Eneolithic - Yamnaya_Kalmykia	Russia	2887-2634 calBCE (GrA-58960)	WGS	SA	No	Yes	Allentoft et al. (2015)
RISE548	1.24	Steppe_Eneolithic - Yamnaya_Kalmykia	Russia	..	WGS	SA	No	Yes	Allentoft et al. (2015)
RISE550	0.59	Steppe_Eneolithic - Yamnaya_Kalmykia	Russia	3334-2635 calBCE (IGAN-2880)	WGS	SA	No	Yes	Allentoft et al. (2015)
RISE552	3.29	Steppe_Eneolithic - Yamnaya_Kalmykia	Russia	2849-2143 calBCE (IGAN-4079)	WGS	SA	No	Yes	Allentoft et al. (2015)
AH1	1.57	Iran_Neolithic - Early Neolithic, Tepe Abdul Hosein, Central Zagros	Iran	..	WGS	Iran_N	No	Yes	Broushaki et al. (2016)
AH2	0.85	Iran_Neolithic - Early Neolithic, Tepe Abdul Hosein, Central Zagros	Iran	8,205-7,756 cal. BCE	WGS	Iran_N	No	Yes	Broushaki et al. (2016)
AH4	1.17	Iran_Neolithic - Early Neolithic, Tepe Abdul Hosein, Central Zagros	Iran	8,204-7,755 cal. BCE	WGS	Iran_N	No	Yes	Broushaki et al. (2016)
WC1	11.66	Iran_Neolithic - Early Neolithic, Wezmeh Cave, Central Zagros	Iran	7,455-7,082 cal. BCE	WGS	Iran_N	No	Yes	Broushaki et al. (2016)
I1507	5.69	WHG - Early Neolithic Körös	Hungary	5781-5715 calBCE (OxA-23757)	1240K	WHG	No	Yes	Gamba et al. (2014)
I0011	0.53	WHG - Motala_HG	Sweden	5898-5531 calBCE	390K	WHG	No	Yes	Haak et al. (2015)
I0012	1.07	WHG - Motala_HG	Sweden	5898-5531 calBCE	390K	WHG	No	Yes	Haak et al. (2015)
I0013	0.73	WHG - Motala_HG	Sweden	5898-5531 calBCE	390K	WHG	No	Yes	Haak et al. (2015)
I0014	2.15	WHG - Motala_HG	Sweden	5898-5531 calBCE	390K	WHG	No	Yes	Haak et al. (2015)
I0015	1.3	WHG - Motala_HG	Sweden	5898-5531 calBCE	390K	WHG	No	Yes	Haak et al. (2015)
I0017	3.42	WHG - Motala_HG	Sweden	5898-5531 calBCE	390K	WHG	No	Yes	Haak et al. (2015)
I0231	3.96	Steppe_Eneolithic - Yamnaya_Samara	Russia	2910-2875 calBCE (Beta 392487)	390K	SA	No	Yes	Haak et al. (2015)
I0357	0.25	Steppe_Eneolithic - Yamnaya_Samara	Russia	3090-2910 calBCE	390K	SA	No	Yes	Haak et al. (2015)
I0370	0.37	Steppe_Eneolithic - Yamnaya_Samara	Russia	3300-2700 BCE	390K	SA	No	Yes	Haak et al. (2015)
I0429	0.41	Steppe_Eneolithic - Yamnaya_Samara	Russia	3339-2917 calBCE (AA47804)	390K	SA	No	Yes	Haak et al. (2015)
I0438	0.39	Steppe_Eneolithic - Yamnaya_Samara	Russia	3021-2635 calBCE (AA47807)	390K	SA	No	Yes	Haak et al. (2015)
I0439	0.13	Steppe_Eneolithic - Yamnaya_Samara	Russia	3305-2925 calBCE (Beta 392491)	390K	SA	No	Yes	Haak et al. (2015)
I0441	0.06	Steppe_Eneolithic - Yamnaya_Samara	Russia	3010-2622 calBCE (AA47805)	390K	SA	No	Yes	Haak et al. (2015)
I0443	3.54	Steppe_Eneolithic - Yamnaya_Samara	Russia	3300-2700 BCE	390K	SA	No	Yes	Haak et al. (2015)
I0444	0.31	Steppe_Eneolithic - Yamnaya_Samara	Russia	3300-2700 BCE	390K	SA	No	Yes	Haak et al. (2015)
Bar31	4.12	Anatolia_Neolithic - Early Neolithic, Barcın, Anatolia	Turkey	6419-6238 cal BCE (UBA-29838)	WGS	EEF	No	Yes	Hofmanová et al. (2016)
Bar8	8.12	Anatolia_Neolithic - Early Neolithic, Barcın, Anatolia	Turkey	6212-6030 cal BCE (UBA-29837)	WGS	EEF	No	Yes	Hofmanová et al. (2016)
Loschbour	19.85	WHG - WHG	Luxembourg	6220-5990 calBCE	WGS	WHG	No	Yes	Lazaridis et al. (2014)
I1290	2.4	Iran_Neolithic - Ganj_Dareh_Iran_Neolithic	Iran	8179-7613 calBCE (8780±50 BP, Poz-81100)	1240K	Iran_N	No	Yes	Lazaridis et al. (2016)
I1944	0.02	Iran_Neolithic - Ganj_Dareh_Iran_Neolithic	Iran	8000-7700 BCE	1240K	Iran_N	No	Yes	Lazaridis et al. (2016)
I1945	0.13	Iran_Neolithic - Ganj_Dareh_Iran_Neolithic	Iran	8000-7700 BCE	1240K	Iran_N	No	Yes	Lazaridis et al. (2016)
I1949	0.05	Iran_Neolithic - Ganj_Dareh_Iran_Neolithic	Iran	8000-7700 BCE	1240K	Iran_N	No	Yes	Lazaridis et al. (2016)
I1951	0.01	Iran_Neolithic - Ganj_Dareh_Iran_Neolithic	Iran	8202-7681 calBCE (8800±50 BP, Poz-81109)	1240K	Iran_N	No	Yes	Lazaridis et al. (2016)
I0122	0.81	Steppe_Eneolithic - Samara_Eneolithic	Russia	5100-4600 BCE	1240K	SA	No	Yes	Mathieson et al. (2015)
I0433	0.53	Steppe_Eneolithic - Samara_Eneolithic	Russia	4900-4300 BCE	1240K	SA	No	Yes	Mathieson et al. (2015)
I0434	0.06	Steppe_Eneolithic - Samara_Eneolithic	Russia	5300-4700 BCE	1240K	SA	No	Yes	Mathieson et al. (2015)
I0707	10.82	Anatolia_Neolithic - Anatolia_Neolithic	Turkey	6500-6200 BCE	1240K	EEF	No	Yes	Mathieson et al. (2015)
I0708	7.98	Anatolia_Neolithic - Anatolia_Neolithic	Turkey	6500-6200 BCE	1240K	EEF	No	Yes	Mathieson et al. (2015)
I0709	11.2	Anatolia_Neolithic - Anatolia_Neolithic	Turkey	6500-6200 BCE	1240K	EEF	No	Yes	Mathieson et al. (2015)
I0723	0.53	Anatolia_Neolithic - Anatolia_Neolithic	Turkey	6400-5600 BCE	1240K	EEF	No	Yes	Mathieson et al. (2015)
I0724	0.05	Anatolia_Neolithic - Anatolia_Neolithic	Turkey	6400-5600 BCE	1240K	EEF	No	Yes	Mathieson et al. (2015)
I0726	0.25	Anatolia_Neolithic - Anatolia_Neolithic	Turkey	6400-5600 BCE	1240K	EEF	No	Yes	Mathieson et al. (2015)
I0727	0.04	Anatolia_Neolithic - Anatolia_Neolithic	Turkey	6400-5600 BCE	1240K	EEF	No	Yes	Mathieson et al. (2015)
I0736	2.55	Anatolia_Neolithic - Anatolia_Neolithic	Turkey	6500-6200 BCE	1240K	EEF	No	Yes	Mathieson et al. (2015)
I0744	2.7	Anatolia_Neolithic - Anatolia_Neolithic	Turkey	6500-6200 BCE	1240K	EEF	No	Yes	Mathieson et al. (2015)
I0745	8.91	Anatolia_Neolithic - Anatolia_Neolithic	Turkey	6500-6200 BCE	1240K	EEF	No	Yes	Mathieson et al. (2015)
I0746	9.7	Anatolia_Neolithic - Anatolia_Neolithic	Turkey	6500-6200 BCE	1240K	EEF	No	Yes	Mathieson et al. (2015)
I1096	3.21	Anatolia_Neolithic - Anatolia_Neolithic	Turkey	6500-6200 BCE	1240K	EEF	No	Yes	Mathieson et al. (2015)
I1097	2.39	Anatolia_Neolithic - Anatolia_Neolithic	Turkey	6500-6200 BCE	1240K	EEF	No	Yes	Mathieson et al. (2015)
I1098	3.36	Anatolia_Neolithic - Anatolia_Neolithic	Turkey	6500-6200 BCE	1240K	EEF	No	Yes	Mathieson et al. (2015)
I1099	0.94	Anatolia_Neolithic - Anatolia_Neolithic	Turkey	6500-6200 BCE	1240K	EEF	No	Yes	Mathieson et al. (2015)
I1100	0.38	Anatolia_Neolithic - Anatolia_Neolithic	Turkey	6500-6200 BCE	1240K	EEF	No	Yes	Mathieson et al. (2015)
I1101	1.76	Anatolia_Neolithic - Anatolia_Neolithic	Turkey	6500-6200 BCE	1240K	EEF	No	Yes	Mathieson et al. (2015)
I1102	0.63	Anatolia_Neolithic - Anatolia_Neolithic	Turkey	6500-6200 BCE	1240K	EEF	No	Yes	Mathieson et al. (2015)
I1103	1.29	Anatolia_Neolithic - Anatolia_Neolithic	Turkey	6500-6200 BCE	1240K	EEF	No	Yes	Mathieson et al. (2015)
I1579	2.78	Anatolia_Neolithic - Anatolia_Neolithic	Turkey	6500-6200 BCE	1240K	EEF	No	Yes	Mathieson et al. (2015)
I1580	3.27	Anatolia_Neolithic - Anatolia_Neolithic	Turkey	6500-6200 BCE	1240K	EEF	No	Yes	Mathieson et al. (2015)
I1581	3.12	Anatolia_Neolithic - Anatolia_Neolithic	Turkey	6500-6200 BCE	1240K	EEF	No	Yes	Mathieson et al. (2015)
I1583	10.49	Anatolia_Neolithic - Anatolia_Neolithic	Turkey	6500-6200 BCE	1240K	EEF	No	Yes	Mathieson et al. (2015)
I1585	3.42	Anatolia_Neolithic - Anatolia_Neolithic	Turkey	6500-6200 BCE	1240K	EEF	No	Yes	Mathieson et al. (2015)
I2158	0.06	WHG - OrienteC_HG	Italy	14776-9873 BCE (Late Epigravettian, based on being above sublayers with dated charcoal: Sublayer 7D at 12250-11840 calBCE (12149±65 BP, LTL-14260A) and Sublayer 7E at 12220-11850 calBCE (12132±80 BP, LTL-873A). The range is from a Bayesian modeling analysis)	1240K	WHG	No	Yes	Mathieson et al. (2018)
Iboussieres25-1	0.15	WHG - Iboussieres25-1	France	10090-9460 BCE (10140±50 BP, GrA-43700; layer date based on a direct date of Iboussieres39)	1240K	WHG	No	Yes	Mathieson et al. (2018)
Iboussieres31-2	0.1	WHG - Iboussieres31-2	France	10090-9460 BCE (10140±50 BP, GrA-43700; layer date based on a direct date of Iboussieres39)	1240K	WHG	No	Yes	Mathieson et al. (2018)
BerryAuBac	0.05	Steppe_Eneolithic - Berry Au Bac	Russia	5370-5220 calBCE (6325±35 BP, SacA-5455)	1240K	WHG	No	Yes	Mathieson et al. (2018), Fu et al. (2016)
Falkenstein	0.21	WHG - Falkenstein	Germany	7460-7040 calBCE (8185±80 BP, ETH-7615)	1240K	WHG	No	Yes	Mathieson et al. (2018), Fu et al. (2016)
Rochedane	0.24	WHG - Rochedane	France	11140-10880 calBCE (11120±50 BP, GrA-41739)	1240K	WHG	No	Yes	Mathieson et al. (2018), Fu et al. (2016)
I0585	23.89	WHG - WHG	Spain	5990-5740 calBCE (Beta-226472)	1240K	WHG	No	Yes	Olalde et al. (2014)
TAF010	1.83	Morocco_Iberomaurusian - Aterian (Middle Stone Age) and Iberomaurusian (Later Stone Age), Taforalt	Morocco	15,077-14,132 calBP (12,470±100 BP. OxA-16663)	1240K	MIM	No	Yes	van de Loosdrecht et al. (2018)
TAF011	2.95	Morocco_Iberomaurusian - Aterian (Middle Stone Age) and Iberomaurusian (Later Stone Age), Taforalt	Morocco	..	1240K	MIM	No	Yes	van de Loosdrecht et al. (2018)
TAF013	1.78	Morocco_Iberomaurusian - Aterian (Middle Stone Age) and Iberomaurusian (Later Stone Age), Taforalt	Morocco	..	1240K	MIM	No	Yes	van de Loosdrecht et al. (2018)
TAF014	1.65	Morocco_Iberomaurusian - Aterian (Middle Stone Age) and Iberomaurusian (Later Stone Age), Taforalt	Morocco	..	1240K	MIM	No	Yes	van de Loosdrecht et al. (2018)
