# Supplementary material for: The role of emerging elites in the formation and development of communities after the fall of the Roman Empire
Source: Proc Natl Acad Sci U S A. 2024 Aug 19;121(36):e2317868121. doi: 10.1073/pnas.2317868121 (PMC11388374; doi:10.1073/pnas.2317868121)
Supplement: Supplementary file 5 — Dataset S04 (XLSX) [file pnas.2317868121.sd04.xlsx]

## Sheet: Dataset S4
Dataset S4. Ancient individuals used for ancIBD
Sample ID	1240K Coverage	Datatype	Site/Region	Country	Date	Source
Bal_111	1.81	1240K	Balatonszemes	Hungary	End of fifth century	Vyas-Koncz et al. (2023)
Bal_143	2.01	1240K	Balatonszemes	Hungary	End of fifth century	Vyas-Koncz et al. (2023)
Bal_144	2.14	1240K	Balatonszemes	Hungary	End of fifth century	Vyas-Koncz et al. (2023)
Bal_146	2.11	1240K	Balatonszemes	Hungary	End of fifth century	Vyas-Koncz et al. (2023)
Bal_148	1.91	1240K	Balatonszemes	Hungary	End of fifth century	Vyas-Koncz et al. (2023)
Bal_149	1.19	1240K	Balatonszemes	Hungary	End of fifth century	Vyas-Koncz et al. (2023)
Bal_150	1.92	1240K	Balatonszemes	Hungary	End of fifth century	Vyas-Koncz et al. (2023)
BAL-268	10.09	WGS	Balatonszemes	Hungary	End of fifth century	Vyas-Koncz et al. (2023)
Bard_T10	3.85	1240K	Bardonecchia	Italy	6th-8th century	Vyas-Koncz et al. (2023)
Bard_T11	1.85	1240K	Bardonecchia	Italy	6th-8th century	Vyas-Koncz et al. (2023)
Bard_T12	2.49	1240K	Bardonecchia	Italy	6th-8th century	Vyas-Koncz et al. (2023)
Bard_T2	1.13	1240K	Bardonecchia	Italy	6th-8th century	Vyas-Koncz et al. (2023)
Bard_T7A	2.76	1240K	Bardonecchia	Italy	6th-8th century	Vyas-Koncz et al. (2023)
Bard_T8_rid	2.04	1240K	Bardonecchia	Italy	6th-8th century	Vyas-Koncz et al. (2023)
BARD-T1	6.46	WGS	Bardonecchia	Italy	6th-8th century	Vyas-Koncz et al. (2023)
Fonyod_278	1.32	1240K	Fonyód	Hungary	Middle of fifth century	Vyas-Koncz et al. (2023)
Fonyod_316	1.83	1240K	Fonyód	Hungary	Middle of fifth century	Vyas-Koncz et al. (2023)
Fonyod_336	2.6	1240K	Fonyód	Hungary	Middle of fifth century	Vyas-Koncz et al. (2023)
Fonyod_444	2.03	1240K	Fonyód	Hungary	Middle of fifth century	Vyas-Koncz et al. (2023)
Fonyod_468	1.92	1240K	Fonyód	Hungary	Middle of fifth century	Vyas-Koncz et al. (2023)
Fonyod_469	3.43	1240K	Fonyód	Hungary	Middle of fifth century	Vyas-Koncz et al. (2023)
Fonyod_489	3.46	1240K	Fonyód	Hungary	Middle of fifth century	Vyas-Koncz et al. (2023)
Fonyod_490	2.99	1240K	Fonyód	Hungary	Middle of fifth century	Vyas-Koncz et al. (2023)
Fonyod_536	1.66	1240K	Fonyód	Hungary	Middle of fifth century	Vyas-Koncz et al. (2023)
HACS-1	11.21	WGS	Hács	Hungary	Second half of fifth century	Vyas-Koncz et al. (2023)
HACS-10	9.33	WGS	Hács	Hungary	Second half of fifth century	Vyas-Koncz et al. (2023)
HACS-13	8.91	WGS	Hács	Hungary	Second half of fifth century	Vyas-Koncz et al. (2023)
HACS-17	4.92	WGS	Hács	Hungary	Second half of fifth century	Vyas-Koncz et al. (2023)
HACS-18	7.65	WGS	Hács	Hungary	Second half of fifth century	Vyas-Koncz et al. (2023)
HACS-21	7.1	WGS	Hács	Hungary	Second half of fifth century	Vyas-Koncz et al. (2023)
HACS-22	7.28	WGS	Hács	Hungary	Second half of fifth century	Vyas-Koncz et al. (2023)
HACS-4	11.05	WGS	Hács	Hungary	Second half of fifth century	Vyas-Koncz et al. (2023)
HACS-5	8.21	WGS	Hács	Hungary	Second half of fifth century	Vyas-Koncz et al. (2023)
Sz_11	11.41	WGS	SzÃ³lÃ¡d	Hungary	Middle of sixth century	Amorim et al. 2018
Sz_12	1.14	1240K	SzÃ³lÃ¡d	Hungary	Middle of sixth century	Amorim et al. 2018
Sz_13	2.93	1240K	SzÃ³lÃ¡d	Hungary	Middle of sixth century	Amorim et al. 2018
Sz_15	13.91	WGS	SzÃ³lÃ¡d	Hungary	Middle of sixth century	Amorim et al. 2018
Sz_16	1.31	1240K	SzÃ³lÃ¡d	Hungary	Middle of sixth century	Amorim et al. 2018
Sz_18	1.9	1240K	SzÃ³lÃ¡d	Hungary	Middle of sixth century	Amorim et al. 2018
Sz_19	2.66	1240K	SzÃ³lÃ¡d	Hungary	Middle of sixth century	Amorim et al. 2018
Sz_2	7.95	WGS	SzÃ³lÃ¡d	Hungary	Middle of sixth century	Amorim et al. 2018
Sz_22	2.05	1240K	SzÃ³lÃ¡d	Hungary	Middle of sixth century	Amorim et al. 2018
Sz_23	2.19	1240K	SzÃ³lÃ¡d	Hungary	Middle of sixth century	Amorim et al. 2018
Sz_27B	3.23	1240K	SzÃ³lÃ¡d	Hungary	Middle of sixth century	Amorim et al. 2018
Sz_28	2.74	1240K	SzÃ³lÃ¡d	Hungary	Middle of sixth century	Amorim et al. 2018
Sz_3	13.55	WGS	SzÃ³lÃ¡d	Hungary	Middle of sixth century	Amorim et al. 2018
Sz_32	2.89	1240K	SzÃ³lÃ¡d	Hungary	Middle of sixth century	Amorim et al. 2018
Sz_36	7.24	WGS	SzÃ³lÃ¡d	Hungary	Middle of sixth century	Amorim et al. 2018
Sz_38	2.43	1240K	SzÃ³lÃ¡d	Hungary	Middle of sixth century	Amorim et al. 2018
Sz_4	13.13	WGS	SzÃ³lÃ¡d	Hungary	Middle of sixth century	Amorim et al. 2018
Sz_40	2.3	1240K	SzÃ³lÃ¡d	Hungary	Middle of sixth century	Amorim et al. 2018
Sz_42	3.29	1240K	SzÃ³lÃ¡d	Hungary	Middle of sixth century	Amorim et al. 2018
Sz_43	15.19	WGS	SzÃ³lÃ¡d	Hungary	Middle of sixth century	Amorim et al. 2018
Sz_45	13.58	WGS	SzÃ³lÃ¡d	Hungary	Middle of sixth century	Amorim et al. 2018
Sz_5	7.74	WGS	SzÃ³lÃ¡d	Hungary	Middle of sixth century	Amorim et al. 2018
Sz_7	2.19	1240K	SzÃ³lÃ¡d	Hungary	Middle of sixth century	Amorim et al. 2018
Sz_9	3.16	1240K	SzÃ³lÃ¡d	Hungary	Middle of sixth century	Amorim et al. 2018
To_Lav_T10US67_ind1	2.22	1240K	Torino Lavazza	Italy	5th-7th century	Vyas-Koncz et al. (2023)
To_Lav_T10US67_ind2	1.64	1240K	Torino Lavazza	Italy	5th-7th century	Vyas-Koncz et al. (2023)
To_Lav_T1US6	1.49	1240K	Torino Lavazza	Italy	5th-7th century	Vyas-Koncz et al. (2023)
To_Lav_T38US344	1.76	1240K	Torino Lavazza	Italy	5th-7th century	Vyas-Koncz et al. (2023)
