# Supplementary material for: The role of emerging elites in the formation and development of communities after the fall of the Roman Empire
Source: Proc Natl Acad Sci U S A. 2024 Aug 19;121(36):e2317868121. doi: 10.1073/pnas.2317868121 (PMC11388374; doi:10.1073/pnas.2317868121)
Supplement: Supplementary file 6 — Dataset S05 (XLSX) [file pnas.2317868121.sd05.xlsx]

## Sheet: Dataset S5
Dataset S5. Results of qpAdm models. Models with p-values greater than 0.05 are accentuated in orange, while those with p-values exceeding 0.01 are highlighted in a lighter shade of orange. Models possessing p-values below 0.01 remain uncolored.
Target	Sources	Tail Probability	Ancestry proportions		Sd	Outgroups
COL_017	MEDEU,NGBI	0.451564	0.264	0.736	0.092	Iran_N，MIM, WHG, SA, EEF
COL_020	MEDEU	0.6725	1			Iran_N，MIM, WHG, SA, EEF
COL_023	MEDEU	0.496801	1			Iran_N，MIM, WHG, SA, EEF
COL_033	MEDEU	0.435167	1			Iran_N，MIM, WHG, SA, EEF
COL_034	MEDEU,NGBI	0.430105	0.696	0.304	0.099	Iran_N，MIM, WHG, SA, EEF
COL_035	MEDEU	0.252835	1			Iran_N，MIM, WHG, SA, EEF
COL_036	MEDEU	0.0749719	1			Iran_N，MIM, WHG, SA, EEF
COL_039	MEDEU	0.973291	1			Iran_N，MIM, WHG, SA, EEF
COL_056	MEDEU,NGBI	0.852202	0.509	0.491	0.104	Iran_N，MIM, WHG, SA, EEF
COL_069	NGBI	0.429167	1			Iran_N，MIM, WHG, SA, EEF
COL_079	MEDEU	0.591758	1			Iran_N，MIM, WHG, SA, EEF
COL_081	MEDEU	0.657888	1			Iran_N，MIM, WHG, SA, EEF
COL_083	NGBI	0.379774	1			Iran_N，MIM, WHG, SA, EEF
COL_084	NGBI	0.0925976	1			Iran_N，MIM, WHG, SA, EEF
COL_087	MEDEU,NGBI	0.506749	0.201	0.799	0.092	Iran_N，MIM, WHG, SA, EEF
COL_093	NGBI	0.27071	1			Iran_N，MIM, WHG, SA, EEF
COL_094	MEDEU,NGBI	0.406687	0.696	0.304	0.099	Iran_N，MIM, WHG, SA, EEF
COL_095	MEDEU,NGBI	0.0519538	0.736	0.264	0.103	Iran_N，MIM, WHG, SA, EEF
COL_097	NGBI	0.253759	1			Iran_N，MIM, WHG, SA, EEF
COL_098	MEDEU	0.282433	1			Iran_N，MIM, WHG, SA, EEF
COL_099	MEDEU	0.774565	1			Iran_N，MIM, WHG, SA, EEF
COL_102	MEDEU,NGBI	0.0574208	0.466	0.534	0.111	Iran_N，MIM, WHG, SA, EEF
COL_112	MEDEU,NGBI	0.2623	0.584	0.416	0.099	Iran_N，MIM, WHG, SA, EEF
COL_128	MEDEU,NGBI	0.938641	0.088	0.912	0.098	Iran_N，MIM, WHG, SA, EEF
COL_130	MEDEU,NGBI	0.386752	0.902	0.098	0.1	Iran_N，MIM, WHG, SA, EEF
COL_140	MEDEU,NGBI	0.359328	0.114	0.886	0.101	Iran_N，MIM, WHG, SA, EEF
COL_142	NGBI	0.068405	1			Iran_N，MIM, WHG, SA, EEF
COL_143	NGBI	0.408226	1			Iran_N，MIM, WHG, SA, EEF
COL_145	NGBI	0.0888425	1			Iran_N，MIM, WHG, SA, EEF
COL_146	NGBI	0.975993	1			Iran_N，MIM, WHG, SA, EEF
COL_150	NGBI	0.554609	1			Iran_N，MIM, WHG, SA, EEF
COL_151	NGBI	0.0731035	1			Iran_N，MIM, WHG, SA, EEF
COL_049	MEDEU,NGBI	0.0186739	0.741	0.259	0.119	Iran_N，MIM, WHG, SA, EEF
COL_050	MEDEU,NGBI	0.0140478	0.59	0.41	0.094	Iran_N，MIM, WHG, SA, EEF
COL_057	MEDEU,SCAND	0.0104264	0.713	0.287	0.075	Iran_N，MIM, WHG, SA, EEF
COL_077	MEDEU,NGBI	0.0369183	0.667	0.333	0.097	Iran_N，MIM, WHG, SA, EEF
COL_126	MEDEU	0.0295688	1			Iran_N，MIM, WHG, SA, EEF
COL_002	MEDEU,NGBI	0.00047712	0.605	0.395	0.105	Iran_N，MIM, WHG, SA, EEF
COL_008	MEDEU,NGBI	0.009307	0.709	0.291	0.105	Iran_N，MIM, WHG, SA, EEF
COL_025	MEDEU,NAFRICA	1.25516e-08	0.857	0.143	0.029	Iran_N，MIM, WHG, SA, EEF
COL_030	MEDEU,NAFRICA	5.27099e-14	0.915	0.085	0.03	Iran_N，MIM, WHG, SA, EEF
COL_031	MEDEU,NAFRICA	0.00108274	0.844	0.156	0.025	Iran_N，MIM, WHG, SA, EEF
COL_038	MEDEU,NAFRICA	6.61764e-12	0.893	0.107	0.03	Iran_N，MIM, WHG, SA, EEF
COL_047	MEDEU,NGBI	0.00837886	0.721	0.279	0.099	Iran_N，MIM, WHG, SA, EEF
COL_053	MEDEU,NGBI	0.00494693	0.579	0.421	0.119	Iran_N，MIM, WHG, SA, EEF
COL_063	MEDEU,NGBI	0.00806319	0.36	0.64	0.096	Iran_N，MIM, WHG, SA, EEF
COL_092	NGBI	0.00571692	1			Iran_N，MIM, WHG, SA, EEF
COL_106	MEDEU,NAFRICA	3.64677e-13	0.843	0.157	0.032	Iran_N，MIM, WHG, SA, EEF
COL_110	MEDEU,NAFRICA	0.00121493	0.78	0.22	0.032	Iran_N，MIM, WHG, SA, EEF
COL_121	MEDEU,NAFRICA	1.15508e-06	0.925	0.075	0.029	Iran_N，MIM, WHG, SA, EEF
COL_136	MEDEU,NAFRICA	0.000106497	0.942	0.058	0.031	Iran_N，MIM, WHG, SA, EEF
COL_148	MEDEU,NAFRICA	2.40323e-07	0.889	0.111	0.031	Iran_N，MIM, WHG, SA, EEF
