# Supplementary material for: The role of emerging elites in the formation and development of communities after the fall of the Roman Empire
Source: Proc Natl Acad Sci U S A. 2024 Aug 19;121(36):e2317868121. doi: 10.1073/pnas.2317868121 (PMC11388374; doi:10.1073/pnas.2317868121)
Supplement: Supplementary file 7 — Dataset S06 (XLSX) [file pnas.2317868121.sd06.xlsx]

## Sheet: Dataset S6
Dataset S6. lcMLkin results from Collegno using three different modern allele frequency panels for pairs.
		CEU					CEU+TSI					TSI
Individual 1	Individual 2	k0	k1	k2	Pi-hat	SNPs analyzed	k0	k1	k2	Pi-hat	SNPs analyzed	k0	k1	k2	Pi-hat	SNPs analyzed	Relationship_directly_from lcMLkin	Relationship_adjusted_by_READ_KIN_ancIBD	Final_relationship	ancIBD_pi_hat(only_for 3rd degree relatedness)
COL_142	COL_069	0.19	0.5	0.32	0.565	53727	0.19	0.49	0.32	0.566	55878	0.18	0.49	0.32	0.57	55009	Siblings		Siblings
COL_083	COL_084	0.2	0.5	0.3	0.549	77855	0.2	0.5	0.3	0.55	82021	0.2	0.49	0.31	0.556	80469	Siblings		Siblings
COL_150	COL_146	0.21	0.5	0.29	0.541	76723	0.21	0.5	0.29	0.542	80725	0.2	0.5	0.3	0.549	79363	Siblings		Siblings
COL_148	COL_136	0.21	0.5	0.29	0.538	72010	0.22	0.5	0.28	0.529	75690	0.22	0.5	0.28	0.532	74404	Siblings		Siblings
COL_150	COL_145	0.24	0.5	0.26	0.513	76598	0.23	0.51	0.26	0.518	80749	0.22	0.52	0.26	0.521	79204	Siblings		Siblings
COL_140	COL_143	0	0.97	0.03	0.517	68718	0	0.97	0.03	0.517	72055	0	0.95	0.05	0.524	70855	PO		PO
COL_142	COL_143	0	0.97	0.03	0.513	53094	0	0.98	0.02	0.511	55076	0	0.95	0.05	0.523	54179	PO		PO
COL_145	COL_151	0	0.99	0.01	0.502	80501	0	0.98	0.02	0.509	84910	0	0.98	0.02	0.51	83244	PO		PO
COL_069	COL_143	0	0.99	0.01	0.504	73639	0	0.99	0.01	0.507	77473	0	0.98	0.02	0.512	76069	PO		PO
COL_092	COL_093	0.01	0.97	0.02	0.505	80150	0	0.98	0.02	0.507	84507	0.01	0.97	0.02	0.509	82793	PO		PO
COL_050	COL_008	0	0.98	0.02	0.511	65863	0	0.98	0.01	0.506	69053	0	0.98	0.02	0.509	67854	PO		PO
COL_146	COL_151	0	1	0	0.5	80258	0	0.99	0.01	0.502	84807	0.01	0.98	0.02	0.506	83229	PO		PO
COL_150	COL_151	0	1	0	0.5	74623	0	1	0	0.502	78611	0	0.98	0.02	0.508	77161	PO		PO
COL_002	COL_008	0.01	0.96	0.02	0.506	64729	0.03	0.94	0.03	0.5	67811	0.02	0.94	0.04	0.51	66597	PO		PO
COL_084	COL_087	0	1	0	0.5	82786	0	1	0	0.5	87234	0	0.99	0.01	0.502	85554	PO		PO
COL_146	COL_128	0.01	0.99	0	0.497	76175	0	1	0	0.5	80215	0	1	0	0.5	78847	PO		PO
COL_047	COL_053	0.22	0.56	0.22	0.499	59452	0.22	0.57	0.21	0.494	62225	0.23	0.55	0.22	0.497	61126	Siblings		Siblings
COL_083	COL_087	0.01	0.99	0	0.497	79105	0.01	0.98	0	0.494	83384	0	1	0	0.5	81701	PO		PO
COL_148	COL_126	0.2	0.6	0.2	0.498	65606	0.23	0.57	0.2	0.488	68829	0.22	0.58	0.2	0.491	67714	Siblings		Siblings
COL_087	COL_102	0.07	0.91	0.02	0.478	65952	0.08	0.89	0.04	0.48	69113	0.08	0.87	0.04	0.481	67998	PO		PO
COL_047	COL_049	0.16	0.72	0.12	0.482	61535	0.16	0.72	0.12	0.478	64261	0.17	0.69	0.14	0.482	63151	Siblings		Siblings
COL_053	COL_049	0.2	0.63	0.17	0.483	40101	0.24	0.58	0.19	0.476	41433	0.25	0.55	0.2	0.477	40815	Siblings		Siblings
COL_126	COL_136	0.28	0.54	0.18	0.451	66065	0.28	0.55	0.17	0.443	69527	0.29	0.54	0.17	0.441	68314	Siblings		Siblings
COL_145	COL_146	0.31	0.49	0.19	0.44	82707	0.31	0.49	0.19	0.439	87349	0.31	0.49	0.2	0.442	85710	Siblings		Siblings
COL_084	COL_097	0.31	0.57	0.12	0.408	31298	0.28	0.6	0.12	0.418	31997	0.3	0.56	0.14	0.422	31667		PO	PO
COL_083	COL_097	0.31	0.59	0.1	0.397	28493	0.28	0.63	0.08	0.4	29100	0.29	0.6	0.11	0.408	28821		PO	PO
COL_143	COL_097	0.2	0.8	0	0.4	27362	0.21	0.79	0	0.397	27903	0.2	0.8	0	0.401	27629		PO	PO
COL_110	COL_106	0.35	0.49	0.16	0.405	8830	0.37	0.48	0.15	0.389	8905	0.37	0.49	0.14	0.385	8853		Siblings	Siblings
COL_083	COL_143	0.41	0.57	0.02	0.308	73092	0.43	0.53	0.04	0.304	77091	0.4	0.57	0.03	0.314	75558	Second degree		Second degree
COL_150	COL_128	0.44	0.55	0.01	0.288	71011	0.42	0.57	0.01	0.296	74422	0.4	0.58	0.02	0.312	73179	Second degree		Second degree
COL_151	COL_128	0.42	0.57	0.01	0.296	74034	0.42	0.57	0.01	0.295	77976	0.41	0.58	0.01	0.303	76443	Second degree		Second degree
COL_084	COL_143	0.41	0.59	0	0.294	76891	0.41	0.59	0	0.294	81007	0.4	0.6	0	0.303	79475	Second degree		Second degree
COL_121	COL_106	0.43	0.56	0.01	0.289	71358	0.43	0.55	0.01	0.29	75078	0.44	0.55	0.01	0.288	73748	Second degree		Second degree
COL_084	COL_102	0.45	0.53	0.01	0.279	64519	0.43	0.57	0	0.285	67519	0.43	0.57	0.01	0.289	66533	Second degree		Second degree
COL_017	COL_020	0.45	0.55	0	0.276	65014	0.45	0.55	0	0.277	68321	0.42	0.58	0	0.29	67130	Second degree		Second degree
COL_017	COL_143	0.48	0.49	0.03	0.275	70409	0.49	0.49	0.03	0.271	74091	0.46	0.51	0.03	0.284	72735	Second degree		Second degree
COL_083	COL_102	0.47	0.52	0.01	0.274	61051	0.51	0.45	0.04	0.269	63930	0.5	0.45	0.05	0.278	62969	Second degree		Second degree
COL_017	COL_057	0.51	0.45	0.03	0.261	73218	0.51	0.46	0.03	0.261	77144	0.5	0.47	0.04	0.271	75644	Second degree		Second degree
COL_142	COL_097	0.54	0.4	0.06	0.259	13667	0.48	0.52	0	0.26	13829	0.48	0.5	0.02	0.27	13719		Second degree	Second degree
COL_069	COL_097	0.52	0.44	0.04	0.256	27720	0.52	0.45	0.03	0.259	28357	0.52	0.42	0.06	0.266	28119	Second degree		Second degree
COL_150	COL_093	0.51	0.48	0.01	0.252	75854	0.51	0.48	0.01	0.253	79715	0.51	0.46	0.03	0.262	78246	Second degree		Second degree
COL_017	COL_053	0.51	0.48	0.01	0.25	52692	0.5	0.5	0	0.248	54759	0.48	0.52	0	0.258	53892	Second degree		Second degree
COL_093	COL_145	0.53	0.46	0.01	0.241	81650	0.52	0.47	0.01	0.243	86054	0.52	0.48	0.01	0.245	84411	Second degree		Second degree
COL_093	COL_146	0.56	0.43	0.02	0.23	81761	0.55	0.43	0.02	0.23	86318	0.54	0.44	0.02	0.236	84775	Second degree		Second degree
COL_017	COL_140	0.56	0.42	0.02	0.231	66017	0.55	0.45	0.01	0.228	69266	0.54	0.45	0.01	0.234	68068	Second degree		Second degree
COL_017	COL_097	0.59	0.37	0.04	0.222	24936	0.56	0.44	0	0.22	25370	0.55	0.45	0	0.224	25155	Second degree		Second degree
COL_053	COL_057	0.6	0.36	0.04	0.221	59256	0.59	0.39	0.02	0.219	61819	0.58	0.39	0.03	0.227	60682	Second degree		Second degree
COL_142	COL_140	0.56	0.44	0	0.219	48844	0.57	0.43	0	0.218	50658	0.54	0.46	0	0.23	49873	Second degree		Second degree
COL_142	COL_084	0.57	0.43	0	0.216	56183	0.57	0.43	0	0.217	58559	0.54	0.46	0	0.229	57681		Third degree	Third degree	-
COL_145	COL_128	0.58	0.42	0.01	0.213	75850	0.58	0.41	0.01	0.217	79977	0.57	0.43	0.01	0.221	78578	Second degree		Second degree
COL_069	COL_140	0.58	0.41	0.01	0.211	69071	0.57	0.42	0	0.216	72544	0.56	0.42	0.02	0.226	71205	Second degree		Second degree
COL_069	COL_084	0.59	0.4	0.01	0.208	77336	0.58	0.42	0	0.21	81460	0.55	0.44	0	0.224	79981		Third degree	Third degree	0.189278
COL_069	COL_083	0.61	0.38	0.01	0.201	73628	0.61	0.39	0	0.199	77557	0.58	0.41	0	0.21	76220		Third degree	Third degree	-
COL_142	COL_083	0.62	0.37	0	0.188	52267	0.61	0.38	0	0.194	54393	0.59	0.4	0	0.206	53709		Third degree	Third degree	-
COL_121	COL_110	0.62	0.34	0.04	0.212	13863	0.65	0.32	0.03	0.193	14060	0.66	0.31	0.04	0.189	14015		Second degree	Second degree
COL_142	COL_017	0.71	0.27	0.02	0.158	50790	0.7	0.28	0.02	0.16	52769	0.68	0.29	0.03	0.171	52002	Third degree		Third degree	-
COL_017	COL_069	0.69	0.3	0	0.156	71131	0.7	0.29	0.01	0.158	74756	0.7	0.28	0.02	0.164	73442	Third degree		Third degree	0.139271
COL_121	COL_126	0.67	0.33	0	0.164	70658	0.7	0.3	0	0.153	74392	0.69	0.31	0	0.155	73141	Third degree		Third degree	-
COL_020	COL_053	0.69	0.31	0	0.155	49671	0.72	0.28	0	0.144	51531	0.71	0.28	0	0.147	50782	Third degree		Third degree	-
COL_020	COL_039	0.69	0.31	0	0.155	63646	0.73	0.26	0.01	0.143	66608	0.74	0.25	0.02	0.139	65651	Third degree		Third degree	-
COL_020	COL_143	0.71	0.29	0	0.145	67555	0.73	0.27	0	0.138	70868	0.71	0.29	0	0.147	69768	Third degree		Third degree	-
COL_017	COL_084	0.73	0.27	0	0.134	74279	0.73	0.27	0	0.134	78258	0.71	0.29	0	0.143	76860	Third degree		Third degree	0.110653
COL_047	COL_057	0.74	0.25	0.01	0.135	80228	0.75	0.24	0.01	0.133	84568	0.75	0.24	0.02	0.137	82945	Third degree		Third degree	0.104316
COL_017	COL_083	0.76	0.24	0.01	0.124	70587	0.74	0.25	0.01	0.131	74214	0.72	0.27	0.01	0.142	72909	Third degree		Third degree	-
COL_150	COL_092	0.75	0.25	0	0.128	75328	0.74	0.26	0	0.128	79124	0.71	0.29	0	0.144	77818	Third degree		Third degree	-
COL_020	COL_097	0.76	0.24	0.01	0.126	22851	0.76	0.23	0.01	0.124	23229	0.76	0.23	0.01	0.123	23030	Third degree		Third degree	-
COL_121	COL_136	0.73	0.27	0	0.137	77460	0.76	0.24	0	0.121	81947	0.77	0.23	0	0.117	80140	Third degree		Third degree	0.084043
COL_017	COL_049	0.76	0.24	0	0.123	55115	0.77	0.22	0.01	0.118	57435	0.78	0.21	0.01	0.117	56641	Third degree		Third degree	-
COL_099	COL_049	0.75	0.25	0	0.125	58091	0.76	0.23	0	0.118	60686	0.75	0.25	0	0.123	59608	Third degree		Third degree	-
COL_017	COL_047	0.76	0.24	0	0.121	73890	0.77	0.23	0	0.117	77742	0.75	0.24	0	0.125	76412	Third degree		Third degree	0.0927584
COL_093	COL_128	0.79	0.21	0	0.106	75179	0.77	0.23	0	0.116	79125	0.75	0.25	0	0.127	77611	Third degree		Third degree	0.0724407
COL_099	COL_047	0.77	0.23	0	0.117	77029	0.78	0.22	0	0.113	81122	0.77	0.23	0	0.117	79675	Third degree		Third degree	0.0850645
COL_020	COL_140	0.75	0.25	0	0.124	63088	0.78	0.22	0	0.112	66085	0.76	0.22	0.02	0.128	64982	Third degree		Third degree	-
COL_099	COL_053	0.76	0.24	0	0.122	55898	0.78	0.22	0	0.112	58329	0.76	0.24	0	0.121	57345	Third degree		Third degree	-
COL_057	COL_049	0.79	0.2	0.01	0.111	60994	0.79	0.19	0.01	0.108	63689	0.8	0.19	0.01	0.108	62679	Third degree		Third degree	-
COL_148	COL_121	0.76	0.24	0	0.121	77091	0.79	0.21	0	0.106	81170	0.79	0.21	0	0.105	79559	Third degree		Third degree	0.0793423
COL_020	COL_057	0.79	0.2	0.01	0.113	70418	0.79	0.21	0	0.105	73889	0.79	0.21	0	0.103	72505	Third degree		Third degree	-
COL_106	COL_126	0.77	0.23	0	0.113	60274	0.8	0.2	0.01	0.105	63062	0.79	0.21	0	0.106	62140	Third degree		Third degree	-
COL_092	COL_146	0.79	0.21	0	0.106	81345	0.79	0.2	0	0.103	85604	0.78	0.22	0	0.11	84168	Third degree		Third degree	0.076462
COL_038	COL_081	0.88	0.12	0	0.063	70339	0.8	0.2	0	0.102	74033	0.89	0.11	0	0.057	72582	NA		NA
COL_092	COL_145	0.81	0.18	0.01	0.097	80918	0.81	0.19	0	0.098	85429	0.78	0.22	0	0.109	83723		Third degree	Third degree	0.0627697
COL_017	COL_039	0.79	0.21	0	0.103	66380	0.81	0.19	0	0.096	69664	0.79	0.21	0	0.104	68514		Third degree	Third degree	-
COL_020	COL_049	0.89	0.11	0	0.057	51885	0.81	0.19	0	0.096	53999	0.9	0.1	0	0.05	53116	NA		NA
COL_093	COL_097	0.82	0.17	0.01	0.093	30831	0.82	0.17	0.01	0.096	31493	0.8	0.18	0.01	0.103	31141		Third degree	Third degree	-
COL_020	COL_047	0.82	0.18	0.01	0.097	70899	0.82	0.17	0.01	0.092	74500	0.82	0.17	0.01	0.092	73076	NA		NA
COL_093	COL_143	0.83	0.17	0	0.085	76591	0.84	0.16	0.01	0.086	80750	0.8	0.19	0.01	0.103	79156	NA		NA
COL_106	COL_136	0.8	0.19	0.01	0.104	66523	0.84	0.16	0.01	0.085	69823	0.85	0.15	0.01	0.079	68851	NA		NA	-
COL_110	COL_126	0.81	0.19	0.01	0.101	8436	0.84	0.15	0.01	0.084	8514	0.84	0.16	0	0.082	8469		Third degree	Third degree	-
COL_020	COL_084	0.83	0.17	0	0.089	71316	0.84	0.16	0	0.083	74893	0.82	0.17	0.01	0.091	73546	NA		NA
COL_142	COL_020	0.84	0.15	0.01	0.084	48027	0.84	0.15	0.01	0.081	49809	0.81	0.18	0	0.093	49159	NA		NA
COL_150	COL_097	0.86	0.13	0	0.071	26541	0.85	0.15	0.01	0.078	27052	0.84	0.16	0	0.084	26725	NA		NA
COL_148	COL_106	0.83	0.16	0.01	0.088	65955	0.86	0.14	0	0.071	69068	0.87	0.13	0	0.066	68018	NA		NA
COL_020	COL_069	0.85	0.14	0.01	0.076	68050	0.87	0.13	0	0.067	71390	0.85	0.15	0.01	0.08	70237	NA		NA
COL_020	COL_083	0.86	0.13	0.01	0.072	67584	0.87	0.13	0	0.067	70831	0.85	0.15	0	0.074	69562	NA		NA
COL_053	COL_039	0.86	0.14	0.01	0.073	51261	0.87	0.12	0	0.067	53133	0.87	0.13	0	0.068	52329	NA		NA
COL_092	COL_128	0.87	0.13	0	0.069	74583	0.87	0.12	0	0.065	78438	0.84	0.15	0.01	0.084	76942	NA		NA
COL_069	COL_093	0.88	0.12	0	0.059	77077	0.88	0.12	0	0.064	81178	0.85	0.15	0.01	0.079	79814	NA		NA
COL_145	COL_097	0.88	0.12	0	0.062	31723	0.88	0.12	0	0.064	32473	0.85	0.14	0.01	0.076	32086	NA		NA
COL_142	COL_093	0.88	0.12	0	0.058	56044	0.88	0.12	0	0.061	58285	0.85	0.15	0	0.077	57382	NA		NA
COL_142	COL_150	0.9	0.1	0	0.053	52516	0.89	0.11	0	0.058	54746	0.87	0.13	0	0.068	53886	NA		NA
COL_145	COL_081	0.87	0.13	0	0.066	71664	0.89	0.11	0	0.058	75308	0.87	0.12	0	0.065	73794	NA		NA
COL_145	COL_143	0.89	0.1	0	0.055	77438	0.89	0.11	0	0.058	81645	1	0	0	0	80050	NA		NA
COL_146	COL_097	0.89	0.11	0	0.056	31877	0.89	0.11	0	0.058	32613	0.86	0.14	0.01	0.073	32232	NA		NA
COL_084	COL_093	0.89	0.11	0	0.055	81095	0.89	0.11	0	0.057	85412	0.86	0.14	0	0.072	83882	NA		NA
COL_148	COL_110	0.86	0.14	0	0.074	10683	0.89	0.11	0	0.057	10803	0.9	0.1	0	0.049	10792	NA		NA
COL_084	COL_145	0.89	0.1	0	0.054	81899	0.89	0.11	0	0.056	86337	0.86	0.14	0	0.069	84775	NA		NA
COL_150	COL_083	0.88	0.11	0	0.059	72186	0.89	0.11	0	0.056	75971	0.87	0.13	0	0.069	74719	NA		NA
COL_142	COL_145	0.91	0.09	0	0.048	56686	0.89	0.1	0	0.055	59111	0.86	0.14	0	0.074	58139	NA		NA
COL_069	COL_145	0.91	0.09	0	0.047	77793	0.89	0.11	0	0.054	82184	0.86	0.14	0	0.071	80593	NA		NA
COL_110	COL_136	0.88	0.12	0	0.059	10920	0.9	0.1	0	0.053	11038	0.91	0.09	0	0.048	10989	NA		NA
COL_057	COL_039	0.89	0.1	0	0.054	71963	0.9	0.1	0	0.052	75446	0.9	0.1	0	0.051	74294	NA		NA
COL_084	COL_146	0.91	0.09	0	0.047	82427	0.9	0.1	0	0.052	86848	0.87	0.13	0	0.067	85126	NA		NA
COL_092	COL_097	0.89	0.11	0	0.057	30198	0.9	0.1	0	0.051	30837	0.88	0.12	0	0.064	30514	NA		NA
COL_150	COL_081	0.89	0.11	0	0.057	66740	0.9	0.1	0	0.051	69684	0.87	0.13	0	0.067	68667	NA		NA
COL_038	COL_039	0.88	0.12	0	0.064	72112	0.9	0.1	0	0.05	75783	0.91	0.09	0	0.048	74508	NA		NA
COL_142	COL_146	0.91	0.09	0	0.044	56861	0.9	0.1	0	0.05	59231	0.87	0.13	0	0.066	58242	NA		NA
COL_017	COL_093	0.91	0.08	0	0.044	73926	0.91	0.09	0	0.048	77937	0.88	0.12	0	0.064	76556	NA		NA
COL_083	COL_146	0.92	0.08	0	0.043	78424	0.91	0.09	0	0.048	82660	0.88	0.11	0	0.061	81130	NA		NA
COL_069	COL_146	0.91	0.08	0	0.044	78298	0.91	0.09	0	0.047	82410	0.89	0.11	0	0.057	81004	NA		NA
COL_142	COL_092	0.91	0.09	0	0.045	55786	0.91	0.09	0	0.047	58069	0.88	0.12	0	0.062	57059	NA		NA
COL_150	COL_143	0.91	0.09	0	0.045	72471	0.91	0.09	0	0.047	76116	0.87	0.13	0	0.065	74742	NA		NA
COL_151	COL_081	0.88	0.11	0	0.06	69743	0.91	0.09	0	0.047	73178	0.89	0.11	0	0.057	71646	NA		NA
COL_049	COL_110	0.87	0.12	0	0.065	6410	0.91	0.09	0	0.046	6501	0.91	0.09	0	0.045	6476	NA		NA
COL_146	COL_143	0.91	0.09	0	0.045	77682	0.91	0.09	0	0.046	81813	0.88	0.11	0	0.059	80449	NA		NA
COL_083	COL_128	0.92	0.08	0	0.041	71849	0.91	0.09	0	0.045	75536	0.9	0.1	0	0.052	74123	NA		NA
COL_150	COL_084	0.91	0.09	0	0.045	75950	0.91	0.09	0	0.045	79852	0.88	0.12	0	0.062	78642	NA		NA
COL_083	COL_093	0.89	0.11	0	0.054	77217	0.91	0.09	0	0.044	81498	0.89	0.11	0	0.057	79861	NA		NA
COL_092	COL_143	0.92	0.08	0	0.041	76115	0.91	0.09	0	0.044	80118	0.89	0.11	0	0.058	78598	NA		NA
COL_047	COL_039	0.9	0.1	0	0.053	72338	0.92	0.08	0	0.043	76057	0.91	0.09	0	0.047	74836	NA		NA
COL_128	COL_097	0.92	0.08	0	0.04	25859	0.92	0.08	0	0.042	26380	0.89	0.11	0	0.057	26089	NA		NA
COL_039	COL_097	0.91	0.09	0	0.047	23852	0.92	0.08	0	0.041	24264	0.9	0.1	0	0.05	24006	NA		NA
COL_083	COL_145	0.93	0.07	0	0.036	78133	0.92	0.08	0	0.04	82474	0.9	0.1	0	0.052	80957	NA		NA
COL_150	COL_069	0.92	0.08	0	0.038	73022	0.92	0.08	0	0.04	76696	0.89	0.11	0	0.055	75383	NA		NA
COL_017	COL_145	0.94	0.06	0	0.03	74698	0.92	0.07	0	0.039	78706	1	0	0	0	77345	NA		NA
COL_079	COL_081	0.9	0.1	0	0.051	60948	0.92	0.07	0	0.039	63648	0.92	0.08	0	0.04	62460	NA		NA
COL_150	COL_017	0.93	0.07	0	0.036	69997	0.92	0.08	0	0.039	73492	0.9	0.1	0	0.052	72305	NA		NA
COL_017	COL_099	0.92	0.08	0	0.041	70961	0.93	0.07	0	0.038	74643	0.9	0.1	0	0.049	73363	NA		NA
COL_110	COL_130	0.9	0.09	0	0.049	8923	0.92	0.08	0	0.038	9018	0.92	0.08	0	0.042	8983	NA		NA
COL_128	COL_143	0.93	0.07	0	0.036	71740	0.92	0.07	0	0.038	75449	0.9	0.1	0	0.052	74027	NA		NA
COL_140	COL_039	0.93	0.07	0	0.036	64618	0.93	0.07	0	0.038	67753	0.9	0.1	0	0.05	66535	NA		NA
COL_069	COL_128	0.93	0.07	0	0.037	72290	0.93	0.07	0	0.037	76130	0.91	0.09	0	0.046	74628	NA		NA
COL_142	COL_128	0.93	0.07	0	0.037	51507	0.93	0.07	0	0.037	53522	0.9	0.1	0	0.05	52762	NA		NA
COL_020	COL_093	0.93	0.07	0	0.034	70916	0.93	0.07	0	0.036	74490	0.92	0.08	0	0.04	73032	NA		NA
COL_036	COL_097	0.93	0.07	0	0.037	28473	0.93	0.07	0	0.036	29078	0.92	0.08	0	0.04	28731	NA		NA
COL_084	COL_128	0.94	0.06	0	0.032	75505	0.93	0.07	0	0.036	79496	0.91	0.09	0	0.046	77984	NA		NA
COL_099	COL_057	0.92	0.08	0	0.04	76593	0.93	0.07	0	0.036	80605	0.93	0.07	0	0.036	79021	NA		NA
COL_110	COL_039	0.9	0.09	0	0.049	9411	0.93	0.07	0	0.036	9506	0.92	0.08	0	0.042	9474	NA		NA
COL_140	COL_095	0.92	0.08	0	0.039	62057	0.93	0.07	0	0.036	64934	0.91	0.09	0	0.043	63843	NA		NA
COL_143	COL_039	0.92	0.08	0	0.041	69154	0.93	0.07	0	0.036	72647	0.91	0.09	0	0.045	71221	NA		NA
COL_136	COL_039	0.93	0.07	0	0.034	68917	0.93	0.07	0	0.035	72397	0.96	0.04	0	0.022	71193	NA		NA
COL_142	COL_151	0.94	0.06	0	0.028	54940	0.93	0.07	0	0.035	57212	0.89	0.11	0	0.056	56391	NA		NA
COL_030	COL_031	0.91	0.09	0	0.045	81536	0.93	0.07	0	0.033	85809	0.95	0.05	0	0.027	84141	NA		NA
COL_150	COL_020	0.94	0.06	0	0.029	66965	0.93	0.07	0	0.033	70155	0.92	0.08	0	0.043	68931	NA		NA
COL_017	COL_146	0.94	0.06	0	0.03	75072	0.94	0.06	0	0.032	78963	0.9	0.1	0	0.051	77514	NA		NA
COL_087	COL_151	0.94	0.06	0	0.029	80926	0.94	0.06	0	0.032	85510	1	0	0	0	83884	NA		NA
COL_110	COL_081	0.92	0.08	0	0.043	8875	0.94	0.06	0	0.032	8976	0.96	0.04	0	0.02	8933	NA		NA
COL_069	COL_092	0.95	0.05	0	0.025	76603	0.94	0.06	0	0.031	80595	0.92	0.08	0	0.041	79016	NA		NA
COL_146	COL_081	0.92	0.08	0	0.042	71730	0.94	0.06	0	0.031	75428	0.91	0.09	0	0.044	73959	NA		NA
COL_017	COL_128	0.95	0.05	0	0.026	69160	0.94	0.06	0	0.03	72401	0.92	0.08	0	0.041	71244	NA		NA
COL_083	COL_092	0.93	0.07	0	0.033	76721	0.94	0.06	0	0.03	80731	0.91	0.09	0	0.046	79274	NA		NA
COL_017	COL_092	0.94	0.06	0	0.03	73688	0.94	0.06	0	0.029	77341	0.92	0.07	0	0.038	75964	NA		NA
COL_038	COL_126	0.92	0.08	0	0.04	69314	0.94	0.06	0	0.029	72895	0.94	0.06	0	0.029	71687	NA		NA
COL_050	COL_098	0.93	0.07	0	0.035	63896	0.94	0.06	0	0.029	66944	0.95	0.05	0	0.027	65778	NA		NA
COL_110	COL_097	0.96	0.04	0	0.021	1819	0.94	0.06	0	0.029	1824	0.93	0.06	0	0.033	1819	NA		NA
COL_140	COL_097	0.93	0.06	0	0.033	23375	0.94	0.06	0	0.029	23795	0.93	0.07	0	0.035	23574	NA		NA
COL_146	COL_140	0.94	0.06	0	0.029	72943	0.94	0.06	0	0.029	76607	0.92	0.08	0	0.039	75157	NA		NA
COL_030	COL_126	0.92	0.08	0	0.041	70391	0.94	0.06	0	0.028	74008	0.94	0.06	0	0.029	72830	NA		NA
COL_039	COL_098	0.92	0.08	0	0.04	63702	0.94	0.05	0	0.028	66498	0.95	0.05	0	0.025	65381	NA		NA
COL_084	COL_092	0.94	0.06	0	0.028	80619	0.95	0.05	0	0.028	84808	0.91	0.09	0	0.046	83309	NA		NA
COL_031	COL_126	0.91	0.09	0	0.046	69147	0.95	0.05	0	0.027	72692	0.94	0.06	0	0.028	71419	NA		NA
COL_056	COL_081	0.95	0.05	0	0.026	51231	0.95	0.05	0	0.027	53069	0.93	0.07	0	0.034	52227	NA		NA
COL_063	COL_151	0.95	0.05	0	0.024	80591	0.95	0.05	0	0.027	84839	0.93	0.07	0	0.037	83140	NA		NA
COL_099	COL_097	0.95	0.05	0	0.026	27877	0.95	0.05	0	0.027	28432	0.94	0.06	0	0.032	28100	NA		NA
COL_128	COL_081	0.93	0.07	0	0.033	66442	0.95	0.05	0	0.027	69600	0.93	0.07	0	0.037	68248	NA		NA
COL_142	COL_057	0.95	0.05	0	0.027	55307	0.95	0.05	0	0.027	57622	0.94	0.06	0	0.032	56580	NA		NA
COL_020	COL_092	0.94	0.06	0	0.028	70496	0.95	0.05	0	0.026	73972	0.93	0.07	0	0.033	72749	NA		NA
COL_020	COL_098	0.93	0.07	0	0.033	62233	0.95	0.05	0	0.026	65048	0.95	0.05	0	0.027	63919	NA		NA
COL_033	COL_039	0.93	0.07	0	0.037	67265	0.95	0.05	0	0.026	70518	0.95	0.05	0	0.027	69202	NA		NA
COL_036	COL_130	0.93	0.07	0	0.034	69178	0.95	0.05	0	0.026	72783	0.95	0.05	0	0.026	71516	NA		NA
COL_038	COL_079	0.92	0.08	0	0.039	69221	0.95	0.05	0	0.026	72603	0.95	0.05	0	0.027	71235	NA		NA
COL_038	COL_110	0.92	0.08	0	0.039	12720	0.95	0.05	0	0.026	12875	0.95	0.05	0	0.024	12825	NA		NA
COL_057	COL_008	0.94	0.06	0	0.029	72354	0.95	0.05	0	0.026	76057	0.94	0.06	0	0.031	74529	NA		NA
COL_087	COL_092	0.95	0.05	0	0.027	81847	0.95	0.05	0	0.026	86200	0.93	0.07	0	0.038	84429	NA		NA
COL_126	COL_008	0.94	0.06	0	0.031	62832	0.95	0.05	0	0.026	65927	0.93	0.06	0	0.033	64844	NA		NA
COL_126	COL_035	0.92	0.08	0	0.04	62359	0.95	0.05	0	0.026	65230	0.94	0.06	0	0.028	64415	NA		NA
COL_145	COL_140	0.95	0.05	0	0.027	72572	0.95	0.05	0	0.026	76335	0.91	0.08	0	0.044	74880	NA		NA
COL_148	COL_038	0.92	0.07	0	0.038	75437	0.95	0.05	0	0.026	79250	0.96	0.04	0	0.021	77878	NA		NA
COL_020	COL_128	0.95	0.05	0	0.027	66116	0.95	0.05	0	0.025	69411	0.93	0.07	0	0.035	68235	NA		NA
COL_025	COL_030	0.92	0.08	0	0.039	78737	0.95	0.05	0	0.025	82843	0.96	0.04	0	0.019	81268	NA		NA
COL_031	COL_081	0.94	0.06	0	0.032	70559	0.95	0.05	0	0.025	74050	0.95	0.05	0	0.024	72659	NA		NA
COL_031	COL_106	0.91	0.09	0	0.047	69772	0.95	0.05	0	0.025	73382	0.95	0.05	0	0.026	72138	NA		NA
COL_039	COL_077	0.94	0.06	0	0.033	66658	0.95	0.05	0	0.025	69819	0.95	0.05	0	0.024	68600	NA		NA
COL_053	COL_143	0.95	0.05	0	0.026	55375	0.95	0.05	0	0.025	57740	0.92	0.08	0	0.042	56829	NA		NA
COL_094	COL_151	0.94	0.06	0	0.033	80827	0.95	0.05	0	0.025	85229	0.93	0.07	0	0.035	83802	NA		NA
COL_102	COL_049	0.95	0.05	0	0.026	44292	0.95	0.05	0	0.025	45846	0.92	0.08	0	0.041	45304	NA		NA
COL_142	COL_008	0.94	0.06	0	0.028	49425	0.95	0.05	0	0.025	51220	0.92	0.08	0	0.042	50417	NA		NA
COL_142	COL_034	0.96	0.04	0	0.021	51930	0.95	0.05	0	0.025	53899	0.94	0.06	0	0.031	53147	NA		NA
COL_142	COL_039	0.95	0.05	0	0.027	49443	0.95	0.05	0	0.025	51201	0.94	0.06	0	0.032	50451	NA		NA
COL_148	COL_033	0.93	0.07	0	0.035	70472	0.95	0.05	0	0.025	74084	0.95	0.05	0	0.026	72704	NA		NA
COL_002	COL_057	0.94	0.06	0	0.031	71353	0.95	0.05	0	0.024	74979	0.95	0.05	0	0.025	73631	NA		NA
COL_025	COL_121	0.93	0.07	0	0.034	79161	0.95	0.05	0	0.024	83391	0.97	0.03	0	0.017	81688	NA		NA
COL_030	COL_056	0.93	0.07	0	0.036	62002	0.95	0.05	0	0.024	64713	0.94	0.06	0	0.028	63551	NA		NA
COL_030	COL_079	0.93	0.07	0	0.037	70336	0.95	0.05	0	0.024	73969	0.95	0.05	0	0.023	72383	NA		NA
COL_031	COL_033	0.94	0.06	0	0.032	74372	0.95	0.05	0	0.024	78488	0.95	0.05	0	0.024	76876	NA		NA
COL_036	COL_095	0.94	0.05	0	0.028	67802	0.95	0.05	0	0.024	71344	0.95	0.05	0	0.026	69878	NA		NA
COL_047	COL_081	0.94	0.06	0	0.03	70935	0.95	0.05	0	0.024	74459	0.93	0.07	0	0.033	72969	NA		NA
COL_049	COL_126	0.92	0.08	0	0.042	50224	0.95	0.05	0	0.024	52158	0.94	0.06	0	0.029	51420	NA		NA
COL_056	COL_079	0.93	0.07	0	0.034	49738	0.95	0.05	0	0.024	51659	0.94	0.06	0	0.028	50955	NA		NA
COL_057	COL_126	0.95	0.05	0	0.026	69097	0.95	0.05	0	0.024	72671	0.94	0.06	0	0.029	71456	NA		NA
COL_063	COL_056	0.94	0.06	0	0.031	62283	0.95	0.05	0	0.024	65067	0.94	0.06	0	0.032	63975	NA		NA
COL_083	COL_056	0.95	0.05	0	0.025	57854	0.95	0.05	0	0.024	60151	0.94	0.06	0	0.032	59241	NA		NA
COL_093	COL_151	0.96	0.04	0	0.022	79476	0.95	0.05	0	0.024	83807	1	0	0	0	82181	NA		NA
COL_110	COL_095	0.93	0.07	0	0.034	8392	0.95	0.05	0	0.024	8474	0.94	0.06	0	0.028	8423	NA		NA
COL_128	COL_140	0.95	0.05	0	0.027	67244	0.95	0.05	0	0.024	70468	0.93	0.07	0	0.035	69250	NA		NA
COL_142	COL_053	0.96	0.04	0	0.021	35228	0.95	0.05	0	0.024	36257	0.93	0.07	0	0.036	35820	NA		NA
COL_148	COL_030	0.92	0.08	0	0.039	76539	0.95	0.05	0	0.024	80615	0.96	0.04	0	0.018	79131	NA		NA
COL_148	COL_031	0.92	0.08	0	0.039	75406	0.95	0.05	0	0.024	79375	0.95	0.05	0	0.024	77947	NA		NA
COL_008	COL_095	0.92	0.08	0	0.042	63220	0.95	0.04	0	0.023	65971	0.95	0.05	0	0.024	64658	NA		NA
COL_020	COL_126	0.93	0.07	0	0.035	60932	0.95	0.05	0	0.023	63945	0.95	0.05	0	0.024	62939	NA		NA
COL_020	COL_130	0.94	0.05	0	0.028	62194	0.95	0.05	0	0.023	65076	0.95	0.05	0	0.027	64011	NA		NA
COL_020	COL_146	0.95	0.05	0	0.027	71890	0.95	0.05	0	0.023	75605	0.94	0.06	0	0.031	74282	NA		NA
COL_023	COL_110	0.92	0.08	0	0.038	13811	0.95	0.05	0	0.023	13967	0.96	0.04	0	0.02	13913	NA		NA
COL_025	COL_106	0.91	0.09	0	0.045	67520	0.95	0.05	0	0.023	70805	0.96	0.04	0	0.019	69639	NA		NA
COL_030	COL_038	0.92	0.08	0	0.042	81016	0.95	0.05	0	0.023	85437	0.96	0.04	0	0.022	83802	NA		NA
COL_031	COL_008	0.93	0.07	0	0.034	72282	0.95	0.05	0	0.023	76135	0.95	0.05	0	0.023	74697	NA		NA
COL_031	COL_036	0.92	0.08	0	0.04	78140	0.95	0.05	0	0.023	82513	0.94	0.06	0	0.029	80720	NA		NA
COL_031	COL_057	0.93	0.07	0	0.034	80079	0.95	0.05	0	0.023	84267	0.95	0.05	0	0.023	82827	NA		NA
COL_053	COL_056	0.94	0.06	0	0.028	39870	0.95	0.05	0	0.023	41174	0.94	0.06	0	0.029	40639	NA		NA
COL_053	COL_140	0.96	0.04	0	0.021	50512	0.95	0.05	0	0.023	52490	0.93	0.07	0	0.037	51648	NA		NA
COL_057	COL_146	0.96	0.04	0	0.022	81458	0.95	0.05	0	0.023	85789	0.93	0.07	0	0.033	84228	NA		NA
COL_069	COL_053	0.96	0.04	0	0.021	55944	0.95	0.05	0	0.023	58322	0.94	0.06	0	0.033	57210	NA		NA
COL_069	COL_057	0.95	0.05	0	0.027	76432	0.96	0.04	0	0.023	80494	0.94	0.06	0	0.033	78930	NA		NA
COL_069	COL_102	0.95	0.05	0	0.026	60183	0.95	0.05	0	0.023	62852	0.94	0.06	0	0.032	61808	NA		NA
COL_093	COL_081	0.94	0.06	0	0.031	71104	0.96	0.04	0	0.023	74600	0.94	0.06	0	0.032	73042	NA		NA
COL_094	COL_050	0.93	0.07	0	0.035	74080	0.95	0.04	0	0.023	77914	0.94	0.06	0	0.029	76536	NA		NA
COL_112	COL_079	0.95	0.05	0	0.027	58473	0.95	0.04	0	0.023	61071	0.95	0.05	0	0.025	59940	NA		NA
COL_148	COL_130	0.93	0.07	0	0.034	66941	0.95	0.05	0	0.023	70167	0.95	0.05	0	0.025	68873	NA		NA
COL_150	COL_140	0.95	0.05	0	0.024	67665	0.95	0.05	0	0.023	71073	0.92	0.08	0	0.042	69829	NA		NA
COL_020	COL_106	0.92	0.08	0	0.038	61400	0.96	0.04	0	0.022	64282	0.96	0.04	0	0.02	63222	NA		NA
COL_023	COL_098	0.93	0.07	0	0.035	72105	0.96	0.04	0	0.022	75929	0.95	0.05	0	0.026	74379	NA		NA
COL_034	COL_008	0.94	0.05	0	0.028	68262	0.96	0.04	0	0.022	71653	0.94	0.06	0	0.03	70301	NA		NA
COL_035	COL_077	0.93	0.07	0	0.037	66576	0.96	0.04	0	0.022	69810	0.94	0.06	0	0.028	68611	NA		NA
COL_035	COL_081	0.95	0.05	0	0.028	63557	0.96	0.04	0	0.022	66460	0.95	0.05	0	0.023	65223	NA		NA
COL_036	COL_145	0.95	0.05	0	0.023	79161	0.96	0.04	0	0.022	83544	0.94	0.06	0	0.032	81871	NA		NA
COL_038	COL_106	0.92	0.08	0	0.041	69775	0.96	0.04	0	0.022	73421	0.97	0.03	0	0.017	72214	NA		NA
COL_038	COL_121	0.94	0.06	0	0.033	81491	0.96	0.04	0	0.022	86023	0.97	0.03	0	0.015	84217	NA		NA
COL_047	COL_056	0.95	0.05	0	0.027	61020	0.96	0.04	0	0.022	63661	0.95	0.05	0	0.026	62599	NA		NA
COL_063	COL_008	0.95	0.05	0	0.024	73666	0.96	0.04	0	0.022	77606	0.94	0.05	0	0.028	76031	NA		NA
COL_069	COL_050	0.95	0.05	0	0.025	69868	0.96	0.04	0	0.022	73567	0.93	0.07	0	0.034	72338	NA		NA
COL_083	COL_140	0.95	0.05	0	0.023	68466	0.96	0.04	0	0.022	71846	0.93	0.07	0	0.034	70558	NA		NA
COL_087	COL_093	0.97	0.03	0	0.018	82357	0.96	0.04	0	0.022	87118	0.94	0.06	0	0.032	85242	NA		NA
COL_087	COL_128	0.96	0.04	0	0.021	76538	0.96	0.04	0	0.022	80769	0.94	0.06	0	0.031	79230	NA		NA
COL_087	COL_143	0.96	0.04	0	0.022	78108	0.96	0.04	0	0.022	82553	0.94	0.06	0	0.032	80804	NA		NA
COL_106	COL_039	0.94	0.06	0	0.033	63063	0.96	0.04	0	0.022	65977	0.95	0.05	0	0.023	64876	NA		NA
COL_106	COL_050	0.94	0.06	0	0.032	63231	0.96	0.04	0	0.022	66241	0.95	0.05	0	0.023	65220	NA		NA
COL_130	COL_008	0.94	0.06	0	0.029	64077	0.96	0.04	0	0.022	67019	0.95	0.05	0	0.024	65925	NA		NA
COL_142	COL_047	0.95	0.05	0	0.024	55808	0.96	0.04	0	0.022	58212	0.93	0.07	0	0.037	57291	NA		NA
COL_142	COL_077	0.96	0.04	0	0.023	50648	0.96	0.04	0	0.022	52592	0.94	0.06	0	0.032	51709	NA		NA
COL_148	COL_020	0.92	0.08	0	0.04	66905	0.96	0.04	0	0.022	70024	0.95	0.05	0	0.024	68819	NA		NA
COL_020	COL_031	0.94	0.06	0	0.032	70586	0.96	0.04	0	0.021	73994	0.96	0.04	0	0.02	72667	NA		NA
COL_025	COL_049	0.93	0.06	0	0.033	58666	0.96	0.04	0	0.021	61189	0.97	0.03	0	0.015	60156	NA		NA
COL_031	COL_092	0.95	0.05	0	0.025	79915	0.96	0.04	0	0.021	84091	0.94	0.06	0	0.029	82468	NA		NA
COL_031	COL_121	0.93	0.07	0	0.033	81983	0.96	0.04	0	0.021	86460	0.97	0.03	0	0.016	84758	NA		NA
COL_034	COL_081	0.94	0.06	0	0.03	66465	0.96	0.04	0	0.021	69586	0.94	0.06	0	0.029	68373	NA		NA
COL_039	COL_079	0.94	0.06	0	0.03	62429	0.96	0.04	0	0.021	65186	0.95	0.04	0	0.023	64006	NA		NA
COL_047	COL_140	0.95	0.05	0	0.025	71988	0.96	0.04	0	0.021	75565	1	0	0	0	74225	NA		NA
COL_049	COL_008	0.95	0.05	0	0.025	53462	0.96	0.04	0	0.021	55667	0.95	0.05	0	0.023	54844	NA		NA
COL_050	COL_077	0.95	0.05	0	0.025	67022	0.96	0.04	0	0.021	70342	0.95	0.05	0	0.025	69218	NA		NA
COL_063	COL_087	0.95	0.05	0	0.023	83675	0.96	0.04	0	0.021	88240	0.94	0.06	0	0.03	86424	NA		NA
COL_063	COL_093	0.96	0.04	0	0.02	81843	0.96	0.04	0	0.021	86389	0.93	0.07	0	0.033	84396	NA		NA
COL_063	COL_136	0.94	0.06	0	0.028	77243	0.96	0.04	0	0.021	81539	0.95	0.05	0	0.025	79962	NA		NA
COL_069	COL_033	0.96	0.04	0	0.019	71621	0.96	0.04	0	0.021	75414	0.94	0.06	0	0.029	74025	NA		NA
COL_083	COL_094	0.95	0.05	0	0.027	78904	0.96	0.04	0	0.021	83118	0.95	0.05	0	0.026	81646	NA		NA
COL_087	COL_146	0.97	0.03	0	0.016	83595	0.96	0.04	0	0.021	88238	0.95	0.05	0	0.028	86498	NA		NA
COL_093	COL_140	0.94	0.06	0	0.029	71927	0.96	0.04	0	0.021	75515	0.92	0.08	0	0.04	74135	NA		NA
COL_099	COL_077	0.95	0.05	0	0.027	71157	0.96	0.04	0	0.021	74759	0.95	0.05	0	0.025	73506	NA		NA
COL_099	COL_079	0.95	0.05	0	0.027	66727	0.96	0.04	0	0.021	69937	0.95	0.05	0	0.028	68617	NA		NA
COL_099	COL_121	0.94	0.06	0	0.029	78381	0.96	0.04	0	0.021	82668	0.96	0.04	0	0.023	80885	NA		NA
COL_099	COL_128	0.95	0.05	0	0.025	72255	0.96	0.04	0	0.021	75916	0.93	0.07	0	0.036	74580	NA		NA
COL_106	COL_035	0.93	0.07	0	0.036	62834	0.96	0.04	0	0.021	65749	0.96	0.04	0	0.021	64823	NA		NA
COL_110	COL_033	0.92	0.08	0	0.04	10219	0.96	0.04	0	0.021	10338	0.96	0.04	0	0.022	10296	NA		NA
COL_110	COL_098	0.93	0.07	0	0.037	8853	0.96	0.04	0	0.021	8927	0.96	0.04	0	0.019	8936	NA		NA
COL_112	COL_033	0.95	0.05	0	0.023	63289	0.96	0.04	0	0.021	66261	0.95	0.05	0	0.027	65021	NA		NA
COL_126	COL_039	0.93	0.07	0	0.037	62419	0.96	0.04	0	0.021	65417	1	0	0	0	64465	NA		NA
COL_126	COL_050	0.94	0.06	0	0.028	62938	0.96	0.04	0	0.021	65956	0.95	0.05	0	0.024	64832	NA		NA
COL_142	COL_033	0.95	0.05	0	0.023	51329	0.96	0.04	0	0.021	53363	0.95	0.05	0	0.027	52582	NA		NA
COL_142	COL_106	0.95	0.05	0	0.024	47074	0.96	0.04	0	0.021	48707	0.95	0.05	0	0.027	48047	NA		NA
COL_143	COL_095	0.95	0.05	0	0.023	66417	0.96	0.04	0	0.021	69752	0.93	0.07	0	0.037	68195	NA		NA
COL_148	COL_017	0.94	0.05	0	0.028	69763	0.96	0.04	0	0.021	73257	0.95	0.05	0	0.025	71955	NA		NA
COL_148	COL_034	0.94	0.06	0	0.031	71052	0.96	0.04	0	0.021	74747	0.96	0.04	0	0.022	73377	NA		NA
COL_148	COL_035	0.93	0.07	0	0.036	68030	0.96	0.04	0	0.021	71441	0.95	0.05	0	0.025	70215	NA		NA
COL_150	COL_039	0.95	0.05	0	0.024	68328	0.96	0.04	0	0.021	71536	0.94	0.06	0	0.03	70449	NA		NA
COL_150	COL_063	0.96	0.04	0	0.022	76758	0.96	0.04	0	0.021	80656	0.94	0.06	0	0.029	79444	NA		NA
COL_150	COL_094	0.96	0.04	0	0.022	77084	0.96	0.04	0	0.021	81183	0.93	0.07	0	0.035	79771	NA		NA
COL_150	COL_099	0.96	0.04	0	0.022	72828	0.96	0.04	0	0.021	76521	0.94	0.06	0	0.032	75230	NA		NA
COL_151	COL_035	0.95	0.05	0	0.024	71198	0.96	0.04	0	0.021	74908	0.95	0.05	0	0.027	73429	NA		NA
COL_002	COL_077	0.96	0.04	0	0.022	66075	0.96	0.04	0	0.02	69165	0.94	0.06	0	0.029	68041	NA		NA
COL_002	COL_092	0.95	0.05	0	0.026	71395	0.96	0.04	0	0.02	75030	0.94	0.06	0	0.032	73655	NA		NA
COL_008	COL_098	0.95	0.05	0	0.024	63981	0.96	0.04	0	0.02	66881	0.95	0.05	0	0.024	65718	NA		NA
COL_017	COL_025	0.96	0.04	0	0.02	71246	0.96	0.04	0	0.02	74717	1	0	0	0	73515	NA		NA
COL_017	COL_106	1	0	0	0	64329	0.96	0.04	0	0.02	67466	0.95	0.05	0	0.025	66288	NA		NA
COL_017	COL_121	0.95	0.05	0	0.028	75180	0.96	0.04	0	0.02	79288	0.94	0.06	0	0.029	77710	NA		NA
COL_023	COL_038	0.95	0.05	0	0.027	81558	0.96	0.04	0	0.02	86003	1	0	0	0	84286	NA		NA
COL_025	COL_036	0.94	0.06	0	0.032	75531	0.96	0.04	0	0.02	79459	0.95	0.05	0	0.027	77885	NA		NA
COL_025	COL_047	0.94	0.06	0	0.03	77731	0.96	0.04	0	0.02	81836	1	0	0	0	80242	NA		NA
COL_030	COL_098	0.94	0.06	0	0.029	71680	0.96	0.04	0	0.02	75417	0.96	0.04	0	0.02	74001	NA		NA
COL_031	COL_038	0.92	0.08	0	0.039	80021	0.96	0.04	0	0.02	84162	0.96	0.04	0	0.021	82663	NA		NA
COL_031	COL_053	0.94	0.06	0	0.032	59120	0.96	0.04	0	0.02	61849	0.95	0.05	0	0.024	60806	NA		NA
COL_031	COL_136	0.93	0.07	0	0.036	76084	0.96	0.04	0	0.02	80230	0.97	0.03	0	0.016	78714	NA		NA
COL_036	COL_039	0.93	0.06	0	0.033	70528	0.96	0.04	0	0.02	74146	0.95	0.05	0	0.026	72780	NA		NA
COL_036	COL_092	0.95	0.05	0	0.024	77899	0.96	0.04	0	0.02	82176	0.94	0.06	0	0.029	80386	NA		NA
COL_036	COL_106	0.93	0.07	0	0.036	68240	0.96	0.04	0	0.02	71702	0.97	0.03	0	0.017	70573	NA		NA
COL_038	COL_136	0.92	0.07	0	0.038	75753	0.96	0.04	0	0.02	79826	0.97	0.03	0	0.013	78519	NA		NA
COL_039	COL_008	0.94	0.06	0	0.03	65398	0.96	0.04	0	0.02	68616	0.95	0.05	0	0.027	67462	NA		NA
COL_049	COL_128	0.95	0.05	0	0.025	56141	0.96	0.04	0	0.02	58325	0.94	0.06	0	0.029	57342	NA		NA
COL_057	COL_056	0.94	0.06	0	0.031	60606	0.96	0.04	0	0.02	63212	0.95	0.05	0	0.024	62079	NA		NA
COL_084	COL_151	0.97	0.03	0	0.016	79743	0.96	0.04	0	0.02	83922	0.93	0.07	0	0.037	82585	NA		NA
COL_087	COL_130	1	0	0	0	72348	0.96	0.04	0	0.02	76146	0.94	0.06	0	0.032	74708	NA		NA
COL_092	COL_035	0.95	0.05	0	0.027	71759	0.96	0.04	0	0.02	75357	0.95	0.05	0	0.025	73994	NA		NA
COL_092	COL_151	0.96	0.04	0	0.02	78915	0.96	0.04	0	0.02	83065	0.93	0.07	0	0.035	81503	NA		NA
COL_093	COL_112	0.96	0.04	0	0.019	68618	0.96	0.04	0	0.02	71851	0.94	0.06	0	0.032	70539	NA		NA
COL_094	COL_034	0.96	0.04	0	0.02	76729	0.96	0.04	0	0.02	80887	0.95	0.05	0	0.023	79290	NA		NA
COL_099	COL_033	0.94	0.06	0	0.033	71550	0.96	0.04	0	0.02	75437	0.96	0.04	0	0.021	73909	NA		NA
COL_128	COL_095	0.95	0.05	0	0.027	65081	0.96	0.04	0	0.02	68202	0.95	0.05	0	0.027	67115	NA		NA
COL_146	COL_034	0.95	0.05	0	0.027	76382	0.96	0.04	0	0.02	80612	0.93	0.07	0	0.034	79167	NA		NA
COL_148	COL_008	0.94	0.06	0	0.032	68533	0.96	0.04	0	0.02	71758	0.95	0.05	0	0.025	70456	NA		NA
COL_148	COL_025	0.92	0.07	0	0.038	73011	0.96	0.04	0	0.02	76729	0.96	0.04	0	0.02	75274	NA		NA
COL_002	COL_035	0.95	0.05	0	0.027	64134	0.96	0.04	0	0.019	67193	0.96	0.04	0	0.021	66065	NA		NA
COL_002	COL_047	0.94	0.06	0	0.028	71845	0.96	0.04	0	0.019	75557	0.95	0.05	0	0.024	74228	NA		NA
COL_002	COL_095	0.94	0.06	0	0.03	61834	0.96	0.04	0	0.019	64755	0.94	0.05	0	0.028	63536	NA		NA
COL_017	COL_079	0.95	0.05	0	0.028	63672	0.96	0.04	0	0.019	66653	0.96	0.04	0	0.022	65446	NA		NA
COL_020	COL_038	0.95	0.05	0	0.025	70425	0.96	0.04	0	0.019	74127	0.96	0.04	0	0.019	72720	NA		NA
COL_020	COL_099	0.93	0.07	0	0.033	68022	0.96	0.04	0	0.019	71442	0.95	0.05	0	0.023	70158	NA		NA
COL_020	COL_121	0.95	0.05	0	0.025	72063	0.96	0.04	0	0.019	75761	0.96	0.04	0	0.021	74460	NA		NA
COL_023	COL_121	0.95	0.05	0	0.028	83517	0.96	0.04	0	0.019	88028	0.96	0.04	0	0.019	86298	NA		NA
COL_025	COL_035	0.93	0.07	0	0.036	69468	0.96	0.04	0	0.019	72906	0.96	0.04	0	0.02	71630	NA		NA
COL_033	COL_095	0.94	0.06	0	0.032	64829	0.96	0.04	0	0.019	67936	0.96	0.04	0	0.018	66560	NA		NA
COL_036	COL_081	0.94	0.06	0	0.029	68980	0.96	0.04	0	0.019	72455	0.95	0.05	0	0.023	71084	NA		NA
COL_036	COL_136	0.93	0.06	0	0.033	74379	0.96	0.04	0	0.019	78568	0.96	0.04	0	0.019	76866	NA		NA
COL_047	COL_121	0.95	0.05	0	0.023	82027	0.96	0.04	0	0.019	86496	0.96	0.04	0	0.022	84740	NA		NA
COL_049	COL_034	0.95	0.05	0	0.025	56320	0.96	0.04	0	0.019	58591	0.96	0.04	0	0.023	57552	NA		NA
COL_049	COL_039	0.94	0.06	0	0.029	53324	0.96	0.04	0	0.019	55357	0.96	0.04	0	0.02	54586	NA		NA
COL_053	COL_081	0.94	0.06	0	0.031	49519	0.96	0.04	0	0.019	51436	0.95	0.04	0	0.023	50691	NA		NA
COL_057	COL_151	0.97	0.03	0	0.017	78812	0.96	0.04	0	0.019	83235	0.95	0.05	0	0.027	81451	NA		NA
COL_069	COL_151	0.97	0.03	0	0.015	76070	0.96	0.04	0	0.019	80064	0.93	0.07	0	0.035	78612	NA		NA
COL_083	COL_039	0.95	0.05	0	0.027	69047	0.96	0.04	0	0.019	72471	0.95	0.05	0	0.026	71330	NA		NA
COL_084	COL_126	0.95	0.05	0	0.023	69789	0.96	0.04	0	0.019	73365	0.96	0.04	0	0.022	72187	NA		NA
COL_094	COL_145	0.96	0.04	0	0.018	83074	0.96	0.04	0	0.019	87694	0.94	0.06	0	0.032	86093	NA		NA
COL_095	COL_098	0.94	0.06	0	0.03	61153	0.96	0.04	0	0.019	63821	0.95	0.05	0	0.027	62671	NA		NA
COL_099	COL_023	0.94	0.06	0	0.03	78395	0.96	0.04	0	0.019	82502	0.96	0.04	0	0.022	80776	NA		NA
COL_106	COL_077	0.93	0.07	0	0.035	64428	0.96	0.04	0	0.019	67560	0.96	0.04	0	0.02	66471	NA		NA
COL_106	COL_081	0.93	0.07	0	0.036	61573	0.96	0.04	0	0.019	64464	0.95	0.05	0	0.027	63325	NA		NA
COL_106	COL_112	0.94	0.06	0	0.03	59091	0.96	0.04	0	0.019	61850	0.97	0.03	0	0.017	60780	NA		NA
COL_112	COL_034	0.95	0.05	0	0.027	64000	0.96	0.04	0	0.019	66899	0.95	0.05	0	0.024	65826	NA		NA
COL_126	COL_033	0.94	0.06	0	0.029	64573	0.96	0.04	0	0.019	67836	0.97	0.03	0	0.015	66635	NA		NA
COL_126	COL_140	0.95	0.05	0	0.025	62015	0.96	0.04	0	0.019	64958	0.95	0.05	0	0.025	63914	NA		NA
COL_128	COL_050	0.97	0.03	0	0.016	68299	0.96	0.04	0	0.019	71514	0.93	0.07	0	0.035	70257	NA		NA
COL_130	COL_056	0.95	0.05	0	0.024	51380	0.96	0.04	0	0.019	53261	0.96	0.04	0	0.02	52514	NA		NA
COL_136	COL_081	0.94	0.06	0	0.031	67170	0.96	0.04	0	0.019	70530	0.96	0.04	0	0.021	69386	NA		NA
COL_140	COL_033	0.96	0.04	0	0.023	66896	0.96	0.04	0	0.019	70276	0.95	0.05	0	0.027	68854	NA		NA
COL_140	COL_079	0.95	0.05	0	0.027	62151	0.96	0.04	0	0.019	64840	0.94	0.06	0	0.032	63642	NA		NA
COL_145	COL_049	0.96	0.04	0	0.02	62506	0.96	0.04	0	0.019	65305	0.95	0.05	0	0.028	64101	NA		NA
COL_146	COL_039	0.97	0.03	0	0.017	73506	0.96	0.04	0	0.019	77154	0.95	0.05	0	0.026	75822	NA		NA
COL_148	COL_002	0.93	0.07	0	0.033	67679	0.96	0.04	0	0.019	70894	0.96	0.04	0	0.021	69739	NA		NA
COL_148	COL_098	0.92	0.08	0	0.038	66558	0.96	0.04	0	0.019	69765	0.97	0.03	0	0.015	68656	NA		NA
COL_151	COL_034	0.95	0.05	0	0.024	74289	0.96	0.04	0	0.019	78184	0.94	0.06	0	0.031	76720	NA		NA
COL_002	COL_031	0.94	0.06	0	0.03	71502	0.96	0.04	0	0.018	75278	0.97	0.03	0	0.016	73845	NA		NA
COL_020	COL_025	0.94	0.06	0	0.029	68261	0.97	0.03	0	0.018	71660	0.97	0.03	0	0.017	70359	NA		NA
COL_023	COL_025	0.93	0.07	0	0.035	79237	0.96	0.04	0	0.018	83239	0.97	0.03	0	0.016	81586	NA		NA
COL_025	COL_008	0.93	0.07	0	0.034	69959	0.96	0.03	0	0.018	73439	0.96	0.04	0	0.018	71905	NA		NA
COL_030	COL_033	0.93	0.07	0	0.036	75443	0.96	0.04	0	0.018	79585	0.96	0.04	0	0.022	78074	NA		NA
COL_030	COL_092	0.96	0.04	0	0.02	80960	0.96	0.04	0	0.018	85381	0.97	0.03	0	0.016	83682	NA		NA
COL_030	COL_136	0.93	0.07	0	0.033	77096	0.96	0.04	0	0.018	81370	0.96	0.04	0	0.019	79809	NA		NA
COL_031	COL_079	0.94	0.06	0	0.028	69305	0.96	0.04	0	0.018	72893	0.97	0.03	0	0.013	71306	NA		NA
COL_035	COL_079	0.93	0.07	0	0.033	62443	0.96	0.04	0	0.018	65266	0.96	0.04	0	0.019	64038	NA		NA
COL_036	COL_038	0.93	0.07	0	0.036	78002	0.96	0.04	0	0.018	82323	0.97	0.03	0	0.016	80678	NA		NA
COL_036	COL_093	0.96	0.04	0	0.022	78613	0.96	0.04	0	0.018	82762	0.95	0.05	0	0.023	81088	NA		NA
COL_036	COL_094	0.94	0.05	0	0.028	79805	0.97	0.03	0	0.018	84161	0.96	0.04	0	0.019	82295	NA		NA
COL_038	COL_034	0.95	0.05	0	0.028	74927	0.96	0.04	0	0.018	78947	0.97	0.03	0	0.017	77429	NA		NA
COL_038	COL_112	0.94	0.06	0	0.03	68100	0.96	0.04	0	0.018	71377	0.95	0.05	0	0.025	70241	NA		NA
COL_039	COL_056	0.95	0.05	0	0.026	52817	0.97	0.03	0	0.018	54823	0.95	0.05	0	0.027	53959	NA		NA
COL_047	COL_093	0.96	0.04	0	0.02	80584	0.96	0.04	0	0.018	85071	0.94	0.05	0	0.028	83374	NA		NA
COL_053	COL_084	0.96	0.04	0	0.022	59863	0.96	0.04	0	0.018	62539	0.94	0.06	0	0.029	61604	NA		NA
COL_057	COL_136	0.94	0.06	0	0.029	75791	0.96	0.04	0	0.018	79884	0.96	0.04	0	0.018	78319	NA		NA
COL_063	COL_035	0.95	0.05	0	0.027	73079	0.96	0.04	0	0.018	77032	0.95	0.05	0	0.023	75724	NA		NA
COL_063	COL_140	0.96	0.04	0	0.021	72899	0.97	0.03	0	0.018	76664	0.94	0.06	0	0.03	75096	NA		NA
COL_063	COL_146	0.97	0.03	0	0.016	83006	0.96	0.04	0	0.018	87584	0.95	0.05	0	0.027	85983	NA		NA
COL_069	COL_087	0.97	0.03	0	0.017	78797	0.96	0.04	0	0.018	83017	0.94	0.06	0	0.028	81410	NA		NA
COL_077	COL_079	0.95	0.05	0	0.023	64016	0.96	0.03	0	0.018	67028	0.97	0.03	0	0.016	65798	NA		NA
COL_077	COL_095	0.97	0.03	0	0.014	63983	0.96	0.04	0	0.018	67102	0.95	0.05	0	0.027	65873	NA		NA
COL_083	COL_151	0.97	0.03	0	0.015	75980	0.96	0.04	0	0.018	79992	0.93	0.07	0	0.034	78493	NA		NA
COL_084	COL_039	0.96	0.04	0	0.021	72875	0.96	0.04	0	0.018	76519	0.95	0.05	0	0.024	75156	NA		NA
COL_087	COL_145	0.96	0.04	0	0.018	83197	0.96	0.04	0	0.018	88032	0.94	0.06	0	0.031	86168	NA		NA
COL_094	COL_033	0.94	0.06	0	0.029	75843	0.96	0.04	0	0.018	80020	0.95	0.05	0	0.026	78376	NA		NA
COL_094	COL_146	0.96	0.04	0	0.021	83498	0.97	0.03	0	0.018	87951	0.95	0.05	0	0.027	86485	NA		NA
COL_106	COL_098	0.92	0.08	0	0.04	61385	0.96	0.04	0	0.018	64341	0.98	0.02	0	0.012	63251	NA		NA
COL_112	COL_128	0.98	0.02	0	0.012	63651	0.96	0.04	0	0.018	66562	0.95	0.05	0	0.026	65394	NA		NA
COL_112	COL_130	0.96	0.04	0	0.023	59802	0.96	0.03	0	0.018	62288	0.95	0.05	0	0.025	61349	NA		NA
COL_112	COL_140	0.95	0.05	0	0.024	60972	0.96	0.04	0	0.018	63422	0.94	0.06	0	0.03	62302	NA		NA
COL_126	COL_095	0.96	0.04	0	0.021	59820	0.96	0.04	0	0.018	62532	0.96	0.04	0	0.021	61504	NA		NA
COL_126	COL_098	0.95	0.05	0	0.027	61133	0.96	0.04	0	0.018	63969	0.97	0.03	0	0.014	62888	NA		NA
COL_126	COL_128	0.95	0.05	0	0.025	64933	0.96	0.04	0	0.018	68264	0.95	0.05	0	0.026	67133	NA		NA
COL_130	COL_098	0.94	0.05	0	0.028	62298	0.96	0.04	0	0.018	64959	0.94	0.06	0	0.029	63848	NA		NA
COL_136	COL_033	0.93	0.07	0	0.035	70979	0.96	0.04	0	0.018	74804	0.96	0.04	0	0.018	73428	NA		NA
COL_142	COL_110	0.95	0.05	0	0.026	4864	0.96	0.04	0	0.018	4876	0.95	0.05	0	0.024	4859	NA		NA
COL_146	COL_049	0.96	0.04	0	0.02	62691	0.96	0.04	0	0.018	65546	0.94	0.06	0	0.031	64404	NA		NA
COL_148	COL_039	0.93	0.07	0	0.037	68304	0.96	0.04	0	0.018	71435	0.96	0.04	0	0.021	70240	NA		NA
COL_150	COL_036	0.96	0.04	0	0.021	73820	0.96	0.04	0	0.018	77757	0.95	0.05	0	0.024	76130	NA		NA
COL_151	COL_049	0.96	0.04	0	0.02	60097	0.96	0.04	0	0.018	62794	0.95	0.05	0	0.027	61720	NA		NA
COL_002	COL_126	0.95	0.05	0	0.026	61841	0.97	0.03	0	0.017	64754	0.96	0.04	0	0.02	63765	NA		NA
COL_002	COL_128	0.97	0.03	0	0.016	67002	0.97	0.03	0	0.017	70375	0.94	0.06	0	0.029	69185	NA		NA
COL_017	COL_136	0.94	0.06	0	0.028	70233	0.97	0.03	0	0.017	73930	0.96	0.04	0	0.022	72591	NA		NA
COL_020	COL_079	0.94	0.05	0	0.028	60884	0.97	0.03	0	0.017	63627	0.95	0.05	0	0.024	62592	NA		NA
COL_023	COL_087	0.95	0.05	0	0.025	83837	0.97	0.03	0	0.017	88483	0.96	0.04	0	0.02	86554	NA		NA
COL_025	COL_112	0.94	0.06	0	0.03	65699	0.97	0.03	0	0.017	68807	0.97	0.03	0	0.013	67641	NA		NA
COL_030	COL_095	0.95	0.05	0	0.027	70495	0.97	0.03	0	0.017	74162	0.97	0.03	0	0.017	72605	NA		NA
COL_031	COL_056	0.95	0.05	0	0.023	60973	0.97	0.03	0	0.017	63516	0.96	0.04	0	0.019	62266	NA		NA
COL_031	COL_063	0.96	0.04	0	0.022	81753	0.97	0.03	0	0.017	86050	0.97	0.03	0	0.017	84385	NA		NA
COL_031	COL_143	0.95	0.05	0	0.026	76270	0.97	0.03	0	0.017	80308	0.95	0.05	0	0.027	78827	NA		NA
COL_033	COL_050	0.95	0.05	0	0.025	67798	0.97	0.03	0	0.017	70999	0.96	0.04	0	0.02	69761	NA		NA
COL_036	COL_056	0.94	0.06	0	0.03	58687	0.97	0.03	0	0.017	61064	0.95	0.05	0	0.024	60025	NA		NA
COL_036	COL_063	0.96	0.04	0	0.022	79316	0.97	0.03	0	0.017	83667	0.95	0.05	0	0.024	81887	NA		NA
COL_039	COL_050	0.94	0.06	0	0.032	65602	0.97	0.03	0	0.017	68670	0.95	0.05	0	0.024	67432	NA		NA
COL_047	COL_146	0.96	0.03	0	0.018	81867	0.97	0.03	0	0.017	86352	0.95	0.05	0	0.024	84642	NA		NA
COL_049	COL_035	0.95	0.05	0	0.024	53038	0.97	0.03	0	0.017	55090	0.95	0.05	0	0.024	54308	NA		NA
COL_053	COL_092	0.96	0.04	0	0.019	58684	0.97	0.03	0	0.017	61396	0.94	0.06	0	0.033	60457	NA		NA
COL_056	COL_098	0.94	0.06	0	0.032	51430	0.97	0.03	0	0.017	53397	0.96	0.04	0	0.019	52477	NA		NA
COL_057	COL_035	0.95	0.05	0	0.027	71707	0.97	0.03	0	0.017	75431	0.95	0.05	0	0.024	74010	NA		NA
COL_057	COL_098	0.96	0.04	0	0.022	70293	0.97	0.03	0	0.017	73865	0.96	0.04	0	0.02	72474	NA		NA
COL_057	COL_121	0.95	0.05	0	0.027	81427	0.97	0.03	0	0.017	86099	0.96	0.04	0	0.022	84191	NA		NA
COL_063	COL_097	0.97	0.03	0	0.018	31959	0.97	0.03	0	0.017	32648	0.93	0.07	0	0.035	32327	NA		NA
COL_087	COL_050	0.95	0.05	0	0.023	74335	0.97	0.03	0	0.017	78208	0.93	0.07	0	0.034	76685	NA		NA
COL_093	COL_102	0.97	0.03	0	0.013	63975	0.97	0.03	0	0.017	66983	0.95	0.05	0	0.024	65834	NA		NA
COL_094	COL_121	0.94	0.06	0	0.029	83713	0.97	0.03	0	0.017	88260	0.96	0.04	0	0.02	86582	NA		NA
COL_102	COL_146	0.98	0.02	0	0.008	65197	0.97	0.03	0	0.017	68390	0.94	0.06	0	0.029	67323	NA		NA
COL_106	COL_034	0.95	0.05	0	0.026	65823	0.97	0.03	0	0.017	69118	0.97	0.03	0	0.016	67796	NA		NA
COL_112	COL_077	0.95	0.05	0	0.027	62626	0.97	0.03	0	0.017	65532	0.94	0.06	0	0.028	64393	NA		NA
COL_121	COL_050	0.95	0.05	0	0.025	74115	0.97	0.03	0	0.017	78005	0.96	0.04	0	0.022	76503	NA		NA
COL_126	COL_079	0.95	0.05	0	0.027	59761	0.97	0.03	0	0.017	62356	0.97	0.03	0	0.015	61342	NA		NA
COL_148	COL_063	0.94	0.06	0	0.028	76657	0.97	0.03	0	0.017	80711	0.96	0.04	0	0.018	79280	NA		NA
COL_148	COL_077	0.94	0.06	0	0.029	69684	0.97	0.03	0	0.017	73162	0.96	0.04	0	0.022	72043	NA		NA
COL_151	COL_098	0.97	0.03	0	0.015	69851	0.97	0.03	0	0.017	73392	0.96	0.04	0	0.021	72021	NA		NA
COL_002	COL_063	0.98	0.02	0	0.011	72765	0.97	0.03	0	0.016	76495	0.94	0.05	0	0.028	75369	NA		NA
COL_002	COL_136	0.95	0.05	0	0.023	68241	0.97	0.03	0	0.016	71609	0.95	0.05	0	0.024	70370	NA		NA
COL_017	COL_031	0.94	0.06	0	0.031	73699	0.97	0.03	0	0.016	77508	0.96	0.04	0	0.02	76063	NA		NA
COL_020	COL_002	0.95	0.05	0	0.024	62972	0.97	0.03	0	0.016	65954	0.96	0.04	0	0.021	64785	NA		NA
COL_020	COL_023	0.95	0.05	0	0.023	72176	0.97	0.03	0	0.016	75750	0.96	0.04	0	0.021	74345	NA		NA
COL_020	COL_145	0.98	0.02	0	0.011	71666	0.97	0.03	0	0.016	75429	0.95	0.05	0	0.027	73941	NA		NA
COL_023	COL_056	0.95	0.05	0	0.025	62502	0.97	0.03	0	0.016	65188	0.95	0.05	0	0.027	64123	NA		NA
COL_023	COL_130	0.95	0.05	0	0.024	72345	0.97	0.03	0	0.016	75923	0.98	0.02	0	0.01	74456	NA		NA
COL_025	COL_098	0.93	0.07	0	0.035	68295	0.97	0.03	0	0.016	71544	0.98	0.02	0	0.012	70316	NA		NA
COL_025	COL_110	0.94	0.06	0	0.029	11978	0.97	0.03	0	0.016	12138	0.98	0.02	0	0.011	12087	NA		NA
COL_031	COL_034	0.94	0.06	0	0.031	75070	0.97	0.03	0	0.016	79194	0.96	0.04	0	0.02	77563	NA		NA
COL_031	COL_130	0.94	0.06	0	0.032	70663	0.97	0.03	0	0.016	74156	0.96	0.04	0	0.019	72740	NA		NA
COL_033	COL_081	0.95	0.05	0	0.028	65801	0.97	0.03	0	0.016	68970	0.97	0.03	0	0.017	67686	NA		NA
COL_035	COL_097	0.96	0.04	0	0.02	23548	0.97	0.03	0	0.016	23971	0.95	0.05	0	0.027	23743	NA		NA
COL_035	COL_098	0.94	0.06	0	0.03	63587	0.97	0.03	0	0.016	66548	0.96	0.04	0	0.019	65337	NA		NA
COL_036	COL_128	0.95	0.05	0	0.025	73108	0.97	0.03	0	0.016	77136	0.94	0.06	0	0.028	75562	NA		NA
COL_036	COL_151	0.95	0.05	0	0.024	77212	0.97	0.03	0	0.016	81554	0.95	0.05	0	0.026	79789	NA		NA
COL_038	COL_008	0.95	0.05	0	0.025	72326	0.97	0.03	0	0.016	76175	0.97	0.03	0	0.015	74566	NA		NA
COL_038	COL_035	0.93	0.07	0	0.034	71873	0.97	0.03	0	0.016	75453	0.96	0.04	0	0.02	74231	NA		NA
COL_038	COL_063	0.95	0.05	0	0.024	81217	0.97	0.03	0	0.016	85711	0.96	0.04	0	0.02	83987	NA		NA
COL_038	COL_087	0.96	0.04	0	0.022	81609	0.97	0.03	0	0.016	86154	0.96	0.04	0	0.022	84549	NA		NA
COL_047	COL_106	0.95	0.05	0	0.023	70060	0.97	0.03	0	0.016	73758	0.97	0.03	0	0.015	72510	NA		NA
COL_047	COL_145	0.97	0.03	0	0.015	81559	0.97	0.03	0	0.016	86004	0.94	0.06	0	0.029	84340	NA		NA
COL_049	COL_106	0.94	0.06	0	0.03	50888	0.97	0.03	0	0.016	52970	0.97	0.03	0	0.018	52171	NA		NA
COL_050	COL_056	0.95	0.05	0	0.023	53156	0.97	0.03	0	0.016	55138	0.96	0.04	0	0.021	54446	NA		NA
COL_053	COL_033	0.96	0.04	0	0.02	53240	0.97	0.03	0	0.016	55398	0.96	0.04	0	0.019	54400	NA		NA
COL_053	COL_095	0.95	0.05	0	0.023	48287	0.97	0.03	0	0.016	50050	0.97	0.03	0	0.015	49357	NA		NA
COL_057	COL_084	0.97	0.03	0	0.017	80637	0.97	0.03	0	0.016	84951	0.94	0.06	0	0.028	83373	NA		NA
COL_057	COL_097	0.95	0.05	0	0.023	30521	0.97	0.03	0	0.016	31162	0.96	0.04	0	0.02	30859	NA		NA
COL_057	COL_102	0.95	0.05	0	0.025	63803	0.97	0.03	0	0.016	66668	0.94	0.06	0	0.028	65729	NA		NA
COL_057	COL_130	0.96	0.04	0	0.019	70410	0.97	0.03	0	0.016	74024	0.95	0.05	0	0.025	72687	NA		NA
COL_063	COL_050	0.96	0.04	0	0.019	73726	0.97	0.03	0	0.016	77700	0.96	0.04	0	0.022	76348	NA		NA
COL_063	COL_081	0.96	0.04	0	0.02	71902	0.97	0.03	0	0.016	75536	0.95	0.05	0	0.024	73852	NA		NA
COL_063	COL_102	0.95	0.05	0	0.028	65238	0.97	0.03	0	0.016	68319	0.96	0.04	0	0.022	67214	NA		NA
COL_063	COL_143	0.97	0.03	0	0.017	77594	0.97	0.03	0	0.016	81769	0.93	0.06	0	0.033	80281	NA		NA
COL_069	COL_039	0.94	0.06	0	0.029	69596	0.97	0.03	0	0.016	72980	1	0	0	0	71771	NA		NA
COL_069	COL_099	0.96	0.04	0	0.019	74250	0.97	0.03	0	0.016	78092	0.96	0.04	0	0.022	76656	NA		NA
COL_069	COL_112	0.96	0.04	0	0.019	65485	0.97	0.03	0	0.016	68490	0.94	0.06	0	0.029	67246	NA		NA
COL_087	COL_077	0.96	0.04	0	0.021	75586	0.97	0.03	0	0.016	79655	0.94	0.06	0	0.029	78048	NA		NA
COL_087	COL_121	0.95	0.05	0	0.026	83919	0.97	0.03	0	0.016	88611	0.95	0.05	0	0.024	86607	NA		NA
COL_087	COL_140	0.97	0.03	0	0.017	73418	0.97	0.03	0	0.016	77020	0.94	0.06	0	0.03	75506	NA		NA
COL_092	COL_008	0.97	0.03	0	0.016	72039	0.97	0.03	0	0.016	75855	0.94	0.06	0	0.029	74388	NA		NA
COL_092	COL_056	0.96	0.04	0	0.021	60463	0.97	0.03	0	0.016	62964	0.96	0.04	0	0.021	61780	NA		NA
COL_092	COL_140	0.95	0.05	0	0.027	71524	0.97	0.03	0	0.016	75006	0.94	0.06	0	0.031	73620	NA		NA
COL_093	COL_079	0.97	0.03	0	0.018	69628	0.97	0.03	0	0.016	73102	0.95	0.05	0	0.024	71642	NA		NA
COL_094	COL_106	0.93	0.07	0	0.034	71353	0.97	0.03	0	0.016	75260	0.96	0.04	0	0.02	73921	NA		NA
COL_094	COL_140	0.96	0.04	0	0.019	73153	0.97	0.03	0	0.016	76835	0.96	0.04	0	0.022	75343	NA		NA
COL_099	COL_025	0.94	0.06	0	0.031	74453	0.97	0.03	0	0.016	78224	0.97	0.03	0	0.014	76658	NA		NA
COL_106	COL_033	0.95	0.05	0	0.024	65091	0.97	0.03	0	0.016	68248	0.96	0.04	0	0.02	66969	NA		NA
COL_112	COL_098	0.94	0.06	0	0.032	59571	0.97	0.03	0	0.016	62167	0.96	0.04	0	0.022	61032	NA		NA
COL_121	COL_035	0.95	0.05	0	0.026	73481	0.97	0.03	0	0.016	77381	1	0	0	0	75726	NA		NA
COL_121	COL_039	0.94	0.06	0	0.029	73714	0.97	0.03	0	0.016	77556	0.97	0.03	0	0.016	76089	NA		NA
COL_126	COL_077	0.95	0.05	0	0.023	63853	0.97	0.03	0	0.016	67090	0.97	0.03	0	0.015	66047	NA		NA
COL_126	COL_081	0.95	0.05	0	0.027	60976	0.97	0.03	0	0.016	63720	0.96	0.04	0	0.018	62776	NA		NA
COL_126	COL_130	0.92	0.07	0	0.038	61116	0.97	0.03	0	0.016	63774	0.96	0.03	0	0.018	62893	NA		NA
COL_128	COL_034	0.96	0.04	0	0.022	70604	0.97	0.03	0	0.016	74131	0.93	0.07	0	0.034	72860	NA		NA
COL_130	COL_136	0.95	0.05	0	0.024	67337	0.97	0.03	0	0.016	70785	0.97	0.03	0	0.017	69391	NA		NA
COL_140	COL_081	0.96	0.04	0	0.019	63112	0.97	0.03	0	0.016	66062	0.94	0.06	0	0.029	64866	NA		NA
COL_148	COL_050	0.94	0.06	0	0.03	68543	0.97	0.03	0	0.016	71931	0.98	0.02	0	0.012	70558	NA		NA
COL_002	COL_025	0.94	0.06	0	0.031	69088	0.97	0.03	0	0.015	72449	0.97	0.03	0	0.016	71342	NA		NA
COL_002	COL_050	0.94	0.06	0	0.03	64911	0.97	0.03	0	0.015	67927	0.96	0.04	0	0.022	66723	NA		NA
COL_002	COL_081	0.96	0.04	0	0.02	62880	0.97	0.03	0	0.015	65670	0.96	0.04	0	0.02	64532	NA		NA
COL_002	COL_093	0.98	0.02	0	0.012	71824	0.97	0.03	0	0.015	75504	0.95	0.05	0	0.025	74120	NA		NA
COL_002	COL_097	1	0	0	0	23565	0.97	0.03	0	0.015	23898	0.96	0.04	0	0.019	23652	NA		NA
COL_008	COL_097	0.96	0.04	0	0.019	23908	0.97	0.03	0	0.015	24298	0.95	0.05	0	0.026	24038	NA		NA
COL_017	COL_002	0.96	0.04	0	0.02	65950	0.97	0.03	0	0.015	69252	0.96	0.04	0	0.021	68090	NA		NA
COL_017	COL_087	0.97	0.03	0	0.013	75534	0.97	0.03	0	0.015	79545	0.95	0.05	0	0.025	77994	NA		NA
COL_020	COL_050	0.95	0.05	0	0.027	63934	0.97	0.03	0	0.015	66822	0.96	0.04	0	0.02	65832	NA		NA
COL_023	COL_126	0.94	0.06	0	0.03	70892	0.97	0.03	0	0.015	74510	0.96	0.04	0	0.022	73224	NA		NA
COL_023	COL_136	0.94	0.06	0	0.028	77618	0.97	0.03	0	0.015	81832	0.98	0.02	0	0.01	80242	NA		NA
COL_025	COL_126	0.94	0.06	0	0.03	66781	0.97	0.03	0	0.015	70073	0.97	0.03	0	0.016	68937	NA		NA
COL_025	COL_130	0.95	0.05	0	0.026	68281	0.97	0.03	0	0.015	71567	0.96	0.04	0	0.018	70165	NA		NA
COL_025	COL_136	0.93	0.07	0	0.033	73492	0.97	0.03	0	0.015	77261	0.96	0.04	0	0.019	75962	NA		NA
COL_030	COL_140	0.95	0.05	0	0.026	72609	0.97	0.03	0	0.015	76414	0.95	0.05	0	0.024	74866	NA		NA
COL_031	COL_039	0.95	0.05	0	0.025	72093	0.97	0.03	0	0.015	75798	0.95	0.05	0	0.024	74427	NA		NA
COL_031	COL_077	0.94	0.06	0	0.031	73664	0.97	0.03	0	0.015	77522	0.95	0.05	0	0.023	76183	NA		NA
COL_036	COL_050	0.94	0.06	0	0.029	70866	0.97	0.03	0	0.015	74620	0.96	0.04	0	0.022	73068	NA		NA
COL_036	COL_121	0.95	0.05	0	0.026	79660	0.97	0.03	0	0.015	84149	0.97	0.03	0	0.016	82378	NA		NA
COL_038	COL_094	0.94	0.06	0	0.03	81666	0.97	0.03	0	0.015	85944	0.97	0.03	0	0.015	84413	NA		NA
COL_038	COL_098	0.94	0.06	0	0.031	70541	0.97	0.03	0	0.015	74058	0.97	0.03	0	0.014	72639	NA		NA
COL_047	COL_095	0.95	0.04	0	0.023	69674	0.97	0.03	0	0.015	73155	0.97	0.03	0	0.016	71801	NA		NA
COL_049	COL_140	0.96	0.04	0	0.018	52949	0.97	0.03	0	0.015	54956	0.95	0.05	0	0.025	54059	NA		NA
COL_053	COL_034	0.96	0.04	0	0.021	54219	0.97	0.03	0	0.015	56415	0.97	0.03	0	0.014	55446	NA		NA
COL_053	COL_093	0.96	0.04	0	0.018	59603	0.97	0.03	0	0.015	62267	0.93	0.07	0	0.033	61162	NA		NA
COL_056	COL_077	0.95	0.05	0	0.023	54609	0.97	0.03	0	0.015	56786	0.95	0.05	0	0.025	55924	NA		NA
COL_057	COL_033	0.95	0.05	0	0.025	74096	0.97	0.03	0	0.015	77989	0.96	0.04	0	0.019	76585	NA		NA
COL_057	COL_087	0.97	0.03	0	0.017	81939	0.97	0.03	0	0.015	86544	0.95	0.05	0	0.025	84654	NA		NA
COL_063	COL_079	0.94	0.05	0	0.028	70585	0.97	0.03	0	0.015	74145	1	0	0	0	72658	NA		NA
COL_069	COL_095	0.96	0.04	0	0.021	66798	0.97	0.03	0	0.015	70134	0.95	0.05	0	0.025	68824	NA		NA
COL_069	COL_121	0.96	0.04	0	0.018	78348	0.97	0.03	0	0.015	82707	0.96	0.04	0	0.022	81060	NA		NA
COL_083	COL_095	0.96	0.04	0	0.02	66169	0.97	0.03	0	0.015	69579	0.95	0.05	0	0.025	68190	NA		NA
COL_092	COL_081	0.96	0.03	0	0.018	70544	0.97	0.03	0	0.015	73999	0.96	0.04	0	0.02	72608	NA		NA
COL_094	COL_079	0.95	0.05	0	0.026	70955	0.97	0.03	0	0.015	74495	0.97	0.03	0	0.017	73036	NA		NA
COL_099	COL_035	0.95	0.05	0	0.027	69372	0.97	0.03	0	0.015	72894	0.96	0.04	0	0.021	71536	NA		NA
COL_099	COL_050	0.95	0.05	0	0.027	69957	0.97	0.03	0	0.015	73554	0.95	0.05	0	0.023	72222	NA		NA
COL_099	COL_093	0.95	0.05	0	0.026	77127	0.97	0.03	0	0.015	81178	0.96	0.04	0	0.022	79605	NA		NA
COL_099	COL_143	0.96	0.04	0	0.021	73658	0.97	0.03	0	0.015	77391	0.95	0.05	0	0.026	76078	NA		NA
COL_102	COL_098	0.94	0.06	0	0.029	53442	0.97	0.03	0	0.015	55716	0.97	0.03	0	0.013	54979	NA		NA
COL_121	COL_049	0.95	0.05	0	0.024	62995	0.97	0.03	0	0.015	66047	0.97	0.03	0	0.013	64761	NA		NA
COL_126	COL_143	0.97	0.03	0	0.016	66268	0.97	0.03	0	0.015	69518	0.97	0.03	0	0.017	68386	NA		NA
COL_136	COL_035	0.93	0.07	0	0.034	68517	0.97	0.03	0	0.015	72108	0.96	0.04	0	0.02	70814	NA		NA
COL_146	COL_098	0.97	0.03	0	0.014	71806	0.97	0.03	0	0.015	75603	0.96	0.04	0	0.022	74282	NA		NA
COL_148	COL_094	0.95	0.05	0	0.024	77086	0.97	0.03	0	0.015	81091	0.97	0.03	0	0.014	79745	NA		NA
COL_148	COL_099	0.95	0.05	0	0.027	72749	0.97	0.03	0	0.015	76591	0.97	0.03	0	0.016	75175	NA		NA
COL_150	COL_087	0.97	0.03	0	0.018	77228	0.97	0.03	0	0.015	81400	0.93	0.07	0	0.034	80023	NA		NA
COL_151	COL_050	0.97	0.03	0	0.014	71870	0.97	0.03	0	0.015	75429	0.93	0.07	0	0.034	73945	NA		NA
COL_151	COL_095	0.96	0.04	0	0.02	68725	0.97	0.03	0	0.015	72169	0.97	0.03	0	0.017	70744	NA		NA
COL_002	COL_038	0.95	0.05	0	0.025	71465	0.97	0.03	0	0.014	75139	0.96	0.04	0	0.02	73825	NA		NA
COL_002	COL_069	0.97	0.03	0	0.017	69115	0.97	0.03	0	0.014	72486	0.95	0.05	0	0.025	71098	NA		NA
COL_002	COL_099	0.94	0.06	0	0.029	69075	0.97	0.03	0	0.014	72451	0.96	0.04	0	0.022	71231	NA		NA
COL_002	COL_110	0.96	0.04	0	0.022	9319	0.97	0.03	0	0.014	9371	0.97	0.03	0	0.014	9329	NA		NA
COL_020	COL_034	0.96	0.04	0	0.019	66450	0.97	0.03	0	0.014	69762	0.96	0.04	0	0.018	68631	NA		NA
COL_020	COL_094	0.95	0.05	0	0.027	72192	0.97	0.03	0	0.014	75794	0.97	0.03	0	0.017	74488	NA		NA
COL_020	COL_136	0.95	0.05	0	0.025	67267	0.97	0.03	0	0.014	70619	0.97	0.03	0	0.018	69386	NA		NA
COL_023	COL_053	0.95	0.05	0	0.024	60885	0.97	0.03	0	0.014	63712	0.97	0.03	0	0.015	62658	NA		NA
COL_023	COL_057	1	0	0	0	81616	0.97	0.03	0	0.014	85987	0.96	0.04	0	0.02	84217	NA		NA
COL_025	COL_097	0.95	0.05	0	0.025	28589	0.97	0.03	0	0.014	29170	0.96	0.04	0	0.021	28809	NA		NA
COL_030	COL_039	0.95	0.05	0	0.027	73191	0.97	0.03	0	0.014	77051	0.97	0.03	0	0.014	75627	NA		NA
COL_030	COL_102	0.96	0.04	0	0.019	64984	0.97	0.03	0	0.014	68091	0.98	0.02	0	0.011	67158	NA		NA
COL_031	COL_035	0.94	0.06	0	0.029	71755	0.97	0.03	0	0.014	75543	0.98	0.02	0	0.01	74190	NA		NA
COL_031	COL_093	0.95	0.05	0	0.026	80633	0.97	0.03	0	0.014	84755	0.95	0.05	0	0.023	83192	NA		NA
COL_034	COL_039	0.94	0.06	0	0.03	68158	0.97	0.03	0	0.014	71394	0.95	0.05	0	0.026	70167	NA		NA
COL_036	COL_079	0.94	0.06	0	0.032	67857	0.97	0.03	0	0.014	71283	0.97	0.03	0	0.017	69794	NA		NA
COL_036	COL_102	0.95	0.05	0	0.027	61292	0.97	0.03	0	0.014	64013	0.96	0.04	0	0.02	63064	NA		NA
COL_049	COL_081	0.96	0.04	0	0.02	51538	0.97	0.03	0	0.014	53710	0.96	0.04	0	0.018	52815	NA		NA
COL_053	COL_063	0.95	0.05	0	0.023	60749	0.97	0.03	0	0.014	63612	0.95	0.05	0	0.025	62516	NA		NA
COL_057	COL_079	0.94	0.06	0	0.029	68975	0.97	0.03	0	0.014	72301	0.96	0.04	0	0.019	71079	NA		NA
COL_057	COL_083	0.96	0.04	0	0.019	76774	0.97	0.03	0	0.014	80980	0.95	0.04	0	0.023	79575	NA		NA
COL_063	COL_112	0.96	0.04	0	0.019	69391	0.97	0.03	0	0.014	72737	0.96	0.04	0	0.022	71506	NA		NA
COL_063	COL_145	0.97	0.03	0	0.017	82736	0.97	0.03	0	0.014	87294	0.94	0.05	0	0.028	85579	NA		NA
COL_069	COL_094	0.96	0.04	0	0.019	78370	0.97	0.03	0	0.014	82582	0.96	0.04	0	0.018	81124	NA		NA
COL_069	COL_126	0.97	0.03	0	0.017	66798	0.97	0.03	0	0.014	70081	0.95	0.05	0	0.023	69026	NA		NA
COL_084	COL_079	0.96	0.04	0	0.019	70051	0.97	0.03	0	0.014	73479	0.95	0.05	0	0.026	72142	NA		NA
COL_087	COL_033	0.96	0.04	0	0.018	76074	0.97	0.03	0	0.014	80386	0.96	0.04	0	0.021	78658	NA		NA
COL_087	COL_095	0.96	0.04	0	0.022	71154	0.97	0.03	0	0.014	74965	0.95	0.04	0	0.023	73275	NA		NA
COL_087	COL_112	0.95	0.05	0	0.023	70071	0.97	0.03	0	0.014	73364	0.95	0.05	0	0.024	72059	NA		NA
COL_087	COL_136	0.95	0.05	0	0.024	78011	0.97	0.03	0	0.014	82143	0.96	0.04	0	0.018	80585	NA		NA
COL_092	COL_102	0.98	0.02	0	0.012	63351	0.97	0.03	0	0.014	66238	0.95	0.04	0	0.023	65244	NA		NA
COL_094	COL_008	0.96	0.04	0	0.021	74046	0.97	0.03	0	0.014	77937	0.96	0.04	0	0.022	76332	NA		NA
COL_094	COL_098	0.95	0.05	0	0.025	72193	0.97	0.03	0	0.014	75948	0.96	0.04	0	0.019	74425	NA		NA
COL_099	COL_056	0.97	0.03	0	0.017	57688	0.97	0.03	0	0.014	60179	0.97	0.03	0	0.015	59135	NA		NA
COL_102	COL_095	0.96	0.04	0	0.022	52366	0.97	0.03	0	0.014	54402	0.96	0.04	0	0.02	53495	NA		NA
COL_102	COL_151	0.96	0.04	0	0.02	62751	0.97	0.03	0	0.014	65605	0.95	0.05	0	0.026	64634	NA		NA
COL_106	COL_079	0.94	0.06	0	0.032	60344	0.97	0.03	0	0.014	63070	0.97	0.03	0	0.014	61918	NA		NA
COL_110	COL_008	0.97	0.03	0	0.015	9413	0.97	0.03	0	0.014	9535	0.95	0.05	0	0.023	9490	NA		NA
COL_112	COL_035	1	0	0	0	60777	0.97	0.03	0	0.014	63505	0.95	0.05	0	0.023	62413	NA		NA
COL_121	COL_033	0.95	0.05	0	0.025	75742	0.97	0.03	0	0.014	80047	0.96	0.04	0	0.018	78441	NA		NA
COL_121	COL_034	0.95	0.05	0	0.026	76702	0.97	0.03	0	0.014	80811	0.98	0.02	0	0.011	79112	NA		NA
COL_121	COL_056	0.94	0.06	0	0.028	62703	0.97	0.03	0	0.014	65381	0.97	0.03	0	0.017	64191	NA		NA
COL_128	COL_008	0.97	0.03	0	0.016	68130	0.97	0.03	0	0.014	71433	0.92	0.08	0	0.041	70249	NA		NA
COL_130	COL_077	0.96	0.04	0	0.022	65293	0.97	0.03	0	0.014	68394	0.97	0.03	0	0.016	67330	NA		NA
COL_136	COL_008	0.95	0.05	0	0.025	69216	0.97	0.03	0	0.014	72888	0.95	0.05	0	0.024	71533	NA		NA
COL_136	COL_056	0.94	0.06	0	0.028	56777	0.97	0.03	0	0.014	59193	0.96	0.04	0	0.02	58180	NA		NA
COL_136	COL_077	0.95	0.05	0	0.025	70479	0.97	0.03	0	0.014	74241	0.96	0.04	0	0.021	72827	NA		NA
COL_142	COL_002	0.97	0.03	0	0.014	48866	0.97	0.03	0	0.014	50634	0.94	0.06	0	0.031	49828	NA		NA
COL_142	COL_035	0.96	0.04	0	0.021	49116	0.97	0.03	0	0.014	50925	0.93	0.07	0	0.037	50192	NA		NA
COL_142	COL_063	0.97	0.03	0	0.013	56820	0.97	0.03	0	0.014	59301	0.94	0.06	0	0.029	58331	NA		NA
COL_142	COL_095	0.96	0.04	0	0.019	46766	0.97	0.03	0	0.014	48498	0.95	0.05	0	0.027	47713	NA		NA
COL_145	COL_079	0.97	0.03	0	0.016	70429	0.97	0.03	0	0.014	73975	0.95	0.05	0	0.025	72581	NA		NA
COL_145	COL_112	1	0	0	0	69163	0.97	0.03	0	0.014	72629	0.94	0.06	0	0.03	71354	NA		NA
COL_148	COL_036	0.95	0.05	0	0.024	73782	0.97	0.03	0	0.014	77612	0.97	0.03	0	0.014	76244	NA		NA
COL_148	COL_081	0.95	0.05	0	0.025	66664	0.97	0.03	0	0.014	69695	0.97	0.03	0	0.013	68339	NA		NA
COL_151	COL_112	0.97	0.03	0	0.016	67549	0.97	0.03	0	0.014	70747	0.94	0.06	0	0.028	69520	NA		NA
COL_151	COL_143	0.98	0.02	0	0.013	75462	0.97	0.03	0	0.014	79573	0.93	0.07	0	0.034	78075	NA		NA
COL_002	COL_034	0.96	0.04	0	0.02	67283	0.97	0.03	0	0.013	70551	0.96	0.04	0	0.018	69342	NA		NA
COL_002	COL_053	0.96	0.04	0	0.023	50641	0.97	0.03	0	0.013	52540	0.95	0.05	0	0.025	51702	NA		NA
COL_017	COL_033	0.96	0.04	0	0.021	68679	0.97	0.03	0	0.013	72171	0.96	0.04	0	0.021	70739	NA		NA
COL_017	COL_151	0.97	0.03	0	0.016	72829	0.97	0.03	0	0.013	76595	0.94	0.05	0	0.028	75167	NA		NA
COL_020	COL_056	0.96	0.04	0	0.018	51219	0.97	0.03	0	0.013	53188	0.95	0.05	0	0.024	52346	NA		NA
COL_023	COL_030	1	0	0	0	83147	0.98	0.02	0	0.013	87457	0.97	0.03	0	0.015	85807	NA		NA
COL_023	COL_033	0.95	0.05	0	0.024	75878	0.97	0.03	0	0.013	80016	0.96	0.04	0	0.019	78333	NA		NA
COL_023	COL_036	0.95	0.05	0	0.025	79689	0.97	0.03	0	0.013	83999	0.97	0.03	0	0.015	82321	NA		NA
COL_025	COL_039	1	0	0	0	69740	0.97	0.03	0	0.013	73071	0.97	0.03	0	0.015	71721	NA		NA
COL_025	COL_063	1	0	0	0	78881	0.97	0.03	0	0.013	83077	0.96	0.04	0	0.019	81365	NA		NA
COL_025	COL_128	0.96	0.03	0	0.018	72417	0.97	0.03	0	0.013	76058	0.97	0.03	0	0.016	74515	NA		NA
COL_030	COL_008	0.95	0.05	0	0.025	73538	0.97	0.03	0	0.013	77352	0.97	0.03	0	0.015	75754	NA		NA
COL_031	COL_098	0.94	0.06	0	0.032	70593	0.97	0.03	0	0.013	74077	0.97	0.03	0	0.014	72767	NA		NA
COL_031	COL_112	0.96	0.04	0	0.022	67995	0.97	0.03	0	0.013	71398	0.97	0.03	0	0.017	70049	NA		NA
COL_036	COL_008	0.95	0.05	0	0.028	70776	0.97	0.02	0	0.013	74548	0.96	0.04	0	0.018	73062	NA		NA
COL_038	COL_056	0.95	0.05	0	0.025	60531	0.97	0.03	0	0.013	63098	0.96	0.04	0	0.018	61983	NA		NA
COL_047	COL_112	0.96	0.04	0	0.019	68388	0.97	0.03	0	0.013	71722	1	0	0	0	70557	NA		NA
COL_050	COL_081	0.95	0.05	0	0.027	64083	0.97	0.03	0	0.013	66992	0.97	0.03	0	0.015	65796	NA		NA
COL_050	COL_095	0.92	0.08	0	0.038	62976	0.97	0.03	0	0.013	65922	0.95	0.05	0	0.028	64675	NA		NA
COL_053	COL_035	0.95	0.05	0	0.024	50709	0.97	0.03	0	0.013	52744	0.96	0.04	0	0.018	51951	NA		NA
COL_053	COL_087	0.96	0.04	0	0.019	61247	0.97	0.02	0	0.013	64128	0.94	0.06	0	0.029	62999	NA		NA
COL_053	COL_121	0.95	0.05	0	0.025	60960	0.97	0.03	0	0.013	63790	0.97	0.03	0	0.015	62597	NA		NA
COL_057	COL_128	0.97	0.03	0	0.018	74520	0.97	0.03	0	0.013	78459	0.95	0.05	0	0.024	77023	NA		NA
COL_063	COL_095	0.97	0.03	0	0.016	70500	0.97	0.03	0	0.013	74231	0.96	0.04	0	0.018	72724	NA		NA
COL_063	COL_121	0.95	0.05	0	0.024	83287	0.97	0.03	0	0.013	87883	0.96	0.04	0	0.018	85909	NA		NA
COL_063	COL_130	0.96	0.04	0	0.018	71963	0.97	0.03	0	0.013	75581	0.96	0.04	0	0.022	74130	NA		NA
COL_081	COL_095	0.96	0.04	0	0.022	61083	0.97	0.02	0	0.013	63869	0.96	0.04	0	0.02	62607	NA		NA
COL_083	COL_126	0.96	0.04	0	0.022	66005	0.98	0.02	0	0.013	69331	0.95	0.05	0	0.025	68172	NA		NA
COL_093	COL_050	0.98	0.02	0	0.009	72861	0.98	0.02	0	0.013	76678	0.95	0.05	0	0.026	75269	NA		NA
COL_094	COL_035	0.96	0.04	0	0.023	73599	0.97	0.03	0	0.013	77333	0.96	0.04	0	0.019	75922	NA		NA
COL_094	COL_077	0.95	0.05	0	0.024	75357	0.97	0.03	0	0.013	79399	0.95	0.05	0	0.026	78004	NA		NA
COL_094	COL_136	0.95	0.05	0	0.026	77610	0.97	0.03	0	0.013	81895	0.97	0.03	0	0.013	80319	NA		NA
COL_099	COL_081	0.96	0.04	0	0.02	67821	0.97	0.03	0	0.013	71349	0.96	0.04	0	0.021	69940	NA		NA
COL_099	COL_145	0.98	0.02	0	0.011	77926	0.97	0.03	0	0.013	82124	0.95	0.05	0	0.027	80496	NA		NA
COL_102	COL_008	0.96	0.04	0	0.022	55328	0.97	0.03	0	0.013	57767	0.97	0.03	0	0.016	56771	NA		NA
COL_102	COL_110	0.96	0.04	0	0.019	7359	0.97	0.03	0	0.013	7406	0.96	0.04	0	0.021	7384	NA		NA
COL_102	COL_136	0.96	0.04	0	0.023	59170	0.97	0.03	0	0.013	61840	0.96	0.04	0	0.021	60906	NA		NA
COL_102	COL_140	0.96	0.04	0	0.018	54509	0.97	0.03	0	0.013	56906	0.95	0.05	0	0.023	56061	NA		NA
COL_102	COL_143	0.98	0.02	0	0.012	59506	0.97	0.03	0	0.013	62089	0.94	0.06	0	0.029	61237	NA		NA
COL_106	COL_008	0.95	0.05	0	0.024	63145	0.97	0.03	0	0.013	66212	0.97	0.03	0	0.017	65005	NA		NA
COL_128	COL_033	0.97	0.03	0	0.014	69915	0.97	0.03	0	0.013	73524	0.96	0.04	0	0.018	72151	NA		NA
COL_128	COL_039	0.98	0.02	0	0.012	67904	0.97	0.03	0	0.013	71054	0.95	0.05	0	0.025	69871	NA		NA
COL_128	COL_056	0.96	0.04	0	0.018	55513	0.97	0.03	0	0.013	57831	0.96	0.04	0	0.018	56815	NA		NA
COL_128	COL_098	0.97	0.03	0	0.016	66401	0.98	0.02	0	0.013	69460	0.96	0.04	0	0.02	68371	NA		NA
COL_130	COL_035	0.95	0.05	0	0.026	63550	0.97	0.03	0	0.013	66444	0.97	0.03	0	0.015	65443	NA		NA
COL_130	COL_050	0.95	0.05	0	0.023	64256	0.97	0.03	0	0.013	67241	0.96	0.04	0	0.021	65994	NA		NA
COL_136	COL_050	0.95	0.05	0	0.024	69328	0.97	0.03	0	0.013	72799	0.96	0.04	0	0.022	71527	NA		NA
COL_142	COL_087	0.97	0.03	0	0.016	57300	0.97	0.03	0	0.013	59714	0.95	0.05	0	0.028	58749	NA		NA
COL_143	COL_035	0.98	0.02	0	0.009	68930	0.97	0.03	0	0.013	72387	0.95	0.05	0	0.026	71221	NA		NA
COL_143	COL_077	0.98	0.02	0	0.011	70493	0.98	0.02	0	0.013	74132	0.96	0.04	0	0.02	72838	NA		NA
COL_148	COL_093	0.96	0.04	0	0.021	75724	0.97	0.02	0	0.013	79734	0.96	0.04	0	0.019	78342	NA		NA
COL_150	COL_047	0.97	0.03	0	0.016	75758	0.97	0.03	0	0.013	79697	0.95	0.05	0	0.024	78345	NA		NA
COL_150	COL_050	0.97	0.03	0	0.015	68701	0.97	0.03	0	0.013	72055	0.95	0.05	0	0.025	70927	NA		NA
COL_151	COL_008	0.97	0.03	0	0.015	71589	0.97	0.03	0	0.013	75309	0.95	0.05	0	0.025	73901	NA		NA
COL_002	COL_079	0.95	0.05	0	0.026	61727	0.98	0.02	0	0.012	64597	0.96	0.04	0	0.021	63503	NA		NA
COL_002	COL_098	0.95	0.05	0	0.025	62936	0.98	0.02	0	0.012	65862	0.97	0.03	0	0.017	64674	NA		NA
COL_002	COL_106	0.94	0.06	0	0.029	62120	0.98	0.02	0	0.012	65132	0.98	0.02	0	0.011	64130	NA		NA
COL_002	COL_130	0.95	0.05	0	0.023	63001	0.98	0.02	0	0.012	65952	0.95	0.05	0	0.023	64822	NA		NA
COL_017	COL_094	0.96	0.04	0	0.019	75128	0.98	0.02	0	0.012	79201	0.97	0.03	0	0.017	77788	NA		NA
COL_017	COL_130	0.97	0.03	0	0.015	64921	0.98	0.02	0	0.012	67937	0.97	0.03	0	0.016	66786	NA		NA
COL_023	COL_050	0.96	0.04	0	0.021	74128	0.98	0.02	0	0.012	77993	0.96	0.04	0	0.022	76560	NA		NA
COL_023	COL_081	0.96	0.04	0	0.021	72030	0.98	0.02	0	0.012	75669	0.97	0.03	0	0.014	74124	NA		NA
COL_023	COL_083	0.96	0.04	0	0.021	78697	0.98	0.02	0	0.012	82968	0.96	0.04	0	0.02	81361	NA		NA
COL_023	COL_102	1	0	0	0	65417	0.98	0.02	0	0.012	68664	0.98	0.02	0	0.012	67454	NA		NA
COL_025	COL_031	0.94	0.06	0	0.031	77683	0.98	0.02	0	0.012	81614	0.97	0.03	0	0.013	79959	NA		NA
COL_025	COL_057	0.96	0.04	0	0.022	77254	0.98	0.02	0	0.012	81237	0.98	0.02	0	0.011	79751	NA		NA
COL_025	COL_079	0.95	0.05	0	0.028	67042	0.98	0.02	0	0.012	70128	0.99	0.01	0	0.007	68748	NA		NA
COL_030	COL_077	0.96	0.04	0	0.022	74845	0.98	0.02	0	0.012	78672	0.97	0.03	0	0.016	77339	NA		NA
COL_031	COL_095	0.94	0.06	0	0.029	69413	0.98	0.02	0	0.012	72899	0.96	0.04	0	0.018	71410	NA		NA
COL_034	COL_035	0.95	0.05	0	0.024	68026	0.98	0.02	0	0.012	71383	0.98	0.02	0	0.01	69979	NA		NA
COL_034	COL_050	0.97	0.03	0	0.017	68326	0.98	0.02	0	0.012	71833	0.96	0.04	0	0.021	70479	NA		NA
COL_038	COL_050	0.95	0.05	0	0.025	72403	0.98	0.02	0	0.012	76188	0.97	0.03	0	0.015	74721	NA		NA
COL_047	COL_079	0.95	0.05	0	0.023	69684	0.98	0.02	0	0.012	73203	0.97	0.03	0	0.013	71763	NA		NA
COL_047	COL_094	0.96	0.04	0	0.019	82222	0.98	0.02	0	0.012	86511	0.96	0.04	0	0.02	84914	NA		NA
COL_047	COL_143	0.97	0.03	0	0.014	76416	0.98	0.02	0	0.012	80581	0.95	0.05	0	0.024	78977	NA		NA
COL_049	COL_095	0.96	0.04	0	0.018	50490	0.98	0.02	0	0.012	52415	0.97	0.03	0	0.015	51646	NA		NA
COL_053	COL_136	0.96	0.04	0	0.02	54995	0.98	0.02	0	0.012	57383	0.97	0.03	0	0.017	56390	NA		NA
COL_057	COL_034	0.95	0.05	0	0.025	74966	0.98	0.02	0	0.012	78714	0.96	0.04	0	0.021	77314	NA		NA
COL_057	COL_106	0.95	0.05	0	0.027	69616	0.98	0.02	0	0.012	73223	0.98	0.02	0	0.012	72103	NA		NA
COL_057	COL_110	0.96	0.04	0	0.02	13010	0.98	0.02	0	0.012	13193	0.98	0.02	0	0.01	13153	NA		NA
COL_063	COL_126	0.95	0.05	0	0.026	70489	0.98	0.02	0	0.012	74336	0.95	0.04	0	0.023	73072	NA		NA
COL_069	COL_035	0.98	0.02	0	0.012	69345	0.98	0.02	0	0.012	72850	0.95	0.05	0	0.024	71491	NA		NA
COL_084	COL_081	0.96	0.04	0	0.021	71227	0.98	0.02	0	0.012	74814	0.95	0.05	0	0.023	73449	NA		NA
COL_084	COL_094	0.98	0.02	0	0.01	82701	0.98	0.02	0	0.012	87085	0.95	0.05	0	0.026	85468	NA		NA
COL_084	COL_130	0.96	0.04	0	0.021	71171	0.98	0.02	0	0.012	75006	0.95	0.05	0	0.027	73588	NA		NA
COL_084	COL_140	0.98	0.02	0	0.011	72196	0.98	0.02	0	0.012	75768	0.95	0.05	0	0.025	74362	NA		NA
COL_087	COL_094	0.96	0.04	0	0.019	84043	0.98	0.02	0	0.012	88657	0.96	0.04	0	0.02	86877	NA		NA
COL_092	COL_039	0.96	0.03	0	0.018	71939	0.98	0.02	0	0.012	75567	0.96	0.04	0	0.019	74238	NA		NA
COL_092	COL_049	0.98	0.02	0	0.012	60906	0.98	0.02	0	0.012	63600	0.96	0.04	0	0.018	62602	NA		NA
COL_092	COL_112	0.98	0.02	0	0.01	68237	0.98	0.02	0	0.012	71322	0.95	0.05	0	0.025	69894	NA		NA
COL_099	COL_126	0.95	0.05	0	0.027	66815	0.98	0.02	0	0.012	70173	0.98	0.02	0	0.01	68982	NA		NA
COL_099	COL_140	0.96	0.04	0	0.02	68949	0.98	0.02	0	0.012	72433	0.95	0.05	0	0.024	71137	NA		NA
COL_102	COL_112	0.97	0.03	0	0.018	51342	0.98	0.02	0	0.012	53293	0.97	0.03	0	0.016	52409	NA		NA
COL_102	COL_128	0.95	0.05	0	0.023	57984	0.98	0.02	0	0.012	60729	0.96	0.04	0	0.022	59739	NA		NA
COL_112	COL_039	0.96	0.04	0	0.021	61026	0.98	0.02	0	0.012	63665	0.95	0.05	0	0.025	62684	NA		NA
COL_112	COL_126	0.95	0.05	0	0.025	58405	0.98	0.02	0	0.012	61067	0.97	0.03	0	0.015	60061	NA		NA
COL_112	COL_136	0.94	0.06	0	0.028	64834	0.98	0.02	0	0.012	67824	0.97	0.03	0	0.017	66595	NA		NA
COL_121	COL_112	0.96	0.04	0	0.022	69570	0.98	0.02	0	0.012	73129	0.96	0.04	0	0.018	71756	NA		NA
COL_121	COL_130	0.96	0.04	0	0.021	72156	0.98	0.02	0	0.012	75911	0.98	0.02	0	0.011	74446	NA		NA
COL_130	COL_039	0.96	0.04	0	0.019	63766	0.98	0.02	0	0.012	66604	0.97	0.03	0	0.015	65588	NA		NA
COL_136	COL_098	0.94	0.06	0	0.031	67348	0.98	0.02	0	0.012	70740	0.98	0.02	0	0.011	69394	NA		NA
COL_136	COL_140	0.95	0.05	0	0.024	68295	0.98	0.02	0	0.012	71688	0.96	0.04	0	0.019	70367	NA		NA
COL_143	COL_008	0.97	0.03	0	0.015	69440	0.98	0.02	0	0.012	72941	0.95	0.05	0	0.023	71622	NA		NA
COL_143	COL_056	0.97	0.03	0	0.014	57239	0.98	0.02	0	0.012	59532	0.96	0.04	0	0.022	58624	NA		NA
COL_145	COL_034	0.97	0.03	0	0.013	76257	0.98	0.02	0	0.012	80426	0.95	0.05	0	0.024	78811	NA		NA
COL_145	COL_039	0.97	0.03	0	0.013	73169	0.98	0.02	0	0.012	76924	0.96	0.04	0	0.021	75631	NA		NA
COL_145	COL_136	0.98	0.02	0	0.008	77085	0.98	0.02	0	0.012	81451	0.96	0.04	0	0.023	79774	NA		NA
COL_146	COL_126	0.97	0.03	0	0.015	70533	0.98	0.02	0	0.012	74156	0.96	0.04	0	0.021	72998	NA		NA
COL_148	COL_095	0.95	0.05	0	0.027	65511	0.98	0.02	0	0.012	68772	0.96	0.04	0	0.02	67504	NA		NA
COL_150	COL_033	1	0	0	0	70458	0.98	0.02	0	0.012	73992	0.97	0.03	0	0.017	72676	NA		NA
COL_151	COL_079	0.97	0.03	0	0.013	68657	0.98	0.02	0	0.012	72011	0.95	0.05	0	0.023	70613	NA		NA
COL_002	COL_049	0.96	0.04	0	0.018	52732	0.98	0.02	0	0.011	54703	0.97	0.03	0	0.017	53976	NA		NA
COL_002	COL_094	0.96	0.04	0	0.022	73126	0.98	0.02	0	0.011	76973	0.97	0.03	0	0.016	75531	NA		NA
COL_002	COL_102	0.95	0.05	0	0.024	54538	0.98	0.02	0	0.011	56870	0.96	0.04	0	0.02	55950	NA		NA
COL_002	COL_121	0.95	0.05	0	0.023	73102	0.98	0.02	0	0.011	76808	0.97	0.03	0	0.013	75420	NA		NA
COL_017	COL_056	0.98	0.02	0	0.008	54322	0.98	0.02	0	0.011	56577	0.96	0.04	0	0.02	55602	NA		NA
COL_017	COL_126	1	0	0	0	63657	0.98	0.02	0	0.011	66611	0.97	0.03	0	0.015	65610	NA		NA
COL_020	COL_030	0.95	0.05	0	0.027	71675	0.98	0.02	0	0.011	75260	0.98	0.02	0	0.009	74054	NA		NA
COL_020	COL_112	0.96	0.04	0	0.023	59611	0.98	0.02	0	0.011	62144	0.97	0.03	0	0.014	61159	NA		NA
COL_023	COL_031	0.96	0.04	0	0.02	82009	0.98	0.02	0	0.011	86352	0.98	0.02	0	0.011	84642	NA		NA
COL_023	COL_047	0.96	0.04	0	0.02	82128	0.98	0.02	0	0.011	86465	0.96	0.04	0	0.019	84686	NA		NA
COL_023	COL_079	0.96	0.04	0	0.018	70870	0.98	0.02	0	0.011	74410	0.97	0.03	0	0.016	72870	NA		NA
COL_023	COL_106	1	0	0	0	71453	0.98	0.02	0	0.011	75233	0.98	0.02	0	0.01	73835	NA		NA
COL_023	COL_112	0.95	0.05	0	0.025	69794	0.98	0.02	0	0.011	73189	0.96	0.04	0	0.019	71791	NA		NA
COL_023	COL_140	0.98	0.02	0	0.012	73071	0.98	0.02	0	0.011	76860	0.96	0.04	0	0.019	75362	NA		NA
COL_025	COL_050	0.96	0.04	0	0.022	70208	0.98	0.02	0	0.011	73652	0.96	0.04	0	0.02	72262	NA		NA
COL_025	COL_140	0.96	0.04	0	0.02	69241	0.98	0.02	0	0.011	72617	0.98	0.02	0	0.013	71050	NA		NA
COL_030	COL_036	0.94	0.06	0	0.028	79402	0.98	0.02	0	0.011	83636	0.98	0.02	0	0.008	81933	NA		NA
COL_030	COL_121	0.94	0.06	0	0.028	83008	0.98	0.02	0	0.011	87567	1	0	0	0	85773	NA		NA
COL_031	COL_047	0.94	0.06	0	0.031	80333	0.98	0.02	0	0.011	84827	0.96	0.04	0	0.019	83225	NA		NA
COL_031	COL_050	0.96	0.04	0	0.023	72592	0.98	0.02	0	0.011	76256	0.96	0.04	0	0.018	74761	NA		NA
COL_031	COL_151	0.96	0.04	0	0.02	79306	0.98	0.02	0	0.011	83407	0.96	0.04	0	0.019	81776	NA		NA
COL_033	COL_035	0.94	0.06	0	0.029	67185	0.98	0.02	0	0.011	70357	0.97	0.03	0	0.016	69222	NA		NA
COL_033	COL_077	0.96	0.04	0	0.022	68851	0.98	0.02	0	0.011	72236	0.96	0.04	0	0.019	70942	NA		NA
COL_033	COL_079	0.95	0.05	0	0.025	64696	0.98	0.02	0	0.011	67674	0.97	0.03	0	0.013	66354	NA		NA
COL_034	COL_079	0.96	0.04	0	0.018	65290	0.98	0.02	0	0.011	68395	0.97	0.03	0	0.016	66962	NA		NA
COL_036	COL_033	0.95	0.05	0	0.025	72818	0.98	0.02	0	0.011	76743	0.97	0.03	0	0.015	75078	NA		NA
COL_036	COL_035	0.93	0.07	0	0.037	70362	0.98	0.02	0	0.011	74096	0.97	0.03	0	0.015	72686	NA		NA
COL_036	COL_110	0.95	0.05	0	0.024	11924	0.98	0.02	0	0.011	12070	0.98	0.02	0	0.01	12042	NA		NA
COL_038	COL_140	0.97	0.03	0	0.014	71481	0.98	0.02	0	0.011	75091	0.96	0.04	0	0.022	73677	NA		NA
COL_047	COL_033	0.95	0.05	0	0.024	74630	0.98	0.02	0	0.011	78588	0.96	0.04	0	0.018	77111	NA		NA
COL_047	COL_128	0.97	0.03	0	0.017	75128	0.98	0.02	0	0.011	79093	0.95	0.05	0	0.025	77540	NA		NA
COL_049	COL_056	0.97	0.03	0	0.016	41334	0.98	0.02	0	0.011	42643	0.96	0.04	0	0.018	42114	NA		NA
COL_049	COL_079	0.95	0.04	0	0.023	50346	0.98	0.02	0	0.011	52257	0.97	0.03	0	0.013	51418	NA		NA
COL_053	COL_083	0.96	0.04	0	0.019	56310	0.98	0.02	0	0.011	58602	0.95	0.05	0	0.023	57670	NA		NA
COL_056	COL_095	0.96	0.04	0	0.02	49883	0.98	0.02	0	0.011	51927	0.97	0.03	0	0.015	51122	NA		NA
COL_057	COL_145	0.98	0.02	0	0.012	80996	0.98	0.02	0	0.011	85488	0.95	0.05	0	0.026	83799	NA		NA
COL_063	COL_049	0.97	0.03	0	0.016	62673	0.98	0.02	0	0.011	65599	0.97	0.03	0	0.017	64488	NA		NA
COL_063	COL_077	1	0	0	0	75031	0.98	0.02	0	0.011	78925	0.96	0.04	0	0.021	77438	NA		NA
COL_063	COL_084	0.98	0.02	0	0.011	82217	0.98	0.02	0	0.011	86630	0.95	0.05	0	0.024	84851	NA		NA
COL_063	COL_128	0.98	0.02	0	0.012	76183	0.98	0.02	0	0.011	80200	0.95	0.05	0	0.025	78686	NA		NA
COL_077	COL_098	0.95	0.05	0	0.023	65212	0.98	0.02	0	0.011	68273	0.96	0.04	0	0.021	67191	NA		NA
COL_083	COL_049	0.97	0.03	0	0.017	58199	0.98	0.02	0	0.011	60742	0.96	0.04	0	0.022	59891	NA		NA
COL_087	COL_097	0.97	0.03	0	0.013	32603	0.98	0.02	0	0.011	33353	0.95	0.05	0	0.025	33007	NA		NA
COL_087	COL_126	0.95	0.05	0	0.027	70938	0.98	0.02	0	0.011	74716	0.97	0.03	0	0.017	73382	NA		NA
COL_092	COL_094	0.98	0.02	0	0.012	81769	0.98	0.02	0	0.011	86044	0.96	0.04	0	0.019	84526	NA		NA
COL_094	COL_128	0.98	0.02	0	0.008	76492	0.98	0.02	0	0.011	80617	0.96	0.04	0	0.019	78957	NA		NA
COL_095	COL_097	0.97	0.03	0	0.014	21916	0.98	0.02	0	0.011	22277	0.96	0.04	0	0.019	22083	NA		NA
COL_099	COL_008	0.95	0.05	0	0.025	69817	0.98	0.02	0	0.011	73473	0.95	0.04	0	0.023	72131	NA		NA
COL_099	COL_030	0.95	0.05	0	0.026	77874	0.98	0.02	0	0.011	81993	0.98	0.02	0	0.011	80473	NA		NA
COL_099	COL_034	0.97	0.03	0	0.017	72343	0.98	0.02	0	0.011	76104	0.96	0.04	0	0.019	74773	NA		NA
COL_099	COL_039	0.94	0.06	0	0.029	69574	0.98	0.02	0	0.011	73008	0.97	0.03	0	0.014	71746	NA		NA
COL_099	COL_106	0.94	0.06	0	0.031	67348	0.98	0.02	0	0.011	70570	0.97	0.03	0	0.017	69428	NA		NA
COL_099	COL_146	0.97	0.03	0	0.017	78098	0.98	0.02	0	0.011	82224	0.95	0.05	0	0.023	80732	NA		NA
COL_099	COL_151	0.96	0.04	0	0.019	75807	0.98	0.02	0	0.011	79943	0.95	0.05	0	0.027	78443	NA		NA
COL_102	COL_077	0.98	0.02	0	0.009	56866	0.98	0.02	0	0.011	59160	0.98	0.02	0	0.012	58318	NA		NA
COL_102	COL_126	0.96	0.04	0	0.021	52197	0.98	0.02	0	0.011	54226	0.97	0.03	0	0.016	53564	NA		NA
COL_106	COL_128	0.96	0.04	0	0.019	65504	0.98	0.02	0	0.011	68812	0.97	0.03	0	0.014	67613	NA		NA
COL_106	COL_143	0.96	0.04	0	0.019	66892	0.98	0.02	0	0.011	70260	0.98	0.02	0	0.012	69167	NA		NA
COL_110	COL_035	0.94	0.06	0	0.03	9339	0.98	0.02	0	0.011	9423	0.97	0.03	0	0.014	9376	NA		NA
COL_112	COL_050	0.96	0.04	0	0.022	61617	0.98	0.02	0	0.011	64419	0.96	0.04	0	0.018	63257	NA		NA
COL_121	COL_077	0.95	0.05	0	0.026	75360	0.98	0.02	0	0.011	79380	0.96	0.04	0	0.019	77862	NA		NA
COL_121	COL_095	0.95	0.05	0	0.026	70928	0.98	0.02	0	0.011	74547	0.97	0.03	0	0.015	72994	NA		NA
COL_121	COL_097	0.97	0.03	0	0.014	32358	0.98	0.02	0	0.011	33097	0.97	0.03	0	0.015	32682	NA		NA
COL_121	COL_098	0.95	0.05	0	0.026	72098	0.98	0.02	0	0.011	75772	0.98	0.02	0	0.012	74271	NA		NA
COL_128	COL_035	0.97	0.03	0	0.013	67666	0.98	0.02	0	0.011	70938	0.96	0.04	0	0.022	69569	NA		NA
COL_130	COL_079	0.95	0.05	0	0.024	61234	0.98	0.02	0	0.011	63896	0.97	0.03	0	0.017	62604	NA		NA
COL_130	COL_081	0.95	0.05	0	0.023	62227	0.98	0.02	0	0.011	65063	0.96	0.04	0	0.021	64004	NA		NA
COL_130	COL_143	0.96	0.04	0	0.018	67737	0.98	0.02	0	0.011	71012	0.96	0.04	0	0.021	69741	NA		NA
COL_140	COL_034	0.97	0.03	0	0.014	67354	0.98	0.02	0	0.011	70662	1	0	0	0	69451	NA		NA
COL_140	COL_035	0.98	0.02	0	0.01	64541	0.98	0.02	0	0.011	67554	0.96	0.04	0	0.018	66387	NA		NA
COL_140	COL_077	0.95	0.05	0	0.023	66149	0.98	0.02	0	0.011	69319	0.95	0.05	0	0.023	68167	NA		NA
COL_140	COL_098	0.96	0.04	0	0.019	63150	0.98	0.02	0	0.011	66017	0.96	0.04	0	0.022	64814	NA		NA
COL_145	COL_050	0.97	0.03	0	0.013	73585	0.98	0.02	0	0.011	77477	0.95	0.05	0	0.024	75897	NA		NA
COL_145	COL_095	0.97	0.03	0	0.016	70335	0.98	0.02	0	0.011	73911	0.96	0.04	0	0.019	72422	NA		NA
COL_146	COL_077	0.97	0.03	0	0.014	74851	0.98	0.02	0	0.011	78790	0.96	0.04	0	0.022	77602	NA		NA
COL_148	COL_057	0.96	0.04	0	0.023	75054	0.98	0.02	0	0.011	79068	0.97	0.03	0	0.017	77675	NA		NA
COL_150	COL_034	0.96	0.04	0	0.019	71116	0.98	0.02	0	0.011	74641	0.96	0.04	0	0.022	73398	NA		NA
COL_151	COL_136	0.97	0.03	0	0.014	75150	0.98	0.02	0	0.011	79294	0.98	0.02	0	0.011	77731	NA		NA
COL_002	COL_083	0.98	0.02	0	0.012	68391	0.98	0.02	0	0.01	71803	0.97	0.03	0	0.017	70607	NA		NA
COL_017	COL_035	0.97	0.03	0	0.016	66252	0.98	0.02	0	0.01	69302	0.98	0.02	0	0.008	68133	NA		NA
COL_017	COL_098	0.96	0.04	0	0.022	65054	0.98	0.02	0	0.01	68089	0.97	0.03	0	0.017	66828	NA		NA
COL_023	COL_063	0.96	0.04	0	0.021	83221	0.98	0.02	0	0.01	87748	0.96	0.04	0	0.02	85921	NA		NA
COL_023	COL_094	0.97	0.03	0	0.016	83879	0.98	0.02	0	0.01	88252	0.98	0.02	0	0.012	86690	NA		NA
COL_023	COL_151	0.97	0.03	0	0.017	80768	0.98	0.02	0	0.01	85107	0.96	0.04	0	0.022	83470	NA		NA
COL_025	COL_038	0.94	0.06	0	0.029	77296	0.98	0.02	0	0.01	81377	0.97	0.03	0	0.015	79713	NA		NA
COL_025	COL_053	0.97	0.03	0	0.015	56857	0.98	0.02	0	0.01	59381	0.97	0.03	0	0.015	58484	NA		NA
COL_025	COL_095	1	0	0	0	66925	0.98	0.02	0	0.01	70211	0.98	0.02	0	0.012	68809	NA		NA
COL_030	COL_050	0.94	0.06	0	0.029	73582	0.98	0.02	0	0.01	77549	0.98	0.02	0	0.011	75992	NA		NA
COL_030	COL_094	0.96	0.04	0	0.021	83130	0.98	0.02	0	0.01	87533	0.98	0.02	0	0.012	85930	NA		NA
COL_034	COL_098	0.96	0.04	0	0.021	66504	0.98	0.02	0	0.01	69673	0.98	0.02	0	0.012	68339	NA		NA
COL_036	COL_047	0.95	0.05	0	0.023	78346	0.98	0.02	0	0.01	82651	0.97	0.03	0	0.016	80893	NA		NA
COL_036	COL_053	0.96	0.04	0	0.021	56993	0.98	0.02	0	0.01	59435	0.97	0.03	0	0.015	58410	NA		NA
COL_036	COL_087	0.96	0.04	0	0.02	79944	0.98	0.02	0	0.01	84418	0.97	0.02	0	0.013	82668	NA		NA
COL_038	COL_033	0.95	0.05	0	0.027	74168	0.98	0.02	0	0.01	78151	0.97	0.03	0	0.014	76588	NA		NA
COL_038	COL_057	0.96	0.04	0	0.022	79582	0.98	0.02	0	0.01	83816	0.97	0.03	0	0.016	82209	NA		NA
COL_047	COL_035	0.97	0.03	0	0.015	72196	0.98	0.02	0	0.01	75980	0.98	0.02	0	0.008	74551	NA		NA
COL_049	COL_033	0.96	0.04	0	0.022	55517	0.98	0.02	0	0.01	57676	0.96	0.04	0	0.018	56812	NA		NA
COL_049	COL_130	0.95	0.05	0	0.024	51576	0.98	0.02	0	0.01	53596	0.96	0.04	0	0.019	52770	NA		NA
COL_053	COL_077	0.94	0.06	0	0.028	52565	0.98	0.02	0	0.01	54734	0.95	0.05	0	0.023	53841	NA		NA
COL_053	COL_097	0.97	0.03	0	0.013	16235	0.98	0.02	0	0.01	16428	0.96	0.04	0	0.021	16334	NA		NA
COL_053	COL_112	0.97	0.03	0	0.015	47202	0.98	0.02	0	0.01	48942	0.95	0.05	0	0.027	48361	NA		NA
COL_057	COL_063	0.97	0.03	0	0.014	81309	0.98	0.02	0	0.01	85635	0.97	0.03	0	0.015	84126	NA		NA
COL_063	COL_034	0.96	0.04	0	0.019	76343	0.98	0.02	0	0.01	80502	0.97	0.03	0	0.017	78917	NA		NA
COL_063	COL_094	0.96	0.04	0	0.023	83484	0.98	0.02	0	0.01	87904	0.96	0.04	0	0.018	86133	NA		NA
COL_069	COL_049	0.98	0.02	0	0.012	58416	0.98	0.02	0	0.01	60885	0.97	0.03	0	0.013	59935	NA		NA
COL_079	COL_008	1	0	0	0	62813	0.98	0.02	0	0.01	65676	0.97	0.03	0	0.016	64542	NA		NA
COL_081	COL_098	0.96	0.04	0	0.019	62118	0.98	0.02	0	0.01	64927	0.97	0.03	0	0.015	63753	NA		NA
COL_083	COL_081	0.98	0.02	0	0.01	67299	0.98	0.02	0	0.01	70700	0.96	0.04	0	0.018	69420	NA		NA
COL_084	COL_098	0.98	0.02	0	0.012	71126	0.98	0.02	0	0.01	74721	0.96	0.04	0	0.02	73397	NA		NA
COL_087	COL_039	0.97	0.03	0	0.015	73999	0.98	0.02	0	0.01	77779	0.97	0.03	0	0.017	76249	NA		NA
COL_087	COL_056	0.97	0.03	0	0.017	62875	0.98	0.02	0	0.01	65826	0.96	0.04	0	0.022	64593	NA		NA
COL_093	COL_039	0.96	0.04	0	0.019	72386	0.98	0.02	0	0.01	76063	0.96	0.04	0	0.019	74832	NA		NA
COL_093	COL_049	0.98	0.02	0	0.009	61650	0.98	0.02	0	0.01	64414	0.97	0.03	0	0.014	63358	NA		NA
COL_094	COL_049	0.96	0.04	0	0.02	63032	0.98	0.02	0	0.01	66000	0.97	0.03	0	0.014	64834	NA		NA
COL_094	COL_143	0.96	0.04	0	0.02	78011	0.98	0.02	0	0.01	82272	0.96	0.04	0	0.018	80683	NA		NA
COL_099	COL_063	0.96	0.04	0	0.021	78118	0.98	0.02	0	0.01	82298	0.97	0.03	0	0.017	80813	NA		NA
COL_099	COL_095	0.96	0.04	0	0.02	66869	0.98	0.02	0	0.01	70191	0.96	0.04	0	0.02	68778	NA		NA
COL_110	COL_056	0.95	0.05	0	0.023	6245	0.98	0.02	0	0.01	6284	1	0	0	0	6250	NA		NA
COL_110	COL_140	0.96	0.04	0	0.021	9177	0.98	0.02	0	0.01	9261	0.92	0.08	0	0.04	9244	NA		NA
COL_112	COL_008	0.98	0.02	0	0.012	61448	0.98	0.02	0	0.01	64224	0.97	0.03	0	0.015	63102	NA		NA
COL_121	COL_146	0.97	0.03	0	0.013	83266	0.98	0.02	0	0.01	87834	0.97	0.03	0	0.017	86127	NA		NA
COL_140	COL_056	0.98	0.02	0	0.012	52174	0.98	0.02	0	0.01	54229	0.97	0.03	0	0.014	53322	NA		NA
COL_142	COL_049	0.98	0.02	0	0.012	37376	0.98	0.02	0	0.01	38498	0.95	0.05	0	0.026	37999	NA		NA
COL_142	COL_126	0.97	0.03	0	0.017	46552	0.98	0.02	0	0.01	48314	0.96	0.04	0	0.019	47723	NA		NA
COL_142	COL_130	0.98	0.02	0	0.009	48014	0.98	0.02	0	0.01	49707	0.97	0.03	0	0.016	49038	NA		NA
COL_142	COL_148	0.98	0.02	0	0.01	52336	0.98	0.02	0	0.01	54369	0.94	0.06	0	0.029	53550	NA		NA
COL_143	COL_034	0.98	0.02	0	0.009	71891	0.98	0.02	0	0.01	75798	0.96	0.04	0	0.019	74394	NA		NA
COL_145	COL_008	0.98	0.02	0	0.011	73402	0.98	0.02	0	0.01	77387	0.96	0.04	0	0.02	75775	NA		NA
COL_148	COL_056	0.95	0.05	0	0.024	56039	0.98	0.02	0	0.01	58398	0.98	0.02	0	0.009	57505	NA		NA
COL_148	COL_143	0.97	0.03	0	0.015	72111	0.98	0.02	0	0.01	75940	0.96	0.04	0	0.023	74646	NA		NA
COL_150	COL_031	0.97	0.03	0	0.017	75604	0.98	0.02	0	0.01	79370	0.95	0.05	0	0.026	78102	NA		NA
COL_150	COL_053	0.97	0.03	0	0.013	54595	0.98	0.02	0	0.01	56846	1	0	0	0	55948	NA		NA
COL_150	COL_057	0.98	0.02	0	0.009	75180	0.98	0.02	0	0.01	78981	0.96	0.04	0	0.018	77798	NA		NA
COL_002	COL_030	0.95	0.04	0	0.023	72613	0.98	0.02	0	0.009	76319	0.98	0.02	0	0.011	74890	NA		NA
COL_017	COL_038	0.96	0.04	0	0.021	73574	0.98	0.02	0	0.009	77358	0.98	0.02	0	0.012	75931	NA		NA
COL_020	COL_008	0.94	0.06	0	0.028	63889	0.98	0.02	0	0.009	66927	0.97	0.03	0	0.017	65662	NA		NA
COL_020	COL_033	0.96	0.04	0	0.021	65750	0.98	0.02	0	0.009	68917	0.97	0.03	0	0.016	67716	NA		NA
COL_020	COL_087	0.97	0.03	0	0.018	72477	0.98	0.02	0	0.009	76220	0.97	0.03	0	0.015	74701	NA		NA
COL_023	COL_092	0.98	0.02	0	0.011	81667	0.98	0.02	0	0.009	86017	0.97	0.03	0	0.015	84261	NA		NA
COL_023	COL_145	0.97	0.03	0	0.015	83050	0.98	0.02	0	0.009	87515	0.96	0.04	0	0.021	85795	NA		NA
COL_025	COL_056	0.97	0.03	0	0.016	58072	0.98	0.02	0	0.009	60502	0.98	0.02	0	0.011	59538	NA		NA
COL_025	COL_081	0.94	0.06	0	0.028	68253	0.98	0.02	0	0.009	71486	0.98	0.02	0	0.011	70053	NA		NA
COL_025	COL_084	0.97	0.03	0	0.016	78185	0.98	0.02	0	0.009	82091	0.97	0.03	0	0.014	80704	NA		NA
COL_030	COL_035	0.95	0.05	0	0.028	72852	0.98	0.02	0	0.009	76683	0.97	0.03	0	0.013	75261	NA		NA
COL_030	COL_130	0.94	0.06	0	0.028	71638	0.98	0.02	0	0.009	75366	0.99	0.01	0	0.005	74051	NA		NA
COL_031	COL_084	0.97	0.03	0	0.014	81088	0.98	0.02	0	0.009	85338	0.95	0.05	0	0.026	83788	NA		NA
COL_031	COL_110	0.93	0.07	0	0.035	13053	0.98	0.02	0	0.009	13212	0.99	0.01	0	0.003	13136	NA		NA
COL_031	COL_145	0.97	0.03	0	0.015	81215	0.98	0.02	0	0.009	85760	0.96	0.04	0	0.018	84172	NA		NA
COL_036	COL_034	0.97	0.03	0	0.015	73363	0.98	0.02	0	0.009	77410	0.97	0.03	0	0.017	75960	NA		NA
COL_036	COL_049	0.97	0.03	0	0.016	59300	0.98	0.02	0	0.009	62011	0.97	0.03	0	0.014	60904	NA		NA
COL_036	COL_112	0.96	0.04	0	0.021	66338	0.98	0.02	0	0.009	69615	0.97	0.03	0	0.016	68457	NA		NA
COL_038	COL_095	0.96	0.04	0	0.019	69262	0.98	0.02	0	0.009	72761	0.98	0.02	0	0.008	71385	NA		NA
COL_047	COL_008	0.97	0.03	0	0.016	72765	0.98	0.02	0	0.009	76581	0.97	0.03	0	0.017	75034	NA		NA
COL_047	COL_034	0.95	0.05	0	0.023	75366	0.98	0.02	0	0.009	79511	0.97	0.03	0	0.017	78008	NA		NA
COL_047	COL_083	0.97	0.03	0	0.014	77247	0.98	0.02	0	0.009	81414	0.95	0.05	0	0.023	79730	NA		NA
COL_047	COL_151	0.98	0.02	0	0.011	79287	0.98	0.02	0	0.009	83562	0.96	0.04	0	0.021	82174	NA		NA
COL_049	COL_050	0.97	0.03	0	0.016	53567	0.98	0.02	0	0.009	55690	0.96	0.04	0	0.018	54909	NA		NA
COL_053	COL_128	0.98	0.02	0	0.01	53817	0.98	0.02	0	0.009	56114	0.96	0.04	0	0.021	55231	NA		NA
COL_053	COL_130	0.96	0.04	0	0.019	49542	0.98	0.02	0	0.009	51391	0.97	0.03	0	0.016	50590	NA		NA
COL_057	COL_093	0.98	0.02	0	0.01	80159	0.98	0.02	0	0.009	84517	0.95	0.05	0	0.024	82692	NA		NA
COL_063	COL_083	0.96	0.04	0	0.02	78408	0.98	0.02	0	0.009	82603	0.96	0.04	0	0.02	81079	NA		NA
COL_069	COL_008	0.97	0.03	0	0.015	69866	0.98	0.02	0	0.009	73405	0.96	0.04	0	0.022	72016	NA		NA
COL_069	COL_047	0.98	0.02	0	0.009	76989	0.98	0.02	0	0.009	81212	0.96	0.04	0	0.022	79610	NA		NA
COL_069	COL_136	0.97	0.03	0	0.014	73383	0.98	0.02	0	0.009	77331	0.97	0.03	0	0.017	75899	NA		NA
COL_077	COL_008	0.97	0.03	0	0.015	67007	0.98	0.02	0	0.009	70408	0.96	0.04	0	0.019	69292	NA		NA
COL_083	COL_034	0.97	0.03	0	0.014	71984	0.98	0.02	0	0.009	75815	0.95	0.05	0	0.023	74463	NA		NA
COL_083	COL_050	0.96	0.04	0	0.019	69322	0.98	0.02	0	0.009	72937	0.95	0.05	0	0.023	71742	NA		NA
COL_083	COL_106	0.95	0.05	0	0.023	66709	0.98	0.02	0	0.009	70022	0.97	0.03	0	0.017	68988	NA		NA
COL_083	COL_130	0.96	0.04	0	0.018	67413	0.98	0.02	0	0.009	70740	0.95	0.05	0	0.026	69524	NA		NA
COL_084	COL_056	0.97	0.03	0	0.014	61549	0.98	0.02	0	0.009	64300	0.95	0.04	0	0.023	63217	NA		NA
COL_084	COL_077	0.98	0.02	0	0.009	74516	0.98	0.02	0	0.009	78249	0.97	0.03	0	0.017	76909	NA		NA
COL_084	COL_112	0.98	0.02	0	0.01	68711	0.98	0.02	0	0.009	72073	0.96	0.04	0	0.021	70848	NA		NA
COL_087	COL_008	0.97	0.03	0	0.015	74220	0.98	0.02	0	0.009	78239	0.95	0.05	0	0.023	76620	NA		NA
COL_087	COL_079	0.96	0.04	0	0.018	71142	0.98	0.02	0	0.009	74826	0.98	0.02	0	0.012	73083	NA		NA
COL_092	COL_034	1	0	0	0	74983	0.98	0.02	0	0.009	78887	0.96	0.04	0	0.02	77475	NA		NA
COL_092	COL_095	0.97	0.03	0	0.015	69214	0.98	0.02	0	0.009	72651	0.96	0.04	0	0.02	71108	NA		NA
COL_093	COL_094	0.99	0.01	0	0.005	82185	0.98	0.02	0	0.009	86678	0.96	0.04	0	0.019	84995	NA		NA
COL_094	COL_112	0.96	0.04	0	0.018	69816	0.98	0.02	0	0.009	73179	0.96	0.04	0	0.02	71901	NA		NA
COL_094	COL_126	1	0	0	0	70690	0.98	0.02	0	0.009	74336	0.98	0.02	0	0.008	73077	NA		NA
COL_099	COL_038	0.96	0.04	0	0.022	76640	0.98	0.02	0	0.009	80807	0.99	0.01	0	0.007	79283	NA		NA
COL_099	COL_087	0.96	0.04	0	0.018	78695	0.98	0.02	0	0.009	82884	0.96	0.04	0	0.019	81348	NA		NA
COL_099	COL_102	0.96	0.04	0	0.019	59956	0.98	0.02	0	0.009	62789	0.97	0.03	0	0.015	61939	NA		NA
COL_099	COL_112	0.97	0.03	0	0.017	65543	0.98	0.02	0	0.009	68582	0.97	0.03	0	0.016	67217	NA		NA
COL_099	COL_136	0.95	0.05	0	0.023	73264	0.98	0.02	0	0.009	77130	0.97	0.03	0	0.014	75804	NA		NA
COL_102	COL_033	0.95	0.05	0	0.024	57355	0.98	0.02	0	0.009	60023	0.97	0.03	0	0.015	59037	NA		NA
COL_102	COL_034	0.96	0.04	0	0.021	58307	0.98	0.02	0	0.009	60772	0.97	0.03	0	0.016	59943	NA		NA
COL_106	COL_140	0.97	0.03	0	0.017	62678	0.98	0.02	0	0.009	65532	0.97	0.03	0	0.014	64466	NA		NA
COL_110	COL_077	0.96	0.04	0	0.021	10091	0.98	0.02	0	0.009	10220	0.98	0.02	0	0.011	10178	NA		NA
COL_121	COL_140	0.96	0.04	0	0.019	73026	0.98	0.02	0	0.009	76779	0.96	0.04	0	0.018	75193	NA		NA
COL_121	COL_151	0.97	0.03	0	0.013	80761	0.98	0.02	0	0.009	85160	0.98	0.02	0	0.011	83506	NA		NA
COL_128	COL_079	0.98	0.02	0	0.012	65163	0.98	0.02	0	0.009	68107	0.96	0.04	0	0.019	66845	NA		NA
COL_136	COL_034	0.94	0.06	0	0.029	71627	0.98	0.02	0	0.009	75445	0.98	0.02	0	0.008	74025	NA		NA
COL_136	COL_095	0.95	0.05	0	0.024	66114	0.98	0.02	0	0.009	69473	0.98	0.02	0	0.012	68148	NA		NA
COL_142	COL_081	0.97	0.03	0	0.016	47886	0.98	0.02	0	0.009	49607	0.96	0.04	0	0.019	48927	NA		NA
COL_143	COL_081	0.97	0.03	0	0.014	67607	0.98	0.02	0	0.009	70976	0.95	0.05	0	0.024	69729	NA		NA
COL_145	COL_033	0.98	0.02	0	0.012	75246	0.98	0.02	0	0.009	79491	0.96	0.04	0	0.018	77842	NA		NA
COL_146	COL_033	0.97	0.03	0	0.013	75622	0.98	0.02	0	0.009	79817	1	0	0	0	78308	NA		NA
COL_146	COL_050	0.98	0.02	0	0.01	73928	0.98	0.02	0	0.009	77743	0.97	0.03	0	0.016	76467	NA		NA
COL_146	COL_112	0.99	0.01	0	0.007	69401	0.98	0.02	0	0.009	72773	0.95	0.05	0	0.025	71541	NA		NA
COL_148	COL_049	0.95	0.05	0	0.026	56675	0.98	0.02	0	0.009	58907	0.97	0.03	0	0.017	58020	NA		NA
COL_148	COL_128	0.97	0.03	0	0.015	70776	0.98	0.02	0	0.009	74324	0.97	0.03	0	0.015	72987	NA		NA
COL_150	COL_049	0.98	0.02	0	0.01	57167	0.98	0.02	0	0.009	59597	0.96	0.04	0	0.018	58563	NA		NA
COL_150	COL_077	0.97	0.03	0	0.015	69879	0.98	0.02	0	0.009	73329	0.96	0.04	0	0.02	72033	NA		NA
COL_150	COL_098	0.97	0.03	0	0.017	66891	0.98	0.02	0	0.009	69850	0.96	0.04	0	0.019	68785	NA		NA
COL_150	COL_126	0.99	0.01	0	0.007	65634	0.98	0.02	0	0.009	68835	0.96	0.04	0	0.018	67802	NA		NA
COL_151	COL_039	0.98	0.02	0	0.012	71300	0.98	0.02	0	0.009	74966	0.96	0.04	0	0.019	73554	NA		NA
COL_002	COL_056	0.96	0.04	0	0.021	52034	0.98	0.02	0	0.008	54000	0.95	0.05	0	0.023	53192	NA		NA
COL_002	COL_112	0.96	0.04	0	0.018	60395	0.98	0.02	0	0.008	63095	0.97	0.03	0	0.016	62079	NA		NA
COL_002	COL_143	0.98	0.02	0	0.012	68345	0.98	0.02	0	0.008	71786	0.95	0.05	0	0.026	70472	NA		NA
COL_017	COL_034	0.97	0.03	0	0.015	69405	0.98	0.02	0	0.008	72893	0.97	0.03	0	0.015	71541	NA		NA
COL_017	COL_036	0.96	0.04	0	0.02	72051	0.98	0.02	0	0.008	75879	0.97	0.03	0	0.016	74425	NA		NA
COL_017	COL_095	0.97	0.03	0	0.014	63722	0.98	0.02	0	0.008	66695	0.95	0.05	0	0.023	65467	NA		NA
COL_023	COL_035	1	0	0	0	73545	0.98	0.02	0	0.008	77211	0.97	0.03	0	0.013	75808	NA		NA
COL_023	COL_084	0.97	0.03	0	0.013	82483	0.98	0.02	0	0.008	86925	0.97	0.03	0	0.015	85253	NA		NA
COL_023	COL_095	0.96	0.04	0	0.021	70973	0.98	0.02	0	0.008	74584	0.97	0.03	0	0.013	73023	NA		NA
COL_025	COL_077	1	0	0	0	71244	0.98	0.02	0	0.008	74765	0.98	0.02	0	0.012	73472	NA		NA
COL_025	COL_094	0.95	0.05	0	0.024	79339	0.98	0.02	0	0.008	83417	0.98	0.02	0	0.01	81804	NA		NA
COL_025	COL_102	0.96	0.04	0	0.019	61349	0.99	0.01	0	0.008	64122	0.99	0.01	0	0.005	63064	NA		NA
COL_030	COL_034	0.96	0.04	0	0.02	76109	0.98	0.02	0	0.008	80359	0.99	0.01	0	0.004	78714	NA		NA
COL_030	COL_047	0.96	0.04	0	0.02	81530	0.98	0.02	0	0.008	85991	0.98	0.02	0	0.012	84356	NA		NA
COL_031	COL_146	0.97	0.03	0	0.016	81719	0.98	0.02	0	0.008	86114	0.97	0.03	0	0.016	84426	NA		NA
COL_033	COL_056	0.96	0.04	0	0.019	55169	0.98	0.02	0	0.008	57367	1	0	0	0	56595	NA		NA
COL_035	COL_095	0.96	0.04	0	0.023	62444	0.98	0.02	0	0.008	65355	0.98	0.02	0	0.012	64089	NA		NA
COL_036	COL_098	0.94	0.06	0	0.03	68843	0.98	0.02	0	0.008	72446	0.95	0.05	0	0.025	71062	NA		NA
COL_036	COL_126	0.97	0.03	0	0.016	67828	0.98	0.02	0	0.008	71244	0.98	0.02	0	0.009	70090	NA		NA
COL_036	COL_146	0.98	0.02	0	0.01	79430	0.98	0.02	0	0.008	83804	0.97	0.03	0	0.015	82061	NA		NA
COL_038	COL_083	0.98	0.02	0	0.011	76788	0.98	0.02	0	0.008	80745	0.97	0.03	0	0.016	79404	NA		NA
COL_047	COL_087	0.97	0.03	0	0.015	82340	0.98	0.02	0	0.008	86812	0.96	0.04	0	0.02	85126	NA		NA
COL_053	COL_126	0.97	0.03	0	0.016	47982	0.98	0.02	0	0.008	49801	0.98	0.02	0	0.012	49240	NA		NA
COL_053	COL_151	0.98	0.02	0	0.01	58492	0.98	0.02	0	0.008	61020	0.95	0.05	0	0.023	59971	NA		NA
COL_057	COL_094	0.97	0.03	0	0.014	81626	0.98	0.02	0	0.008	86006	0.96	0.04	0	0.02	84370	NA		NA
COL_057	COL_095	0.97	0.03	0	0.017	69166	0.98	0.02	0	0.008	72617	0.97	0.03	0	0.014	71136	NA		NA
COL_063	COL_092	0.97	0.03	0	0.016	81258	0.98	0.02	0	0.008	85575	0.96	0.04	0	0.022	83911	NA		NA
COL_069	COL_031	0.96	0.04	0	0.018	76784	0.98	0.02	0	0.008	80817	0.96	0.04	0	0.018	79431	NA		NA
COL_069	COL_056	0.99	0.01	0	0.004	57597	0.98	0.02	0	0.008	59970	0.95	0.05	0	0.023	59062	NA		NA
COL_077	COL_097	0.97	0.03	0	0.017	25087	0.98	0.02	0	0.008	25613	0.95	0.05	0	0.024	25382	NA		NA
COL_079	COL_098	0.97	0.03	0	0.015	61079	0.98	0.02	0	0.008	63695	0.98	0.02	0	0.01	62495	NA		NA
COL_084	COL_008	0.98	0.02	0	0.012	73187	0.98	0.02	0	0.008	76984	0.97	0.03	0	0.017	75404	NA		NA
COL_087	COL_081	0.97	0.03	0	0.014	72224	0.98	0.02	0	0.008	75948	0.97	0.03	0	0.015	74354	NA		NA
COL_092	COL_079	1	0	0	0	69334	0.98	0.02	0	0.008	72634	0.96	0.04	0	0.018	71200	NA		NA
COL_092	COL_126	0.97	0.03	0	0.014	69225	0.98	0.02	0	0.008	72759	0.97	0.03	0	0.017	71607	NA		NA
COL_093	COL_034	0.98	0.02	0	0.011	75375	0.98	0.02	0	0.008	79434	0.95	0.05	0	0.025	77941	NA		NA
COL_093	COL_056	0.97	0.03	0	0.016	61017	0.98	0.02	0	0.008	63711	0.96	0.04	0	0.022	62520	NA		NA
COL_094	COL_095	0.97	0.03	0	0.013	71018	0.98	0.02	0	0.008	74562	0.97	0.03	0	0.015	73015	NA		NA
COL_099	COL_036	0.95	0.05	0	0.024	75025	0.98	0.02	0	0.008	79038	0.97	0.03	0	0.014	77514	NA		NA
COL_099	COL_084	0.97	0.03	0	0.015	77316	0.98	0.02	0	0.008	81508	0.96	0.04	0	0.018	80071	NA		NA
COL_102	COL_121	0.96	0.04	0	0.02	65715	0.98	0.02	0	0.008	68891	0.98	0.02	0	0.009	67564	NA		NA
COL_112	COL_056	0.98	0.02	0	0.011	48501	0.98	0.02	0	0.008	50308	0.97	0.03	0	0.016	49560	NA		NA
COL_112	COL_143	0.98	0.02	0	0.008	65159	0.98	0.02	0	0.008	68129	0.95	0.05	0	0.023	67066	NA		NA
COL_121	COL_079	0.95	0.05	0	0.023	70866	0.98	0.02	0	0.008	74430	0.98	0.02	0	0.011	72926	NA		NA
COL_121	COL_143	0.97	0.03	0	0.016	77699	0.98	0.02	0	0.008	82184	0.95	0.05	0	0.024	80516	NA		NA
COL_140	COL_008	0.97	0.03	0	0.016	64981	0.98	0.02	0	0.008	67911	0.96	0.04	0	0.019	66863	NA		NA
COL_142	COL_031	0.98	0.02	0	0.011	55465	0.98	0.02	0	0.008	57798	0.98	0.02	0	0.012	56864	NA		NA
COL_142	COL_099	0.98	0.02	0	0.011	53566	0.98	0.02	0	0.008	55641	0.97	0.03	0	0.017	54883	NA		NA
COL_143	COL_033	0.97	0.03	0	0.015	71358	0.98	0.02	0	0.008	75047	0.97	0.03	0	0.016	73584	NA		NA
COL_143	COL_079	0.97	0.03	0	0.015	66366	0.98	0.02	0	0.008	69413	0.95	0.05	0	0.025	68107	NA		NA
COL_148	COL_140	0.96	0.04	0	0.018	67698	0.98	0.02	0	0.008	71053	0.96	0.04	0	0.018	69806	NA		NA
COL_150	COL_095	0.99	0.01	0	0.007	65616	0.98	0.02	0	0.008	68780	0.97	0.03	0	0.013	67657	NA		NA
COL_151	COL_130	0.98	0.02	0	0.011	69990	0.98	0.02	0	0.008	73603	0.96	0.04	0	0.018	72266	NA		NA
COL_002	COL_039	0.97	0.03	0	0.017	64387	0.99	0.01	0	0.007	67519	0.97	0.03	0	0.014	66327	NA		NA
COL_002	COL_087	0.98	0.02	0	0.012	73349	0.99	0.01	0	0.007	77159	0.96	0.04	0	0.019	75728	NA		NA
COL_002	COL_151	0.99	0.01	0	0.003	70733	0.99	0.01	0	0.007	74381	0.96	0.03	0	0.018	72958	NA		NA
COL_017	COL_050	0.97	0.03	0	0.013	66941	0.99	0.01	0	0.007	70197	0.97	0.03	0	0.016	69002	NA		NA
COL_017	COL_077	0.98	0.02	0	0.01	68130	0.99	0.01	0	0.007	71419	0.97	0.03	0	0.013	70115	NA		NA
COL_020	COL_077	0.96	0.04	0	0.018	65306	0.99	0.01	0	0.007	68324	0.97	0.03	0	0.016	67182	NA		NA
COL_023	COL_034	0.96	0.04	0	0.019	76674	0.99	0.01	0	0.007	80855	0.97	0.03	0	0.014	79423	NA		NA
COL_023	COL_097	0.98	0.02	0	0.01	32178	0.99	0.01	0	0.007	32911	0.96	0.04	0	0.02	32519	NA		NA
COL_030	COL_053	0.96	0.04	0	0.019	60444	0.99	0.01	0	0.007	63155	0.98	0.02	0	0.009	61987	NA		NA
COL_030	COL_063	0.97	0.03	0	0.014	82777	0.99	0.01	0	0.007	87210	0.97	0.03	0	0.014	85377	NA		NA
COL_031	COL_049	0.96	0.04	0	0.019	61280	0.99	0.01	0	0.007	64062	0.98	0.02	0	0.011	62971	NA		NA
COL_031	COL_094	0.96	0.04	0	0.021	82104	0.99	0.01	0	0.007	86487	0.98	0.02	0	0.011	84705	NA		NA
COL_031	COL_102	0.96	0.04	0	0.02	63826	0.99	0.01	0	0.007	66808	0.98	0.02	0	0.012	65723	NA		NA
COL_033	COL_034	0.96	0.04	0	0.018	70126	0.99	0.01	0	0.007	73917	0.97	0.03	0	0.013	72373	NA		NA
COL_036	COL_143	0.98	0.02	0	0.011	74620	0.99	0.01	0	0.007	78603	0.98	0.02	0	0.011	76941	NA		NA
COL_038	COL_077	0.97	0.03	0	0.017	73549	0.99	0.01	0	0.007	77431	0.98	0.02	0	0.011	76143	NA		NA
COL_038	COL_097	0.97	0.03	0	0.014	30206	0.99	0.01	0	0.007	30861	0.97	0.03	0	0.014	30526	NA		NA
COL_038	COL_128	0.97	0.03	0	0.015	74609	0.99	0.01	0	0.007	78577	0.97	0.03	0	0.016	77139	NA		NA
COL_038	COL_130	0.95	0.04	0	0.023	70593	0.99	0.01	0	0.007	74153	0.97	0.03	0	0.014	72842	NA		NA
COL_039	COL_095	0.96	0.04	0	0.018	62681	0.99	0.01	0	0.007	65602	0.97	0.03	0	0.014	64471	NA		NA
COL_047	COL_084	0.98	0.02	0	0.012	81054	0.99	0.01	0	0.007	85411	0.96	0.04	0	0.022	83934	NA		NA
COL_047	COL_092	0.98	0.02	0	0.012	80108	0.99	0.01	0	0.007	84370	0.95	0.05	0	0.025	82742	NA		NA
COL_047	COL_130	0.97	0.03	0	0.016	71087	0.99	0.01	0	0.007	74644	0.97	0.03	0	0.015	73285	NA		NA
COL_049	COL_098	0.96	0.04	0	0.021	51662	0.99	0.01	0	0.007	53656	0.97	0.03	0	0.015	52943	NA		NA
COL_050	COL_079	0.97	0.03	0	0.016	62906	0.99	0.01	0	0.007	65807	0.97	0.03	0	0.017	64587	NA		NA
COL_057	COL_050	0.97	0.03	0	0.013	72291	0.99	0.01	0	0.007	76046	0.96	0.04	0	0.019	74572	NA		NA
COL_069	COL_036	0.98	0.02	0	0.011	75065	0.99	0.01	0	0.007	79250	0.98	0.02	0	0.011	77619	NA		NA
COL_069	COL_063	0.98	0.02	0	0.008	78130	0.99	0.01	0	0.007	82197	0.95	0.05	0	0.023	80799	NA		NA
COL_069	COL_077	0.98	0.02	0	0.011	71039	0.99	0.01	0	0.007	74769	0.96	0.04	0	0.018	73545	NA		NA
COL_069	COL_106	0.96	0.04	0	0.02	67443	0.99	0.01	0	0.007	70828	0.97	0.03	0	0.013	69703	NA		NA
COL_079	COL_097	0.97	0.03	0	0.014	21595	0.99	0.01	0	0.007	21914	0.98	0.02	0	0.012	21717	NA		NA
COL_092	COL_077	0.97	0.03	0	0.013	73561	0.99	0.01	0	0.007	77391	0.97	0.03	0	0.015	75918	NA		NA
COL_093	COL_077	0.97	0.03	0	0.015	74038	0.99	0.01	0	0.007	77857	0.96	0.04	0	0.018	76602	NA		NA
COL_093	COL_095	0.98	0.02	0	0.012	69732	0.99	0.01	0	0.007	73387	0.96	0.04	0	0.018	71761	NA		NA
COL_093	COL_098	0.98	0.02	0	0.011	70947	0.99	0.01	0	0.007	74646	0.98	0.02	0	0.012	73250	NA		NA
COL_093	COL_121	0.98	0.02	0	0.012	81941	0.99	0.01	0	0.007	86584	0.98	0.02	0	0.011	84771	NA		NA
COL_093	COL_130	0.98	0.02	0	0.011	71115	0.99	0.01	0	0.007	74737	0.96	0.04	0	0.02	73374	NA		NA
COL_094	COL_039	0.95	0.05	0	0.023	73773	0.99	0.01	0	0.007	77553	0.97	0.03	0	0.013	76168	NA		NA
COL_094	COL_081	0.96	0.04	0	0.018	72207	0.99	0.01	0	0.007	75885	0.98	0.02	0	0.012	74350	NA		NA
COL_099	COL_083	0.96	0.04	0	0.021	73555	0.99	0.01	0	0.007	77484	0.96	0.04	0	0.02	76162	NA		NA
COL_102	COL_130	0.96	0.04	0	0.018	53575	0.99	0.01	0	0.007	55820	0.96	0.04	0	0.018	54932	NA		NA
COL_106	COL_097	0.96	0.04	0	0.018	22252	0.99	0.01	0	0.007	22616	0.97	0.03	0	0.015	22353	NA		NA
COL_112	COL_095	0.97	0.03	0	0.016	58545	0.99	0.01	0	0.007	61143	0.97	0.03	0	0.016	60032	NA		NA
COL_142	COL_136	0.97	0.03	0	0.016	52739	0.99	0.01	0	0.007	54856	0.97	0.03	0	0.013	54018	NA		NA
COL_143	COL_050	0.97	0.03	0	0.015	69422	0.99	0.01	0	0.007	72975	0.96	0.04	0	0.021	71679	NA		NA
COL_145	COL_126	0.98	0.02	0	0.009	70320	0.99	0.01	0	0.007	74028	0.97	0.03	0	0.016	72883	NA		NA
COL_148	COL_047	0.96	0.04	0	0.019	75627	0.99	0.01	0	0.007	79691	0.98	0.02	0	0.012	78127	NA		NA
COL_150	COL_008	0.98	0.02	0	0.012	68623	0.99	0.01	0	0.007	72042	0.96	0.04	0	0.022	70870	NA		NA
COL_151	COL_056	0.97	0.03	0	0.013	59774	0.99	0.01	0	0.007	62442	0.97	0.03	0	0.017	61338	NA		NA
COL_002	COL_033	0.96	0.04	0	0.019	66596	0.99	0.01	0	0.006	69761	0.98	0.02	0	0.012	68505	NA		NA
COL_002	COL_140	0.97	0.03	0	0.014	64064	0.99	0.01	0	0.006	67069	0.96	0.04	0	0.022	65844	NA		NA
COL_002	COL_146	0.98	0.02	0	0.009	72887	0.99	0.01	0	0.006	76626	0.96	0.04	0	0.021	75231	NA		NA
COL_017	COL_023	0.97	0.03	0	0.014	75188	0.99	0.01	0	0.006	79098	0.99	0.01	0	0.006	77598	NA		NA
COL_017	COL_030	0.96	0.04	0	0.021	74779	0.99	0.01	0	0.006	78590	0.97	0.03	0	0.013	77211	NA		NA
COL_017	COL_063	0.98	0.02	0	0.012	75050	0.99	0.01	0	0.006	78869	0.96	0.03	0	0.018	77452	NA		NA
COL_020	COL_035	0.96	0.03	0	0.018	63568	0.99	0.01	0	0.006	66579	0.99	0.01	0	0.006	65353	NA		NA
COL_020	COL_036	0.95	0.05	0	0.027	69108	0.99	0.01	0	0.006	72590	1	0	0	0	71269	NA		NA
COL_023	COL_093	0.97	0.03	0	0.014	82060	0.99	0.01	0	0.006	86442	0.97	0.03	0	0.016	84747	NA		NA
COL_030	COL_057	0.96	0.04	0	0.019	81259	0.99	0.01	0	0.006	85558	0.99	0.01	0	0.007	83824	NA		NA
COL_030	COL_081	0.95	0.05	0	0.024	71681	0.99	0.01	0	0.006	75177	0.98	0.02	0	0.008	73787	NA		NA
COL_030	COL_093	0.98	0.02	0	0.011	81663	0.99	0.01	0	0.006	86035	0.98	0.02	0	0.009	84171	NA		NA
COL_030	COL_112	0.98	0.02	0	0.012	69200	0.99	0.01	0	0.006	72601	0.97	0.03	0	0.013	71265	NA		NA
COL_031	COL_087	0.98	0.02	0	0.012	82233	0.99	0.01	0	0.006	86650	0.97	0.03	0	0.015	84982	NA		NA
COL_031	COL_097	0.97	0.03	0	0.017	30755	0.99	0.01	0	0.006	31430	0.97	0.03	0	0.017	31013	NA		NA
COL_033	COL_097	0.98	0.02	0	0.011	25498	0.99	0.01	0	0.006	25953	0.98	0.02	0	0.012	25651	NA		NA
COL_035	COL_008	0.98	0.02	0	0.012	65166	0.99	0.01	0	0.006	68408	0.98	0.02	0	0.011	67184	NA		NA
COL_036	COL_140	0.96	0.04	0	0.021	70043	0.99	0.01	0	0.006	73667	0.97	0.03	0	0.015	72304	NA		NA
COL_038	COL_053	0.97	0.03	0	0.013	58766	0.99	0.01	0	0.006	61430	0.99	0.01	0	0.004	60491	NA		NA
COL_038	COL_084	0.97	0.03	0	0.013	80550	0.99	0.01	0	0.006	84825	0.98	0.02	0	0.009	83184	NA		NA
COL_047	COL_136	0.98	0.02	0	0.012	76329	0.99	0.01	0	0.006	80456	0.99	0.01	0	0.007	78956	NA		NA
COL_053	COL_106	0.95	0.05	0	0.025	49088	0.99	0.01	0	0.006	50915	0.98	0.02	0	0.012	50271	NA		NA
COL_057	COL_140	0.98	0.02	0	0.011	71343	0.99	0.01	0	0.006	74875	0.97	0.03	0	0.015	73519	NA		NA
COL_063	COL_106	0.96	0.04	0	0.02	71036	0.99	0.01	0	0.006	74705	0.97	0.03	0	0.013	73573	NA		NA
COL_083	COL_077	0.99	0.01	0	0.006	70418	0.99	0.01	0	0.006	74073	0.97	0.03	0	0.014	72818	NA		NA
COL_084	COL_034	0.98	0.02	0	0.009	75892	0.99	0.01	0	0.006	79933	0.96	0.04	0	0.019	78401	NA		NA
COL_084	COL_050	0.97	0.03	0	0.016	73316	0.99	0.01	0	0.006	77055	0.96	0.04	0	0.023	75585	NA		NA
COL_087	COL_035	0.97	0.03	0	0.014	73568	0.99	0.01	0	0.006	77535	0.97	0.03	0	0.014	76144	NA		NA
COL_093	COL_035	0.97	0.03	0	0.013	72325	0.99	0.01	0	0.006	76031	0.98	0.02	0	0.011	74660	NA		NA
COL_093	COL_126	0.97	0.03	0	0.017	69502	0.99	0.01	0	0.006	73217	0.97	0.03	0	0.013	71958	NA		NA
COL_099	COL_092	0.98	0.02	0	0.009	76609	0.99	0.01	0	0.006	80534	0.97	0.03	0	0.016	79178	NA		NA
COL_106	COL_095	0.96	0.04	0	0.022	60427	0.99	0.01	0	0.006	63149	0.99	0.01	0	0.006	62057	NA		NA
COL_112	COL_081	0.97	0.03	0	0.016	59644	0.99	0.01	0	0.006	62120	0.97	0.03	0	0.015	61103	NA		NA
COL_121	COL_145	0.98	0.02	0	0.011	82898	0.99	0.01	0	0.006	87625	0.97	0.03	0	0.015	85842	NA		NA
COL_142	COL_121	0.98	0.02	0	0.011	56998	0.99	0.01	0	0.006	59539	0.96	0.04	0	0.018	58476	NA		NA
COL_145	COL_130	0.97	0.03	0	0.014	71803	0.99	0.01	0	0.006	75503	0.96	0.04	0	0.021	74079	NA		NA
COL_148	COL_053	0.97	0.03	0	0.015	54322	0.99	0.01	0	0.006	56590	0.98	0.02	0	0.009	55619	NA		NA
COL_148	COL_112	0.96	0.04	0	0.019	64057	0.99	0.01	0	0.006	66993	0.97	0.03	0	0.016	65980	NA		NA
COL_148	COL_151	0.98	0.02	0	0.011	74587	0.99	0.01	0	0.006	78453	0.97	0.03	0	0.013	77064	NA		NA
COL_150	COL_102	1	0	0	0.002	58685	0.99	0.01	0	0.006	61259	0.95	0.05	0	0.026	60401	NA		NA
COL_150	COL_112	1	0	0	0.001	64445	0.99	0.01	0	0.006	67486	0.95	0.04	0	0.023	66432	NA		NA
COL_150	COL_136	0.98	0.02	0	0.012	72010	0.99	0.01	0	0.006	75576	0.98	0.02	0	0.011	74381	NA		NA
COL_151	COL_126	0.98	0.02	0	0.008	68647	0.99	0.01	0	0.006	72113	0.99	0.01	0	0.007	70911	NA		NA
COL_020	COL_151	0.98	0.02	0	0.011	69779	0.99	0.01	0	0.005	73340	0.96	0.04	0	0.019	72067	NA		NA
COL_023	COL_008	0.97	0.03	0	0.014	74023	0.99	0.01	0	0.005	77856	0.97	0.02	0	0.013	76443	NA		NA
COL_023	COL_077	0.97	0.03	0	0.017	75133	0.99	0.01	0	0.005	79148	0.98	0.02	0	0.009	77738	NA		NA
COL_025	COL_143	0.97	0.03	0	0.014	73673	0.99	0.01	0	0.005	77346	0.98	0.02	0	0.01	76114	NA		NA
COL_031	COL_128	0.97	0.03	0	0.015	74738	0.99	0.01	0	0.005	78713	0.98	0.02	0	0.012	77090	NA		NA
COL_033	COL_098	0.97	0.03	0	0.016	65765	0.99	0.01	0	0.005	68873	0.98	0.02	0	0.013	67595	NA		NA
COL_034	COL_056	0.96	0.04	0	0.022	55921	0.99	0.01	0	0.005	58292	0.97	0.03	0	0.015	57433	NA		NA
COL_038	COL_143	0.98	0.02	0	0.008	76126	0.99	0.01	0	0.005	80314	0.97	0.03	0	0.015	78799	NA		NA
COL_047	COL_102	0.98	0.02	0	0.011	63820	0.99	0.01	0	0.005	66977	0.97	0.03	0	0.015	65788	NA		NA
COL_049	COL_112	0.97	0.03	0	0.014	49154	0.99	0.01	0	0.005	50865	0.97	0.03	0	0.016	50132	NA		NA
COL_053	COL_145	0.98	0.02	0	0.008	60473	0.99	0.01	0	0.005	63298	0.96	0.04	0	0.021	62160	NA		NA
COL_053	COL_146	0.98	0.02	0	0.008	60759	0.99	0.01	0	0.005	63354	0.95	0.05	0	0.025	62285	NA		NA
COL_057	COL_081	0.95	0.05	0	0.025	70432	0.99	0.01	0	0.005	73864	0.98	0.02	0	0.011	72417	NA		NA
COL_057	COL_112	0.97	0.03	0	0.014	68006	0.99	0.01	0	0.005	71062	0.97	0.03	0	0.014	69844	NA		NA
COL_057	COL_143	0.97	0.03	0	0.015	76098	0.99	0.01	0	0.005	80160	0.96	0.04	0	0.018	78597	NA		NA
COL_069	COL_081	0.98	0.02	0	0.012	67952	0.99	0.01	0	0.005	71290	0.96	0.04	0	0.019	70059	NA		NA
COL_083	COL_008	0.99	0.01	0	0.006	69207	0.99	0.01	0	0.005	72697	0.96	0.04	0	0.019	71344	NA		NA
COL_083	COL_121	0.97	0.03	0	0.016	78634	0.99	0.01	0	0.005	82957	0.97	0.03	0	0.013	81358	NA		NA
COL_084	COL_095	0.98	0.02	0	0.011	69970	0.99	0.01	0	0.005	73536	0.98	0.02	0	0.012	72107	NA		NA
COL_084	COL_106	0.97	0.03	0	0.014	70576	0.99	0.01	0	0.005	74124	0.97	0.03	0	0.013	72898	NA		NA
COL_084	COL_136	0.99	0.01	0	0.007	76485	0.99	0.01	0	0.005	80792	0.98	0.02	0	0.011	79282	NA		NA
COL_087	COL_049	0.98	0.02	0	0.008	63323	0.99	0.01	0	0.005	66246	0.98	0.02	0	0.01	65112	NA		NA
COL_093	COL_008	0.98	0.02	0	0.009	72822	0.99	0.01	0	0.005	76578	0.97	0.03	0	0.014	75151	NA		NA
COL_093	COL_033	0.98	0.02	0	0.01	74559	0.99	0.01	0	0.005	78616	0.97	0.03	0	0.013	76959	NA		NA
COL_093	COL_106	0.97	0.03	0	0.016	70111	0.99	0.01	0	0.005	73753	0.98	0.02	0	0.011	72542	NA		NA
COL_093	COL_136	0.97	0.03	0	0.014	76241	0.99	0.01	0	0.005	80480	0.97	0.03	0	0.016	78992	NA		NA
COL_094	COL_130	0.97	0.03	0	0.016	72349	0.99	0.01	0	0.005	76081	0.99	0.01	0	0.006	74508	NA		NA
COL_099	COL_094	0.97	0.03	0	0.015	78486	0.99	0.01	0	0.005	82656	0.98	0.02	0	0.009	80958	NA		NA
COL_099	COL_098	0.97	0.03	0	0.017	67937	0.99	0.01	0	0.005	71306	0.99	0.01	0	0.007	69996	NA		NA
COL_099	COL_110	0.98	0.02	0	0.01	11423	0.99	0.01	0	0.005	11527	0.98	0.02	0	0.01	11498	NA		NA
COL_099	COL_130	0.96	0.04	0	0.022	68156	0.99	0.01	0	0.005	71347	0.97	0.03	0	0.016	69974	NA		NA
COL_102	COL_056	0.97	0.03	0	0.016	44340	0.99	0.01	0	0.005	45928	0.97	0.03	0	0.013	45355	NA		NA
COL_102	COL_145	0.99	0.01	0	0.005	64994	0.99	0.01	0	0.005	68269	0.97	0.03	0	0.016	67109	NA		NA
COL_126	COL_097	0.98	0.02	0	0.009	21743	0.99	0.01	0	0.005	22030	0.98	0.02	0	0.01	21821	NA		NA
COL_130	COL_033	0.97	0.03	0	0.014	66001	0.99	0.01	0	0.005	69146	0.99	0.01	0	0.006	67799	NA		NA
COL_140	COL_050	0.98	0.02	0	0.01	64970	0.99	0.01	0	0.005	68169	0.96	0.04	0	0.023	66981	NA		NA
COL_142	COL_112	0.98	0.02	0	0.012	45276	0.99	0.01	0	0.005	46794	0.94	0.06	0	0.029	46027	NA		NA
COL_143	COL_098	0.97	0.03	0	0.016	67700	0.99	0.01	0	0.005	70989	0.97	0.03	0	0.017	69633	NA		NA
COL_145	COL_035	0.98	0.02	0	0.011	72929	0.99	0.01	0	0.005	76767	0.98	0.02	0	0.011	75492	NA		NA
COL_148	COL_069	0.98	0.02	0	0.013	72910	0.99	0.01	0	0.005	76702	0.96	0.04	0	0.019	75411	NA		NA
COL_148	COL_146	0.98	0.02	0	0.011	76914	0.99	0.01	0	0.005	80892	0.97	0.03	0	0.014	79391	NA		NA
COL_150	COL_030	0.98	0.02	0	0.008	76664	0.99	0.01	0	0.005	80551	0.98	0.02	0	0.011	79271	NA		NA
COL_150	COL_121	0.98	0.02	0	0.01	76944	0.99	0.01	0	0.005	81135	0.96	0.04	0	0.019	79566	NA		NA
COL_151	COL_097	1	0	0	0	29662	0.99	0.01	0	0.005	30316	0.95	0.05	0	0.026	29994	NA		NA
COL_017	COL_102	0.97	0.03	0	0.016	56586	0.99	0.01	0	0.004	58988	0.96	0.04	0	0.019	58117	NA		NA
COL_020	COL_063	0.98	0.02	0	0.012	71913	0.99	0.01	0	0.004	75422	0.97	0.03	0	0.013	74160	NA		NA
COL_025	COL_083	0.97	0.03	0	0.013	74492	0.99	0.01	0	0.004	78416	0.98	0.02	0	0.008	77016	NA		NA
COL_025	COL_146	0.98	0.02	0	0.013	78824	0.99	0.01	0	0.004	83039	0.97	0.03	0	0.013	81475	NA		NA
COL_031	COL_140	0.96	0.04	0	0.022	71486	0.99	0.01	0	0.004	75216	0.97	0.03	0	0.015	73729	NA		NA
COL_033	COL_008	0.98	0.02	0	0.012	67731	0.99	0.01	0	0.004	70956	0.98	0.02	0	0.01	69644	NA		NA
COL_034	COL_077	0.98	0.02	0	0.012	69628	0.99	0.01	0	0.004	73038	0.98	0.02	0	0.009	71658	NA		NA
COL_036	COL_057	0.98	0.02	0	0.012	77846	0.99	0.01	0	0.004	82118	0.98	0.02	0	0.01	80339	NA		NA
COL_036	COL_083	0.98	0.02	0	0.009	74867	0.99	0.01	0	0.004	78847	0.97	0.03	0	0.015	77267	NA		NA
COL_047	COL_063	0.98	0.02	0	0.011	81753	0.99	0.01	0	0.004	86177	0.96	0.04	0	0.02	84661	NA		NA
COL_047	COL_097	0.99	0.01	0	0.005	30729	0.99	0.01	0	0.004	31376	0.98	0.02	0	0.012	31085	NA		NA
COL_053	COL_094	0.97	0.03	0	0.016	61114	0.99	0.01	0	0.004	63890	0.98	0.02	0	0.01	62771	NA		NA
COL_056	COL_008	0.98	0.02	0	0.011	53059	0.99	0.01	0	0.004	55241	0.98	0.02	0	0.012	54323	NA		NA
COL_057	COL_092	0.99	0.01	0	0.007	79730	0.99	0.01	0	0.004	83771	0.96	0.04	0	0.019	82184	NA		NA
COL_063	COL_033	0.97	0.03	0	0.014	75524	0.99	0.01	0	0.004	79853	0.98	0.02	0	0.01	78222	NA		NA
COL_069	COL_079	0.98	0.02	0	0.01	66895	0.99	0.01	0	0.004	70139	0.98	0.02	0	0.012	68808	NA		NA
COL_077	COL_081	0.97	0.03	0	0.014	65336	0.99	0.01	0	0.004	68425	0.97	0.03	0	0.015	67098	NA		NA
COL_092	COL_121	0.98	0.02	0	0.011	81507	0.99	0.01	0	0.004	85911	0.97	0.03	0	0.014	84288	NA		NA
COL_102	COL_079	0.97	0.03	0	0.014	52195	0.99	0.01	0	0.004	54238	0.98	0.02	0	0.011	53340	NA		NA
COL_106	COL_130	0.97	0.03	0	0.013	61923	0.99	0.01	0	0.004	64734	0.99	0.01	0	0.005	63711	NA		NA
COL_121	COL_128	0.99	0.01	0	0.006	76344	0.99	0.01	0	0.004	80527	0.98	0.02	0	0.011	78838	NA		NA
COL_128	COL_130	0.97	0.03	0	0.013	66354	0.99	0.01	0	0.004	69505	0.96	0.04	0	0.022	68405	NA		NA
COL_128	COL_136	0.98	0.02	0	0.011	71544	0.99	0.01	0	0.004	75238	0.98	0.02	0	0.009	73826	NA		NA
COL_130	COL_034	0.98	0.02	0	0.011	66636	0.99	0.01	0	0.004	69674	0.97	0.03	0	0.014	68477	NA		NA
COL_146	COL_095	0.99	0.01	0	0.007	70663	0.99	0.01	0	0.004	74347	0.97	0.03	0	0.017	72979	NA		NA
COL_148	COL_083	0.98	0.02	0	0.012	72230	0.99	0.01	0	0.004	75958	1	0	0	0	74839	NA		NA
COL_148	COL_102	0.98	0.02	0	0.01	58565	0.99	0.01	0	0.004	61078	0.98	0.02	0	0.011	60147	NA		NA
COL_148	COL_145	0.99	0.01	0	0.006	76450	0.99	0.01	0	0.004	80653	0.97	0.03	0	0.014	79242	NA		NA
COL_148	COL_150	0.99	0.01	0	0.006	71398	0.99	0.01	0	0.004	74976	0.96	0.04	0	0.019	73869	NA		NA
COL_150	COL_002	0.99	0.01	0	0.004	67752	0.99	0.01	0	0.004	71029	0.97	0.03	0	0.014	69724	NA		NA
COL_150	COL_035	0.98	0.02	0	0.008	68087	0.99	0.01	0	0.004	71502	0.98	0.02	0	0.01	70232	NA		NA
COL_151	COL_077	0.99	0.01	0	0.005	72746	0.99	0.01	0	0.004	76565	0.96	0.04	0	0.02	75285	NA		NA
COL_002	COL_145	1	0	0	0.002	72649	0.99	0.01	0	0.003	76457	0.96	0.04	0	0.021	75032	NA		NA
COL_017	COL_008	0.98	0.02	0	0.008	66671	0.99	0.01	0	0.003	69881	0.97	0.03	0	0.017	68837	NA		NA
COL_017	COL_081	0.98	0.02	0	0.01	64911	0.99	0.01	0	0.003	67937	0.97	0.03	0	0.015	66753	NA		NA
COL_023	COL_039	0.95	0.05	0	0.023	73802	0.99	0.01	0	0.003	77581	0.99	0.01	0	0.004	76088	NA		NA
COL_030	COL_143	0.98	0.02	0	0.009	77394	0.99	0.01	0	0.003	81510	0.97	0.03	0	0.013	79960	NA		NA
COL_036	COL_077	0.96	0.04	0	0.02	72048	0.99	0.01	0	0.003	75930	0.98	0.02	0	0.009	74582	NA		NA
COL_038	COL_049	0.97	0.03	0	0.013	60979	0.99	0.01	0	0.003	63767	0.99	0.01	0	0.007	62786	NA		NA
COL_038	COL_092	0.98	0.02	0	0.008	79684	0.99	0.01	0	0.003	83946	0.97	0.03	0	0.015	82215	NA		NA
COL_038	COL_102	0.98	0.02	0	0.011	63211	0.99	0.01	0	0.003	66290	0.98	0.02	0	0.009	65269	NA		NA
COL_053	COL_098	0.95	0.05	0	0.023	49541	0.99	0.01	0	0.003	51435	0.98	0.02	0	0.009	50737	NA		NA
COL_069	COL_025	0.97	0.03	0	0.017	74272	0.99	0.01	0	0.003	77966	0.98	0.02	0	0.011	76691	NA		NA
COL_081	COL_097	0.99	0.01	0	0.006	22742	0.99	0.01	0	0.003	23088	0.97	0.03	0	0.013	22872	NA		NA
COL_084	COL_049	0.99	0.01	0	0.003	62105	0.99	0.01	0	0.003	64910	0.97	0.03	0	0.014	63899	NA		NA
COL_084	COL_121	0.99	0.01	0	0.007	82457	0.99	0.01	0	0.003	87043	0.97	0.03	0	0.015	85302	NA		NA
COL_087	COL_098	0.97	0.03	0	0.017	72402	0.99	0.01	0	0.003	76211	0.97	0.03	0	0.015	74603	NA		NA
COL_087	COL_106	0.96	0.04	0	0.018	71548	0.99	0.01	0	0.003	75413	0.98	0.02	0	0.01	74002	NA		NA
COL_092	COL_050	0.99	0.01	0	0.003	72258	0.99	0.01	0	0.003	75946	0.97	0.03	0	0.016	74631	NA		NA
COL_092	COL_130	0.99	0.01	0	0.003	70628	0.99	0.01	0	0.003	74236	0.96	0.04	0	0.02	72738	NA		NA
COL_098	COL_097	1	0	0	0	22704	0.99	0.01	0	0.003	23050	0.98	0.02	0	0.01	22811	NA		NA
COL_110	COL_034	0.95	0.05	0	0.025	10553	0.99	0.01	0	0.003	10690	1	0	0	0	10645	NA		NA
COL_121	COL_008	0.96	0.04	0	0.02	74026	0.99	0.01	0	0.003	77977	0.98	0.02	0	0.012	76375	NA		NA
COL_130	COL_140	0.99	0.01	0	0.007	63349	0.99	0.01	0	0.003	66150	0.98	0.02	0	0.012	64992	NA		NA
COL_136	COL_079	0.96	0.04	0	0.02	66153	0.99	0.01	0	0.003	69419	0.98	0.02	0	0.008	68166	NA		NA
COL_136	COL_143	0.99	0.01	0	0.003	72929	0.99	0.01	0	0.003	76719	0.97	0.03	0	0.013	75330	NA		NA
COL_142	COL_079	0.99	0.01	0	0.007	46606	0.99	0.01	0	0.003	48168	0.96	0.04	0	0.019	47439	NA		NA
COL_146	COL_035	0.98	0.02	0	0.009	73269	0.99	0.01	0	0.003	77157	0.97	0.03	0	0.016	75709	NA		NA
COL_148	COL_079	0.96	0.04	0	0.018	65437	0.99	0.01	0	0.003	68628	0.98	0.02	0	0.01	67399	NA		NA
COL_150	COL_025	0.98	0.02	0	0.009	72890	0.99	0.01	0	0.003	76626	0.99	0.01	0	0.003	75259	NA		NA
COL_150	COL_056	0.98	0.02	0	0.011	56187	0.99	0.01	0	0.003	58464	1	0	0	0	57607	NA		NA
COL_002	COL_023	0.97	0.03	0	0.013	73071	1	0	0	0.002	76837	0.99	0.01	0	0.003	75457	NA		NA
COL_020	COL_095	0.98	0.02	0	0.01	61198	1	0	0	0.002	63994	0.98	0.02	0	0.008	62849	NA		NA
COL_020	COL_102	0.98	0.02	0	0.008	53488	1	0	0	0.002	55848	0.97	0.03	0	0.016	54980	NA		NA
COL_023	COL_128	1	0	0	0.002	76369	1	0	0	0.002	80440	1	0	0	0	78732	NA		NA
COL_023	COL_146	0.98	0.02	0	0.008	83236	1	0	0	0.002	87869	0.98	0.02	0	0.012	86136	NA		NA
COL_025	COL_033	0.97	0.03	0	0.016	71759	1	0	0	0.002	75403	0.99	0.01	0	0.004	73928	NA		NA
COL_030	COL_087	0.97	0.03	0	0.016	83317	1	0	0	0.002	87818	0.99	0.01	0	0.006	86127	NA		NA
COL_035	COL_050	0.98	0.02	0	0.012	65362	1	0	0	0.002	68554	0.99	0.01	0	0.007	67388	NA		NA
COL_038	COL_146	0.99	0.01	0	0.003	81184	1	0	0	0.002	85619	0.99	0.01	0	0.006	84230	NA		NA
COL_039	COL_081	0.96	0.04	0	0.019	63793	1	0	0	0.002	66751	0.99	0.01	0	0.004	65543	NA		NA
COL_053	COL_008	0.98	0.02	0	0.011	51205	1	0	0	0.002	53190	1	0	0	0	52468	NA		NA
COL_053	COL_079	0.98	0.02	0	0.012	48249	1	0	0	0.002	49995	0.97	0.03	0	0.015	49203	NA		NA
COL_053	COL_102	0.99	0.01	0	0.006	43322	1	0	0	0.002	44801	0.97	0.03	0	0.013	44197	NA		NA
COL_069	COL_038	0.98	0.02	0	0.01	76587	1	0	0	0.002	80715	0.97	0.03	0	0.017	79334	NA		NA
COL_083	COL_033	0.98	0.02	0	0.011	71295	1	0	0	0.002	75098	0.99	0.01	0	0.006	73546	NA		NA
COL_083	COL_079	0.99	0.01	0	0.004	66110	1	0	0	0.002	69230	0.99	0.01	0	0.005	68033	NA		NA
COL_083	COL_112	0.99	0.01	0	0.006	64841	1	0	0	0.002	67964	0.96	0.04	0	0.018	66767	NA		NA
COL_092	COL_098	0.99	0.01	0	0.004	70380	1	0	0	0.002	73994	0.98	0.02	0	0.009	72578	NA		NA
COL_102	COL_106	0.97	0.03	0	0.014	53035	1	0	0	0.002	55065	0.98	0.02	0	0.01	54262	NA		NA
COL_142	COL_098	0.98	0.02	0	0.01	47681	1	0	0	0.002	49454	0.97	0.03	0	0.018	48729	NA		NA
COL_145	COL_077	0.99	0.01	0	0.004	74811	1	0	0	0.002	78753	0.97	0.03	0	0.017	77440	NA		NA
COL_145	COL_098	0.99	0.01	0	0.007	71665	1	0	0	0.002	75343	0.98	0.02	0	0.011	73891	NA		NA
COL_148	COL_087	0.97	0.03	0	0.014	77185	1	0	0	0.002	81368	0.98	0.02	0	0.008	79829	NA		NA
COL_150	COL_079	0.98	0.02	0	0.01	65461	1	0	0	0.002	68470	0.97	0.03	0	0.013	67369	NA		NA
COL_151	COL_106	0.98	0.02	0	0.008	69066	1	0	0	0.002	72649	0.98	0.02	0	0.008	71445	NA		NA
COL_002	COL_084	0.98	0.02	0	0.009	72293	1	0	0	0.001	75953	0.97	0.03	0	0.017	74596	NA		NA
COL_025	COL_034	0.96	0.04	0	0.018	72585	1	0	0	0.001	76448	1	0	0	0	74923	NA		NA
COL_036	COL_084	0.98	0.02	0	0.009	78740	1	0	0	0.001	83123	1	0	0	0	81558	NA		NA
COL_047	COL_126	0.97	0.03	0	0.015	69577	1	0	0	0.001	73101	1	0	0	0	71838	NA		NA
COL_050	COL_097	0.99	0.01	0	0.004	23762	1	0	0	0.001	24237	0.97	0.03	0	0.014	24022	NA		NA
COL_053	COL_050	0.98	0.02	0	0.01	51495	1	0	0	0.001	53401	1	0	0	0	52679	NA		NA
COL_063	COL_039	0.98	0.02	0	0.012	73460	1	0	0	0.001	77126	0.98	0.02	0	0.008	75858	NA		NA
COL_145	COL_106	0.99	0.01	0	0.006	71019	1	0	0	0.001	74601	0.99	0.01	0	0.005	73239	NA		NA
COL_146	COL_130	1	0	0	0.002	71960	1	0	0	0.001	75554	1	0	0	0	74124	NA		NA
COL_151	COL_033	0.99	0.01	0	0.007	73482	1	0	0	0.001	77411	0.97	0.03	0	0.013	76042	NA		NA
COL_002	COL_036	0.99	0.01	0	0.005	69928	1	0	0	0	73499	1	0	0	0.002	72087	NA		NA
COL_017	COL_110	0.98	0.02	0	0.009	10006	1	0	0	0	10092	1	0	0	0	10079	NA		NA
COL_017	COL_112	0.99	0.01	0	0.007	62635	1	0	0	0	65386	0.98	0.02	0	0.011	64278	NA		NA
COL_020	COL_081	1	0	0	0	62200	1	0	0	0	65066	0.98	0.02	0	0.008	63869	NA		NA
COL_020	COL_110	0.99	0.01	0	0.007	8955	1	0	0	0	9029	0.99	0.01	0	0.004	9018	NA		NA
COL_023	COL_049	0.98	0.02	0	0.009	62930	1	0	0	0	65879	0.99	0.01	0	0.006	64624	NA		NA
COL_023	COL_143	0.97	0.03	0	0.016	77828	1	0	0	0	82167	0.97	0.03	0	0.016	80649	NA		NA
COL_025	COL_087	0.98	0.02	0	0.012	79313	1	0	0	0	83581	0.99	0.01	0	0.007	81771	NA		NA
COL_025	COL_092	0.97	0.03	0	0.015	77400	1	0	0	0	81332	0.99	0.01	0	0.003	79660	NA		NA
COL_025	COL_093	0.98	0.02	0	0.01	77802	1	0	0	0	81877	1	0	0	0	80329	NA		NA
COL_025	COL_145	0.99	0.01	0	0.003	78630	1	0	0	0	82743	1	0	0	0	81150	NA		NA
COL_025	COL_151	1	0	0	0	76748	1	0	0	0	80703	0.99	0.01	0	0.003	79131	NA		NA
COL_030	COL_049	0.98	0.02	0	0.012	62587	1	0	0	0	65423	1	0	0	0	64190	NA		NA
COL_030	COL_083	0.98	0.02	0	0.008	78196	1	0	0	0	82438	0.99	0.01	0	0.005	80854	NA		NA
COL_030	COL_084	0.99	0.01	0	0.007	82091	1	0	0	0	86333	0.98	0.02	0	0.008	84785	NA		NA
COL_030	COL_097	1	0	0	0	31722	1	0	0	0	32499	1	0	0	0	32069	NA		NA
COL_030	COL_106	0.93	0.07	0	0.037	70937	1	0	0	0	74601	0.98	0.02	0	0.011	73295	NA		NA
COL_030	COL_110	1	0	0	0	13569	1	0	0	0	13736	1	0	0	0	13705	NA		NA
COL_030	COL_128	0.98	0.02	0	0.009	75935	1	0	0	0	80024	0.99	0.01	0	0.007	78394	NA		NA
COL_030	COL_145	1	0	0	0.001	82494	1	0	0	0	87095	1	0	0	0.002	85370	NA		NA
COL_030	COL_146	1	0	0	0	82758	1	0	0	0	87208	0.99	0.01	0	0.005	85525	NA		NA
COL_030	COL_151	1	0	0	0	80291	1	0	0	0	84615	1	0	0	0.002	83010	NA		NA
COL_031	COL_083	0.98	0.02	0	0.01	77152	1	0	0	0	81310	0.98	0.02	0	0.012	79631	NA		NA
COL_034	COL_095	0.98	0.02	0	0.01	65522	1	0	0	0	68524	0.99	0.01	0	0.007	67081	NA		NA
COL_034	COL_097	1	0	0	0	26124	1	0	0	0	26694	0.98	0.02	0	0.01	26413	NA		NA
COL_035	COL_039	0.93	0.07	0	0.034	65010	1	0	0	0	68059	0.95	0.05	0	0.024	66874	NA		NA
COL_035	COL_056	0.94	0.06	0	0.029	52604	1	0	0	0	54543	0.95	0.05	0	0.027	53784	NA		NA
COL_038	COL_047	0.97	0.03	0	0.015	80064	1	0	0	0	84379	0.98	0.02	0	0.01	82894	NA		NA
COL_038	COL_093	0.99	0.01	0	0.004	80221	1	0	0	0	84579	0.99	0.01	0	0.003	82901	NA		NA
COL_038	COL_145	0.99	0.01	0	0.003	80984	1	0	0	0	85431	0.99	0.01	0	0.003	83797	NA		NA
COL_038	COL_151	0.99	0.01	0	0.007	78834	1	0	0	0	83142	0.99	0.01	0	0.006	81661	NA		NA
COL_047	COL_050	0.98	0.02	0	0.012	72857	1	0	0	0	76584	0.98	0.02	0	0.011	75250	NA		NA
COL_047	COL_077	0.99	0.01	0	0.006	73984	1	0	0	0	77794	0.98	0.02	0	0.008	76426	NA		NA
COL_047	COL_098	0.98	0.02	0	0.011	70800	1	0	0	0	74455	0.99	0.01	0	0.006	73044	NA		NA
COL_047	COL_110	0.97	0.03	0	0.015	13070	1	0	0	0	13225	0.98	0.02	0	0.008	13183	NA		NA
COL_049	COL_077	0.99	0.01	0	0.006	55055	1	0	0	0	57241	0.98	0.02	0	0.008	56392	NA		NA
COL_049	COL_097	0.99	0.01	0	0.005	16826	1	0	0	0	17027	0.98	0.02	0	0.011	16840	NA		NA
COL_049	COL_136	0.96	0.04	0	0.02	57252	1	0	0	0	59655	0.98	0.02	0	0.01	58762	NA		NA
COL_049	COL_143	0.97	0.03	0	0.013	57482	1	0	0	0	60032	0.96	0.04	0	0.018	58953	NA		NA
COL_053	COL_110	1	0	0	0	6108	1	0	0	0	6127	1	0	0	0	6107	NA		NA
COL_056	COL_097	0.99	0.01	0	0.004	16682	1	0	0	0	16862	0.98	0.02	0	0.008	16716	NA		NA
COL_057	COL_077	0.98	0.02	0	0.009	73363	1	0	0	0	77224	0.99	0.01	0	0.006	75886	NA		NA
COL_063	COL_098	0.94	0.06	0	0.032	71811	1	0	0	0	75389	0.95	0.05	0	0.028	74068	NA		NA
COL_063	COL_110	0.99	0.01	0	0.006	13702	1	0	0	0	13912	1	0	0	0	13851	NA		NA
COL_069	COL_023	0.99	0.01	0	0.005	78496	1	0	0	0	82672	0.98	0.02	0	0.011	81097	NA		NA
COL_069	COL_030	0.99	0.01	0	0.006	77977	1	0	0	0	81968	1	0	0	0	80545	NA		NA
COL_069	COL_034	0.99	0.01	0	0.004	72422	1	0	0	0	76347	0.97	0.03	0	0.013	74790	NA		NA
COL_069	COL_098	0.98	0.02	0	0.01	68088	1	0	0	0	71464	0.97	0.03	0	0.015	70235	NA		NA
COL_069	COL_110	0.99	0.01	0	0.007	11459	1	0	0	0	11597	1	0	0	0	11528	NA		NA
COL_069	COL_130	0.98	0.02	0	0.008	68106	1	0	0	0	71525	0.99	0.01	0	0.006	70295	NA		NA
COL_079	COL_095	0.97	0.03	0	0.015	59776	1	0	0	0	62501	0.97	0.03	0	0.017	61338	NA		NA
COL_081	COL_008	0.96	0.04	0	0.019	63949	1	0	0	0	66993	0.98	0.02	0	0.009	65666	NA		NA
COL_083	COL_035	0.99	0.01	0	0.006	68748	1	0	0	0	72240	0.99	0.01	0	0.004	70991	NA		NA
COL_083	COL_098	0.98	0.02	0	0.009	67432	1	0	0	0	70703	0.99	0.01	0	0.007	69359	NA		NA
COL_083	COL_110	1	0	0	0	11870	1	0	0	0	12005	1	0	0	0	11962	NA		NA
COL_083	COL_136	0.98	0.02	0	0.008	72756	1	0	0	0	76776	0.99	0.01	0	0.005	75481	NA		NA
COL_084	COL_033	0.99	0.01	0	0.006	74723	1	0	0	0	78910	0.98	0.02	0	0.009	77343	NA		NA
COL_084	COL_035	0.97	0.03	0	0.016	72522	1	0	0	0	76178	0.96	0.04	0	0.022	74867	NA		NA
COL_084	COL_110	1	0	0	0	13373	1	0	0	0	13528	1	0	0	0	13499	NA		NA
COL_087	COL_034	0.97	0.03	0	0.015	77065	1	0	0	0	81181	0.97	0.03	0	0.015	79569	NA		NA
COL_087	COL_110	0.99	0.01	0	0.005	14010	1	0	0	0	14226	0.99	0.01	0	0.007	14171	NA		NA
COL_092	COL_033	0.98	0.02	0	0.009	74100	1	0	0	0	77938	0.99	0.01	0	0.005	76571	NA		NA
COL_092	COL_106	0.99	0.01	0	0.006	69790	1	0	0	0	73217	1	0	0	0.002	72129	NA		NA
COL_092	COL_110	1	0	0	0	12769	1	0	0	0	12923	1	0	0	0	12864	NA		NA
COL_092	COL_136	0.99	0.01	0	0.004	75861	1	0	0	0	79925	0.97	0.03	0	0.014	78302	NA		NA
COL_093	COL_110	1	0	0	0	13142	1	0	0	0	13304	1	0	0	0	13259	NA		NA
COL_094	COL_056	0.96	0.04	0	0.021	62807	1	0	0	0	65673	0.96	0.04	0	0.02	64567	NA		NA
COL_094	COL_097	0.99	0.01	0	0.007	32506	1	0	0	0	33254	0.97	0.03	0	0.013	32900	NA		NA
COL_094	COL_102	1	0	0	0	65828	1	0	0	0	68956	0.99	0.01	0	0.007	67946	NA		NA
COL_094	COL_110	0.97	0.03	0	0.016	13964	1	0	0	0	14174	0.98	0.02	0	0.008	14171	NA		NA
COL_099	COL_031	0.95	0.05	0	0.026	76977	1	0	0	0	80954	0.96	0.04	0	0.021	79385	NA		NA
COL_102	COL_035	0.99	0.01	0	0.003	54874	1	0	0	0	57158	1	0	0	0	56322	NA		NA
COL_102	COL_039	0.99	0.01	0	0.004	55154	1	0	0	0	57481	0.99	0.01	0	0.006	56619	NA		NA
COL_102	COL_050	0.98	0.02	0	0.008	55414	1	0	0	0	57820	0.99	0.01	0	0.004	56924	NA		NA
COL_102	COL_081	0.98	0.02	0	0.012	53560	1	0	0	0	55769	0.99	0.01	0	0.004	54835	NA		NA
COL_102	COL_097	1	0	0	0	19086	1	0	0	0	19368	0.99	0.01	0	0.006	19195	NA		NA
COL_106	COL_056	0.97	0.03	0	0.016	50561	1	0	0	0	52555	1	0	0	0	51787	NA		NA
COL_110	COL_050	0.98	0.02	0	0.011	9470	1	0	0	0	9562	1	0	0	0	9554	NA		NA
COL_110	COL_079	0.96	0.04	0	0.021	8400	1	0	0	0	8469	0.99	0.01	0	0.007	8425	NA		NA
COL_110	COL_112	0.96	0.04	0	0.019	8182	1	0	0	0	8263	0.99	0.01	0	0.004	8218	NA		NA
COL_110	COL_128	1	0	0	0	10536	1	0	0	0	10636	1	0	0	0	10562	NA		NA
COL_110	COL_143	1	0	0	0	11178	1	0	0	0	11305	1	0	0	0	11265	NA		NA
COL_112	COL_097	0.99	0.01	0	0.004	20940	1	0	0	0	21273	0.98	0.02	0	0.008	21080	NA		NA
COL_121	COL_081	0.95	0.05	0	0.024	72144	1	0	0	0	75746	0.97	0.03	0	0.013	74190	NA		NA
COL_126	COL_034	0.95	0.05	0	0.026	65273	1	0	0	0	68471	0.98	0.02	0	0.01	67405	NA		NA
COL_126	COL_056	0.96	0.04	0	0.02	50077	1	0	0	0	51966	0.97	0.03	0	0.015	51182	NA		NA
COL_128	COL_077	0.96	0.03	0	0.018	69364	1	0	0	0	72761	0.96	0.04	0	0.02	71468	NA		NA
COL_130	COL_095	0.98	0.02	0	0.012	61207	1	0	0	0	63929	0.98	0.02	0	0.009	62748	NA		NA
COL_130	COL_097	1	0	0	0	22809	1	0	0	0	23181	0.98	0.02	0	0.008	22917	NA		NA
COL_136	COL_097	1	0	0	0	26971	1	0	0	0	27497	1	0	0	0	27216	NA		NA
COL_142	COL_023	0.99	0.01	0	0.006	56991	1	0	0	0	59474	0.97	0.03	0	0.013	58483	NA		NA
COL_142	COL_025	1	0	0	0	53166	1	0	0	0	55280	0.99	0.01	0	0.003	54462	NA		NA
COL_142	COL_030	0.97	0.03	0	0.016	56620	1	0	0	0	59091	0.97	0.03	0	0.015	58062	NA		NA
COL_142	COL_036	0.98	0.02	0	0.01	54407	1	0	0	0	56726	0.98	0.02	0	0.012	55729	NA		NA
COL_142	COL_038	0.99	0.01	0	0.007	55782	1	0	0	0	58148	0.99	0.01	0	0.004	57164	NA		NA
COL_142	COL_050	1	0	0	0	49648	1	0	0	0	51493	0.97	0.03	0	0.016	50666	NA		NA
COL_142	COL_056	0.98	0.02	0	0.008	36618	1	0	0	0	37660	0.97	0.03	0	0.017	37238	NA		NA
COL_142	COL_094	0.98	0.02	0	0.008	57042	1	0	0	0	59575	0.98	0.02	0	0.012	58504	NA		NA
COL_142	COL_102	0.98	0.02	0	0.009	38141	1	0	0	0	39238	0.95	0.05	0	0.025	38804	NA		NA
COL_145	COL_056	0.99	0.01	0	0.003	61973	1	0	0	0	64705	0.98	0.02	0	0.012	63695	NA		NA
COL_145	COL_110	1	0	0	0	13594	1	0	0	0	13803	1	0	0	0	13776	NA		NA
COL_146	COL_008	0.99	0.01	0	0.003	73907	1	0	0	0	77756	0.97	0.03	0	0.013	76224	NA		NA
COL_146	COL_056	0.99	0.01	0	0.005	62280	1	0	0	0	64934	0.96	0.04	0	0.021	63898	NA		NA
COL_146	COL_079	1	0	0	0.002	70636	1	0	0	0	74269	0.98	0.02	0	0.009	72784	NA		NA
COL_146	COL_106	0.99	0.01	0	0.004	71149	1	0	0	0	74955	1	0	0	0	73653	NA		NA
COL_146	COL_110	1	0	0	0	13718	1	0	0	0	13895	1	0	0	0	13831	NA		NA
COL_146	COL_136	0.98	0.01	0	0.008	77216	1	0	0	0	81556	0.99	0.01	0	0.004	80094	NA		NA
COL_148	COL_023	0.95	0.05	0	0.025	77022	1	0	0	0	81085	0.98	0.02	0	0.011	79575	NA		NA
COL_148	COL_084	0.99	0.01	0	0.007	76080	1	0	0	0	80078	0.99	0.01	0	0.004	78663	NA		NA
COL_148	COL_092	0.98	0.02	0	0.008	75298	1	0	0	0	79091	0.98	0.02	0	0.008	77670	NA		NA
COL_148	COL_097	1	0	0	0	26316	1	0	0	0	26805	1	0	0	0	26553	NA		NA
COL_150	COL_023	0.99	0.01	0	0.007	77065	1	0	0	0	81012	1	0	0	0	79646	NA		NA
COL_150	COL_038	1	0	0	0	75282	1	0	0	0	79123	0.99	0.01	0	0.003	77794	NA		NA
COL_150	COL_106	1	0	0	0.002	66117	1	0	0	0	69223	0.99	0.01	0	0.005	68279	NA		NA
COL_150	COL_110	1	0	0	0	10796	1	0	0	0	10912	0.98	0.02	0	0.008	10877	NA		NA
COL_150	COL_130	0.99	0.01	0	0.003	67000	1	0	0	0	70138	0.97	0.03	0	0.017	68894	NA		NA
COL_151	COL_110	0.98	0.02	0	0.009	12602	1	0	0	0	12757	1	0	0	0	12730	NA		NA
COL_151	COL_140	0.96	0.04	0	0.021	70909	1	0	0	0	74387	0.92	0.08	0	0.039	72946	NA		NA
