# Supplementary material for: The role of emerging elites in the formation and development of communities after the fall of the Roman Empire
Source: Proc Natl Acad Sci U S A. 2024 Aug 19;121(36):e2317868121. doi: 10.1073/pnas.2317868121 (PMC11388374; doi:10.1073/pnas.2317868121)
Supplement: Supplementary file 8 — Dataset S07 (XLSX) [file pnas.2317868121.sd07.xlsx]

## Sheet: Dataset S7
Dataset S7. Biological relationship between Collegno individuals using READ
PairIndividuals	Relationship	Z_upper	Z_lower	Identified in lcMLkin
COL_110COL_106	First Degree	0.583737	-5.16226	First Degree
COL_145COL_146	First Degree	8.1853	-19.011	First Degree
COL_145COL_150	First Degree	10.1805	-14.7945	First Degree
COL_146COL_151	First Degree	14.1008	-16.7155	First Degree
COL_145COL_151	First Degree	14.7695	-15.5397	First Degree
COL_146COL_128	First Degree	9.74975	-17.4333	First Degree
COL_146COL_150	First Degree	14.3362	-11.5266	First Degree
COL_151COL_150	First Degree	11.2982	-16.7246	First Degree
COL_047COL_049	First Degree	10.1073	-11.5737	First Degree
COL_047COL_053	First Degree	8.38378	-11.3042	First Degree
COL_049COL_053	First Degree	4.89485	-8.66984	First Degree
COL_083COL_084	First Degree	14.212	-11.1217	First Degree
COL_083COL_087	First Degree	12.8571	-17.3859	First Degree
COL_083COL_097	First Degree	2.16206	-8.7463	First Degree
COL_084COL_087	First Degree	13.9355	-17.2576	First Degree
COL_084COL_097	First Degree	3.78059	-7.83193	First Degree
COL_087COL_102	First Degree	10.7938	-14.3202	First Degree
COL_092COL_093	First Degree	13.4486	-16.4645	First Degree
COL_097COL_143	First Degree	1.35281	-9.184	First Degree
COL_126COL_136	First Degree	4.22327	-17.0518	First Degree
COL_140COL_143	First Degree	6.91559	-17.0994	First Degree
COL_008COL_050	First Degree	7.17183	-15.452	First Degree
COL_142COL_143	First Degree	5.50582	-11.6925	First Degree
COL_148COL_126	First Degree	6.7426	-14.932	First Degree
COL_148COL_136	First Degree	11.189	-12.2149	First Degree
COL_002COL_008	First Degree	6.98848	-15.3765	First Degree
COL_069COL_143	First Degree	9.45805	-17.0037	First Degree
COL_069COL_142	First Degree	7.1381	-9.53138	First Degree
COL_145COL_128	Second Degree	2.9396	-9.52675	Second Degree
COL_121COL_106	Second Degree	7.15744	-4.74309	Second Degree
COL_151COL_128	Second Degree	9.33198	-2.89247	Second Degree
COL_053COL_057	Second Degree	2.38239	-7.24585	Second Degree
COL_053COL_017	Second Degree	2.35478	-5.89192	Second Degree
COL_057COL_017	Second Degree	2.2264	-9.46917	Second Degree
COL_083COL_102	Second Degree	5.70987	-4.50692	Second Degree
COL_083COL_143	Second Degree	7.1299	-4.93672	Second Degree
COL_084COL_102	Second Degree	8.2594	-2.62069	Second Degree
COL_084COL_143	Second Degree	9.22336	-3.65729	Second Degree
COL_084COL_142	Second Degree	1.09288	-7.59788	Third Degree
COL_084COL_069	Second Degree	1.83014	-10.8736	Third Degree
COL_093COL_145	Second Degree	7.2987	-6.63956	Second Degree
COL_093COL_146	Second Degree	6.57315	-6.53783	Second Degree
COL_093COL_150	Second Degree	5.40441	-6.79863	Second Degree
COL_097COL_142	Second Degree	0.645033	-2.75802	Second Degree
COL_097COL_017	Second Degree	1.34017	-3.33427	Second Degree
COL_097COL_069	Second Degree	1.9235	-3.19657	Second Degree
COL_150COL_128	Second Degree	6.22826	-5.0499	Second Degree
COL_017COL_143	Second Degree	3.83482	-7.47953	Second Degree
COL_017COL_020	Second Degree	4.44492	-5.75895	Second Degree
COL_102COL_110	Unrelated	NA	-3.45272
COL_102COL_121	Unrelated	NA	-10.3857
COL_102COL_145	Unrelated	NA	-10.4373
COL_102COL_146	Unrelated	NA	-10.1342
COL_102COL_151	Unrelated	NA	-8.59994
COL_102COL_106	Unrelated	NA	-10.5794
COL_102COL_112	Unrelated	NA	-8.02629
COL_102COL_126	Unrelated	NA	-8.43476
COL_102COL_128	Unrelated	NA	-8.79899
COL_102COL_130	Unrelated	NA	-7.82179
COL_102COL_136	Unrelated	NA	-9.93548
COL_102COL_140	Unrelated	NA	-7.66653
COL_102COL_143	Unrelated	NA	-9.08799
COL_102COL_033	Unrelated	NA	-8.27505
COL_102COL_034	Unrelated	NA	-10.2244
COL_102COL_035	Unrelated	NA	-8.97472
COL_102COL_039	Unrelated	NA	-9.35167
COL_102COL_050	Unrelated	NA	-8.99722
COL_102COL_056	Unrelated	NA	-7.68135
COL_102COL_077	Unrelated	NA	-9.87851
COL_102COL_079	Unrelated	NA	-8.02839
COL_102COL_008	Unrelated	NA	-9.35449
COL_102COL_081	Unrelated	NA	-8.69465
COL_102COL_095	Unrelated	NA	-6.87576
COL_102COL_098	Unrelated	NA	-10.3117
COL_102COL_142	Unrelated	NA	-6.45212
COL_102COL_148	Unrelated	NA	-9.7469
COL_102COL_150	Unrelated	NA	-9.72257
COL_102COL_017	Unrelated	NA	-8.85546
COL_102COL_002	Unrelated	NA	-8.03572
COL_102COL_020	Unrelated	NA	-9.89139
COL_102COL_069	Unrelated	NA	-8.38283
COL_102COL_099	Unrelated	NA	-10.5643
COL_110COL_121	Unrelated	NA	-1.88362	Second Degree
COL_110COL_145	Unrelated	NA	-5.18339
COL_110COL_146	Unrelated	NA	-4.25671
COL_110COL_151	Unrelated	NA	-5.34508
COL_110COL_112	Unrelated	NA	-3.41887
COL_110COL_126	Unrelated	NA	-2.35365
COL_110COL_128	Unrelated	NA	-5.96247
COL_110COL_130	Unrelated	NA	-4.03599
COL_110COL_136	Unrelated	NA	-3.84256
COL_110COL_140	Unrelated	NA	-5.76089
COL_110COL_143	Unrelated	NA	-4.45288
COL_110COL_033	Unrelated	NA	-2.73181
COL_110COL_034	Unrelated	NA	-4.35825
COL_110COL_035	Unrelated	NA	-3.06465
COL_110COL_039	Unrelated	NA	-3.53217
COL_110COL_050	Unrelated	NA	-3.77587
COL_110COL_056	Unrelated	NA	-4.78182
COL_110COL_077	Unrelated	NA	-4.14038
COL_110COL_079	Unrelated	NA	-3.69391
COL_110COL_008	Unrelated	NA	-6.01712
COL_110COL_081	Unrelated	NA	-3.91549
COL_110COL_095	Unrelated	NA	-4.59227
COL_110COL_098	Unrelated	NA	-2.91521
COL_110COL_142	Unrelated	NA	-2.78522
COL_110COL_148	Unrelated	NA	-4.33801
COL_110COL_150	Unrelated	NA	-3.92451
COL_110COL_017	Unrelated	NA	-4.49795
COL_110COL_002	Unrelated	NA	-3.6999
COL_110COL_020	Unrelated	NA	-5.26306
COL_110COL_069	Unrelated	NA	-4.59484
COL_110COL_099	Unrelated	NA	-4.26277
COL_121COL_145	Unrelated	NA	-12.8178
COL_121COL_146	Unrelated	NA	-11.9913
COL_121COL_151	Unrelated	NA	-14.4977
COL_121COL_112	Unrelated	NA	-11.8746
COL_121COL_126	Unrelated	NA	-1.61251
COL_121COL_128	Unrelated	NA	-13.0085
COL_121COL_130	Unrelated	NA	-10.0524
COL_121COL_136	Unrelated	NA	-5.01029
COL_121COL_140	Unrelated	NA	-12.4638
COL_121COL_143	Unrelated	NA	-13.596
COL_121COL_033	Unrelated	NA	-11.9451
COL_121COL_034	Unrelated	NA	-13.5363
COL_121COL_035	Unrelated	NA	-13.1043
COL_121COL_039	Unrelated	NA	-12.4987
COL_121COL_050	Unrelated	NA	-12.2255
COL_121COL_056	Unrelated	NA	-11.5472
COL_121COL_077	Unrelated	NA	-12.0429
COL_121COL_079	Unrelated	NA	-10.5061
COL_121COL_008	Unrelated	NA	-12.5906
COL_121COL_081	Unrelated	NA	-11.2498
COL_121COL_095	Unrelated	NA	-12.3802
COL_121COL_098	Unrelated	NA	-13.6424
COL_121COL_142	Unrelated	NA	-8.66015
COL_121COL_148	Unrelated	NA	-5.00572
COL_121COL_150	Unrelated	NA	-14.3842
COL_121COL_017	Unrelated	NA	-12.6467
COL_121COL_002	Unrelated	NA	-10.6438
COL_121COL_020	Unrelated	NA	-10.927
COL_121COL_069	Unrelated	NA	-13.3916
COL_121COL_099	Unrelated	NA	-13.2074
COL_145COL_106	Unrelated	NA	-12.7846
COL_145COL_112	Unrelated	NA	-8.56797
COL_145COL_126	Unrelated	NA	-9.95486
COL_145COL_130	Unrelated	NA	-10.701
COL_145COL_136	Unrelated	NA	-13.392
COL_145COL_140	Unrelated	NA	-10.1626
COL_145COL_143	Unrelated	NA	-7.87366
COL_145COL_033	Unrelated	NA	-11.2229
COL_145COL_034	Unrelated	NA	-11.8861
COL_145COL_035	Unrelated	NA	-11.8927
COL_145COL_039	Unrelated	NA	-10.9766
COL_145COL_050	Unrelated	NA	-10.6793
COL_145COL_056	Unrelated	NA	-10.6039
COL_145COL_077	Unrelated	NA	-12.2969
COL_145COL_079	Unrelated	NA	-10.2283
COL_145COL_008	Unrelated	NA	-11.2363
COL_145COL_081	Unrelated	NA	-7.67937
COL_145COL_095	Unrelated	NA	-10.8158
COL_145COL_098	Unrelated	NA	-12.8868
COL_145COL_142	Unrelated	NA	-6.79438
COL_145COL_148	Unrelated	NA	-12.3759
COL_145COL_017	Unrelated	NA	-9.50554
COL_145COL_002	Unrelated	NA	-11.8643
COL_145COL_020	Unrelated	NA	-10.7144
COL_145COL_069	Unrelated	NA	-9.35413
COL_145COL_099	Unrelated	NA	-11.8583
COL_146COL_106	Unrelated	NA	-13.1536
COL_146COL_112	Unrelated	NA	-10.981
COL_146COL_126	Unrelated	NA	-12.7883
COL_146COL_130	Unrelated	NA	-10.2808
COL_146COL_136	Unrelated	NA	-14.2353
COL_146COL_140	Unrelated	NA	-10.2172
COL_146COL_143	Unrelated	NA	-8.89386
COL_146COL_033	Unrelated	NA	-13.3533
COL_146COL_034	Unrelated	NA	-12.4573
COL_146COL_035	Unrelated	NA	-13.2467
COL_146COL_039	Unrelated	NA	-12.1927
COL_146COL_050	Unrelated	NA	-11.7413
COL_146COL_056	Unrelated	NA	-12.5674
COL_146COL_077	Unrelated	NA	-12.2127
COL_146COL_079	Unrelated	NA	-11.4303
COL_146COL_008	Unrelated	NA	-11.7408
COL_146COL_081	Unrelated	NA	-9.27925
COL_146COL_095	Unrelated	NA	-12.1499
COL_146COL_098	Unrelated	NA	-10.6438
COL_146COL_142	Unrelated	NA	-7.54854
COL_146COL_148	Unrelated	NA	-13.1222
COL_146COL_017	Unrelated	NA	-9.93456
COL_146COL_002	Unrelated	NA	-13.1104
COL_146COL_020	Unrelated	NA	-11.1423
COL_146COL_069	Unrelated	NA	-8.52243
COL_146COL_099	Unrelated	NA	-13.2687
COL_151COL_106	Unrelated	NA	-13.4343
COL_151COL_112	Unrelated	NA	-10.9388
COL_151COL_126	Unrelated	NA	-11.6062
COL_151COL_130	Unrelated	NA	-9.63501
COL_151COL_136	Unrelated	NA	-13.8145
COL_151COL_140	Unrelated	NA	-10.1322
COL_151COL_143	Unrelated	NA	-11.6201
COL_151COL_033	Unrelated	NA	-12.1175
COL_151COL_034	Unrelated	NA	-12.2451
COL_151COL_035	Unrelated	NA	-12.5567
COL_151COL_039	Unrelated	NA	-12.9822
COL_151COL_050	Unrelated	NA	-10.046
COL_151COL_056	Unrelated	NA	-9.87014
COL_151COL_077	Unrelated	NA	-11.5614
COL_151COL_079	Unrelated	NA	-9.88706
COL_151COL_008	Unrelated	NA	-12.4027
COL_151COL_081	Unrelated	NA	-9.08852
COL_151COL_095	Unrelated	NA	-10.1759
COL_151COL_098	Unrelated	NA	-11.5077
COL_151COL_142	Unrelated	NA	-6.9032
COL_151COL_148	Unrelated	NA	-13.3612
COL_151COL_017	Unrelated	NA	-11.0323
COL_151COL_002	Unrelated	NA	-12.6759
COL_151COL_020	Unrelated	NA	-11.9557
COL_151COL_069	Unrelated	NA	-12.4183
COL_151COL_099	Unrelated	NA	-11.096
COL_023COL_102	Unrelated	NA	-9.03232
COL_023COL_110	Unrelated	NA	-4.84062
COL_023COL_121	Unrelated	NA	-13.4676
COL_023COL_145	Unrelated	NA	-11.6816
COL_023COL_146	Unrelated	NA	-14.9625
COL_023COL_151	Unrelated	NA	-11.1529
COL_023COL_025	Unrelated	NA	-14.594
COL_023COL_030	Unrelated	NA	-12.7311
COL_023COL_031	Unrelated	NA	-13.2839
COL_023COL_036	Unrelated	NA	-10.9891
COL_023COL_038	Unrelated	NA	-12.6232
COL_023COL_047	Unrelated	NA	-11.6896
COL_023COL_049	Unrelated	NA	-7.68653
COL_023COL_053	Unrelated	NA	-8.58203
COL_023COL_057	Unrelated	NA	-11.6349
COL_023COL_063	Unrelated	NA	-12.8562
COL_023COL_083	Unrelated	NA	-13.096
COL_023COL_084	Unrelated	NA	-11.7824
COL_023COL_087	Unrelated	NA	-11.9788
COL_023COL_092	Unrelated	NA	-12.9374
COL_023COL_093	Unrelated	NA	-14.0421
COL_023COL_094	Unrelated	NA	-11.4593
COL_023COL_097	Unrelated	NA	-5.54646
COL_023COL_106	Unrelated	NA	-12.5468
COL_023COL_112	Unrelated	NA	-11.6683
COL_023COL_126	Unrelated	NA	-10.0305
COL_023COL_128	Unrelated	NA	-12.2005
COL_023COL_130	Unrelated	NA	-10.6997
COL_023COL_136	Unrelated	NA	-13.3427
COL_023COL_140	Unrelated	NA	-10.8844
COL_023COL_143	Unrelated	NA	-12.3182
COL_023COL_033	Unrelated	NA	-11.7646
COL_023COL_034	Unrelated	NA	-11.594
COL_023COL_035	Unrelated	NA	-10.6649
COL_023COL_039	Unrelated	NA	-12.0136
COL_023COL_050	Unrelated	NA	-10.1267
COL_023COL_056	Unrelated	NA	-8.30252
COL_023COL_077	Unrelated	NA	-13.0445
COL_023COL_079	Unrelated	NA	-9.92573
COL_023COL_008	Unrelated	NA	-12.6242
COL_023COL_081	Unrelated	NA	-12.7375
COL_023COL_095	Unrelated	NA	-10.6603
COL_023COL_098	Unrelated	NA	-10.6234
COL_023COL_142	Unrelated	NA	-9.45391
COL_023COL_148	Unrelated	NA	-11.9533
COL_023COL_150	Unrelated	NA	-12.3807
COL_023COL_017	Unrelated	NA	-12.0993
COL_023COL_002	Unrelated	NA	-12.1632
COL_023COL_020	Unrelated	NA	-10.535
COL_023COL_069	Unrelated	NA	-13.3455
COL_023COL_099	Unrelated	NA	-11.4741
COL_025COL_102	Unrelated	NA	-11.5962
COL_025COL_110	Unrelated	NA	-5.77516
COL_025COL_121	Unrelated	NA	-14.4106
COL_025COL_145	Unrelated	NA	-14.8696
COL_025COL_146	Unrelated	NA	-16.3512
COL_025COL_151	Unrelated	NA	-14.7739
COL_025COL_030	Unrelated	NA	-12.0884
COL_025COL_031	Unrelated	NA	-14.0418
COL_025COL_036	Unrelated	NA	-13.3806
COL_025COL_038	Unrelated	NA	-12.9884
COL_025COL_047	Unrelated	NA	-12.0394
COL_025COL_049	Unrelated	NA	-9.70271
COL_025COL_053	Unrelated	NA	-11.1
COL_025COL_057	Unrelated	NA	-15.8659
COL_025COL_063	Unrelated	NA	-12.4399
COL_025COL_083	Unrelated	NA	-13.4706
COL_025COL_084	Unrelated	NA	-13.9933
COL_025COL_087	Unrelated	NA	-14.8613
COL_025COL_092	Unrelated	NA	-17.2703
COL_025COL_093	Unrelated	NA	-15.4941
COL_025COL_094	Unrelated	NA	-14.341
COL_025COL_097	Unrelated	NA	-7.44976
COL_025COL_106	Unrelated	NA	-13.7267
COL_025COL_112	Unrelated	NA	-10.6007
COL_025COL_126	Unrelated	NA	-11.9313
COL_025COL_128	Unrelated	NA	-14.7281
COL_025COL_130	Unrelated	NA	-11.7663
COL_025COL_136	Unrelated	NA	-15.159
COL_025COL_140	Unrelated	NA	-14.6365
COL_025COL_143	Unrelated	NA	-16.0715
COL_025COL_033	Unrelated	NA	-15.5738
COL_025COL_034	Unrelated	NA	-13.6086
COL_025COL_035	Unrelated	NA	-11.4396
COL_025COL_039	Unrelated	NA	-13.4465
COL_025COL_050	Unrelated	NA	-12.2063
COL_025COL_056	Unrelated	NA	-11.9975
COL_025COL_077	Unrelated	NA	-13.5158
COL_025COL_079	Unrelated	NA	-12.259
COL_025COL_008	Unrelated	NA	-12.8118
COL_025COL_081	Unrelated	NA	-12.8685
COL_025COL_095	Unrelated	NA	-12.0913
COL_025COL_098	Unrelated	NA	-11.8636
COL_025COL_142	Unrelated	NA	-10.8692
COL_025COL_148	Unrelated	NA	-13.0674
COL_025COL_150	Unrelated	NA	-14.9935
COL_025COL_017	Unrelated	NA	-14.4693
COL_025COL_002	Unrelated	NA	-13.011
COL_025COL_020	Unrelated	NA	-12.3746
COL_025COL_069	Unrelated	NA	-15.7229
COL_025COL_099	Unrelated	NA	-14.1457
COL_030COL_102	Unrelated	NA	-8.87552
COL_030COL_110	Unrelated	NA	-5.44773
COL_030COL_121	Unrelated	NA	-13.0722
COL_030COL_145	Unrelated	NA	-12.0196
COL_030COL_146	Unrelated	NA	-12.3563
COL_030COL_151	Unrelated	NA	-13.1512
COL_030COL_031	Unrelated	NA	-10.426
COL_030COL_036	Unrelated	NA	-11.6714
COL_030COL_038	Unrelated	NA	-12.3355
COL_030COL_047	Unrelated	NA	-10.5138
COL_030COL_049	Unrelated	NA	-7.73857
COL_030COL_053	Unrelated	NA	-9.35329
COL_030COL_057	Unrelated	NA	-14.8347
COL_030COL_063	Unrelated	NA	-12.824
COL_030COL_083	Unrelated	NA	-13.2389
COL_030COL_084	Unrelated	NA	-12.8743
COL_030COL_087	Unrelated	NA	-12.7597
COL_030COL_092	Unrelated	NA	-12.6113
COL_030COL_093	Unrelated	NA	-13.1251
COL_030COL_094	Unrelated	NA	-12.9302
COL_030COL_097	Unrelated	NA	-6.7182
COL_030COL_106	Unrelated	NA	-11.9525
COL_030COL_112	Unrelated	NA	-9.32391
COL_030COL_126	Unrelated	NA	-10.2961
COL_030COL_128	Unrelated	NA	-11.5231
COL_030COL_130	Unrelated	NA	-10.1392
COL_030COL_136	Unrelated	NA	-12.971
COL_030COL_140	Unrelated	NA	-10.3195
COL_030COL_143	Unrelated	NA	-12.9565
COL_030COL_033	Unrelated	NA	-10.0353
COL_030COL_034	Unrelated	NA	-12.7164
COL_030COL_035	Unrelated	NA	-12.2103
COL_030COL_039	Unrelated	NA	-11.0864
COL_030COL_050	Unrelated	NA	-10.9786
COL_030COL_056	Unrelated	NA	-10.6774
COL_030COL_077	Unrelated	NA	-12.4237
COL_030COL_079	Unrelated	NA	-10.2013
COL_030COL_008	Unrelated	NA	-12.2357
COL_030COL_081	Unrelated	NA	-11.7807
COL_030COL_095	Unrelated	NA	-11.0197
COL_030COL_098	Unrelated	NA	-12.4001
COL_030COL_142	Unrelated	NA	-8.32302
COL_030COL_148	Unrelated	NA	-12.2298
COL_030COL_150	Unrelated	NA	-14.0552
COL_030COL_017	Unrelated	NA	-12.8905
COL_030COL_002	Unrelated	NA	-11.5076
COL_030COL_020	Unrelated	NA	-11.6017
COL_030COL_069	Unrelated	NA	-13.3115
COL_030COL_099	Unrelated	NA	-12.2315
COL_031COL_102	Unrelated	NA	-9.44334
COL_031COL_110	Unrelated	NA	-5.13412
COL_031COL_121	Unrelated	NA	-13.049
COL_031COL_145	Unrelated	NA	-12.3028
COL_031COL_146	Unrelated	NA	-13.0571
COL_031COL_151	Unrelated	NA	-12.7027
COL_031COL_036	Unrelated	NA	-12.1868
COL_031COL_038	Unrelated	NA	-12.5517
COL_031COL_047	Unrelated	NA	-11.4444
COL_031COL_049	Unrelated	NA	-6.81068
COL_031COL_053	Unrelated	NA	-9.70335
COL_031COL_057	Unrelated	NA	-13.3683
COL_031COL_063	Unrelated	NA	-12.3664
COL_031COL_083	Unrelated	NA	-13.1342
COL_031COL_084	Unrelated	NA	-11.9927
COL_031COL_087	Unrelated	NA	-11.1458
COL_031COL_092	Unrelated	NA	-12.303
COL_031COL_093	Unrelated	NA	-12.3036
COL_031COL_094	Unrelated	NA	-12.8743
COL_031COL_097	Unrelated	NA	-7.04503
COL_031COL_106	Unrelated	NA	-10.716
COL_031COL_112	Unrelated	NA	-10.2727
COL_031COL_126	Unrelated	NA	-9.84798
COL_031COL_128	Unrelated	NA	-12.833
COL_031COL_130	Unrelated	NA	-11.3945
COL_031COL_136	Unrelated	NA	-13.9329
COL_031COL_140	Unrelated	NA	-12.2698
COL_031COL_143	Unrelated	NA	-13.3095
COL_031COL_033	Unrelated	NA	-11.461
COL_031COL_034	Unrelated	NA	-11.199
COL_031COL_035	Unrelated	NA	-10.388
COL_031COL_039	Unrelated	NA	-12.0571
COL_031COL_050	Unrelated	NA	-11.199
COL_031COL_056	Unrelated	NA	-9.60598
COL_031COL_077	Unrelated	NA	-13.0594
COL_031COL_079	Unrelated	NA	-11.5452
COL_031COL_008	Unrelated	NA	-12.5502
COL_031COL_081	Unrelated	NA	-11.573
COL_031COL_095	Unrelated	NA	-11.1441
COL_031COL_098	Unrelated	NA	-10.2691
COL_031COL_142	Unrelated	NA	-9.47394
COL_031COL_148	Unrelated	NA	-11.7398
COL_031COL_150	Unrelated	NA	-12.4597
COL_031COL_017	Unrelated	NA	-11.8189
COL_031COL_002	Unrelated	NA	-10.2201
COL_031COL_020	Unrelated	NA	-12.3604
COL_031COL_069	Unrelated	NA	-14.179
COL_031COL_099	Unrelated	NA	-11.7974
COL_036COL_102	Unrelated	NA	-9.61644
COL_036COL_110	Unrelated	NA	-4.52256
COL_036COL_121	Unrelated	NA	-10.4237
COL_036COL_145	Unrelated	NA	-10.3495
COL_036COL_146	Unrelated	NA	-11.8926
COL_036COL_151	Unrelated	NA	-10.2248
COL_036COL_038	Unrelated	NA	-10.3944
COL_036COL_047	Unrelated	NA	-10.1623
COL_036COL_049	Unrelated	NA	-7.0254
COL_036COL_053	Unrelated	NA	-8.2716
COL_036COL_057	Unrelated	NA	-12.3911
COL_036COL_063	Unrelated	NA	-10.848
COL_036COL_083	Unrelated	NA	-11.5448
COL_036COL_084	Unrelated	NA	-10.9674
COL_036COL_087	Unrelated	NA	-10.9683
COL_036COL_092	Unrelated	NA	-10.845
COL_036COL_093	Unrelated	NA	-11.2921
COL_036COL_094	Unrelated	NA	-12.0088
COL_036COL_097	Unrelated	NA	-5.23962
COL_036COL_106	Unrelated	NA	-10.0129
COL_036COL_112	Unrelated	NA	-10.1644
COL_036COL_126	Unrelated	NA	-10.2065
COL_036COL_128	Unrelated	NA	-10.9779
COL_036COL_130	Unrelated	NA	-9.28793
COL_036COL_136	Unrelated	NA	-12.1684
COL_036COL_140	Unrelated	NA	-10.2468
COL_036COL_143	Unrelated	NA	-12.6898
COL_036COL_033	Unrelated	NA	-11.8528
COL_036COL_034	Unrelated	NA	-11.7269
COL_036COL_035	Unrelated	NA	-11.347
COL_036COL_039	Unrelated	NA	-13.0529
COL_036COL_050	Unrelated	NA	-10.8572
COL_036COL_056	Unrelated	NA	-9.63328
COL_036COL_077	Unrelated	NA	-11.5921
COL_036COL_079	Unrelated	NA	-10.1804
COL_036COL_008	Unrelated	NA	-12.5947
COL_036COL_081	Unrelated	NA	-10.9467
COL_036COL_095	Unrelated	NA	-10.5041
COL_036COL_098	Unrelated	NA	-11.0813
COL_036COL_142	Unrelated	NA	-8.75599
COL_036COL_148	Unrelated	NA	-10.7102
COL_036COL_150	Unrelated	NA	-11.424
COL_036COL_017	Unrelated	NA	-13.1409
COL_036COL_002	Unrelated	NA	-11.8156
COL_036COL_020	Unrelated	NA	-10.4382
COL_036COL_069	Unrelated	NA	-12.3358
COL_036COL_099	Unrelated	NA	-12.0433
COL_038COL_102	Unrelated	NA	-10.8736
COL_038COL_110	Unrelated	NA	-6.19197
COL_038COL_121	Unrelated	NA	-12.1599
COL_038COL_145	Unrelated	NA	-13.5745
COL_038COL_146	Unrelated	NA	-14.3635
COL_038COL_151	Unrelated	NA	-13.1378
COL_038COL_047	Unrelated	NA	-13.2486
COL_038COL_049	Unrelated	NA	-7.27067
COL_038COL_053	Unrelated	NA	-9.3377
COL_038COL_057	Unrelated	NA	-15.0623
COL_038COL_063	Unrelated	NA	-11.4478
COL_038COL_083	Unrelated	NA	-12.9665
COL_038COL_084	Unrelated	NA	-13.4251
COL_038COL_087	Unrelated	NA	-13.2665
COL_038COL_092	Unrelated	NA	-13.4139
COL_038COL_093	Unrelated	NA	-13.3904
COL_038COL_094	Unrelated	NA	-12.4961
COL_038COL_097	Unrelated	NA	-6.31955
COL_038COL_106	Unrelated	NA	-10.7128
COL_038COL_112	Unrelated	NA	-12.1573
COL_038COL_126	Unrelated	NA	-11.0666
COL_038COL_128	Unrelated	NA	-12.7489
COL_038COL_130	Unrelated	NA	-10.795
COL_038COL_136	Unrelated	NA	-13.5963
COL_038COL_140	Unrelated	NA	-12.4927
COL_038COL_143	Unrelated	NA	-12.7024
COL_038COL_033	Unrelated	NA	-12.3134
COL_038COL_034	Unrelated	NA	-10.6817
COL_038COL_035	Unrelated	NA	-12.1073
COL_038COL_039	Unrelated	NA	-10.5301
COL_038COL_050	Unrelated	NA	-11.6934
COL_038COL_056	Unrelated	NA	-10.1019
COL_038COL_077	Unrelated	NA	-12.8846
COL_038COL_079	Unrelated	NA	-10.4316
COL_038COL_008	Unrelated	NA	-12.3113
COL_038COL_081	Unrelated	NA	-9.90209
COL_038COL_095	Unrelated	NA	-12.8715
COL_038COL_098	Unrelated	NA	-11.2935
COL_038COL_142	Unrelated	NA	-8.70258
COL_038COL_148	Unrelated	NA	-12.7992
COL_038COL_150	Unrelated	NA	-13.6901
COL_038COL_017	Unrelated	NA	-12.9875
COL_038COL_002	Unrelated	NA	-11.154
COL_038COL_020	Unrelated	NA	-11.286
COL_038COL_069	Unrelated	NA	-13.7291
COL_038COL_099	Unrelated	NA	-13.4198
COL_047COL_102	Unrelated	NA	-9.44199
COL_047COL_110	Unrelated	NA	-3.51362
COL_047COL_121	Unrelated	NA	-10.4996
COL_047COL_145	Unrelated	NA	-9.45767
COL_047COL_146	Unrelated	NA	-11.3919
COL_047COL_151	Unrelated	NA	-12.0376
COL_047COL_057	Unrelated	NA	-3.61863
COL_047COL_063	Unrelated	NA	-11.7134
COL_047COL_083	Unrelated	NA	-10.1841
COL_047COL_084	Unrelated	NA	-11.8834
COL_047COL_087	Unrelated	NA	-10.9883
COL_047COL_092	Unrelated	NA	-11.0714
COL_047COL_093	Unrelated	NA	-8.75184
COL_047COL_094	Unrelated	NA	-10.3694
COL_047COL_097	Unrelated	NA	-6.21101
COL_047COL_106	Unrelated	NA	-11.1889
COL_047COL_112	Unrelated	NA	-9.56964
COL_047COL_126	Unrelated	NA	-12.1152
COL_047COL_128	Unrelated	NA	-11.7808
COL_047COL_130	Unrelated	NA	-11.3628
COL_047COL_136	Unrelated	NA	-12.4872
COL_047COL_140	Unrelated	NA	-10.4822
COL_047COL_143	Unrelated	NA	-10.4982
COL_047COL_033	Unrelated	NA	-11.484
COL_047COL_034	Unrelated	NA	-11.8281
COL_047COL_035	Unrelated	NA	-10.122
COL_047COL_039	Unrelated	NA	-9.90439
COL_047COL_050	Unrelated	NA	-11.5852
COL_047COL_056	Unrelated	NA	-10.2349
COL_047COL_077	Unrelated	NA	-12.5252
COL_047COL_079	Unrelated	NA	-9.29508
COL_047COL_008	Unrelated	NA	-11.9094
COL_047COL_081	Unrelated	NA	-9.50753
COL_047COL_095	Unrelated	NA	-10.906
COL_047COL_098	Unrelated	NA	-11.4421
COL_047COL_142	Unrelated	NA	-6.86433
COL_047COL_148	Unrelated	NA	-12.0959
COL_047COL_150	Unrelated	NA	-11.4483
COL_047COL_017	Unrelated	NA	-5.26331
COL_047COL_002	Unrelated	NA	-10.5744
COL_047COL_020	Unrelated	NA	-5.61613
COL_047COL_069	Unrelated	NA	-11.9579
COL_047COL_099	Unrelated	NA	-5.50451
COL_049COL_102	Unrelated	NA	-7.04593
COL_049COL_110	Unrelated	NA	-2.28108
COL_049COL_121	Unrelated	NA	-8.6011
COL_049COL_145	Unrelated	NA	-8.35129
COL_049COL_146	Unrelated	NA	-9.64702
COL_049COL_151	Unrelated	NA	-8.41986
COL_049COL_057	Unrelated	NA	-3.6319
COL_049COL_063	Unrelated	NA	-7.91746
COL_049COL_083	Unrelated	NA	-7.59754
COL_049COL_084	Unrelated	NA	-6.67373
COL_049COL_087	Unrelated	NA	-8.65629
COL_049COL_092	Unrelated	NA	-9.19055
COL_049COL_093	Unrelated	NA	-8.1914
COL_049COL_094	Unrelated	NA	-7.53183
COL_049COL_097	Unrelated	NA	-3.64656
COL_049COL_106	Unrelated	NA	-6.68091
COL_049COL_112	Unrelated	NA	-6.20496
COL_049COL_126	Unrelated	NA	-6.6677
COL_049COL_128	Unrelated	NA	-8.34529
COL_049COL_130	Unrelated	NA	-7.63097
COL_049COL_136	Unrelated	NA	-8.43052
COL_049COL_140	Unrelated	NA	-5.74011
COL_049COL_143	Unrelated	NA	-7.62689
COL_049COL_033	Unrelated	NA	-7.31873
COL_049COL_034	Unrelated	NA	-8.01747
COL_049COL_035	Unrelated	NA	-7.05083
COL_049COL_039	Unrelated	NA	-6.72664
COL_049COL_050	Unrelated	NA	-8.02789
COL_049COL_056	Unrelated	NA	-7.34518
COL_049COL_077	Unrelated	NA	-8.0635
COL_049COL_079	Unrelated	NA	-5.2895
COL_049COL_008	Unrelated	NA	-8.10096
COL_049COL_081	Unrelated	NA	-7.206
COL_049COL_095	Unrelated	NA	-8.35682
COL_049COL_098	Unrelated	NA	-7.24674
COL_049COL_142	Unrelated	NA	-3.41306
COL_049COL_148	Unrelated	NA	-8.52193
COL_049COL_150	Unrelated	NA	-8.92974
COL_049COL_017	Unrelated	NA	-1.97833
COL_049COL_002	Unrelated	NA	-6.31061
COL_049COL_020	Unrelated	NA	-4.77559
COL_049COL_069	Unrelated	NA	-6.72304
COL_049COL_099	Unrelated	NA	-2.59062
COL_053COL_102	Unrelated	NA	-7.0169
COL_053COL_110	Unrelated	NA	-3.19482
COL_053COL_121	Unrelated	NA	-10.174
COL_053COL_145	Unrelated	NA	-9.41216
COL_053COL_146	Unrelated	NA	-11.1878
COL_053COL_151	Unrelated	NA	-8.72873
COL_053COL_063	Unrelated	NA	-8.82852
COL_053COL_083	Unrelated	NA	-10.7138
COL_053COL_084	Unrelated	NA	-9.31665
COL_053COL_087	Unrelated	NA	-10.4796
COL_053COL_092	Unrelated	NA	-9.19263
COL_053COL_093	Unrelated	NA	-9.60043
COL_053COL_094	Unrelated	NA	-10.1077
COL_053COL_097	Unrelated	NA	-4.82244
COL_053COL_106	Unrelated	NA	-8.10365
COL_053COL_112	Unrelated	NA	-7.20873
COL_053COL_126	Unrelated	NA	-8.26313
COL_053COL_128	Unrelated	NA	-9.78151
COL_053COL_130	Unrelated	NA	-9.11864
COL_053COL_136	Unrelated	NA	-7.59991
COL_053COL_140	Unrelated	NA	-7.66298
COL_053COL_143	Unrelated	NA	-6.76542
COL_053COL_033	Unrelated	NA	-9.04067
COL_053COL_034	Unrelated	NA	-8.81396
COL_053COL_035	Unrelated	NA	-8.75379
COL_053COL_039	Unrelated	NA	-6.83269
COL_053COL_050	Unrelated	NA	-9.26014
COL_053COL_056	Unrelated	NA	-6.00665
COL_053COL_077	Unrelated	NA	-8.4234
COL_053COL_079	Unrelated	NA	-7.39112
COL_053COL_008	Unrelated	NA	-8.76706
COL_053COL_081	Unrelated	NA	-7.01864
COL_053COL_095	Unrelated	NA	-10.3706
COL_053COL_098	Unrelated	NA	-7.73791
COL_053COL_142	Unrelated	NA	-6.10778
COL_053COL_148	Unrelated	NA	-8.27813
COL_053COL_150	Unrelated	NA	-8.91021
COL_053COL_002	Unrelated	NA	-8.93393
COL_053COL_020	Unrelated	NA	-1.94622
COL_053COL_069	Unrelated	NA	-10.0758
COL_053COL_099	Unrelated	NA	-3.91358
COL_057COL_102	Unrelated	NA	-10.7686
COL_057COL_110	Unrelated	NA	-5.55958
COL_057COL_121	Unrelated	NA	-12.2094
COL_057COL_145	Unrelated	NA	-13.5741
COL_057COL_146	Unrelated	NA	-12.9391
COL_057COL_151	Unrelated	NA	-13.6379
COL_057COL_063	Unrelated	NA	-14.719
COL_057COL_083	Unrelated	NA	-13.5926
COL_057COL_084	Unrelated	NA	-14.1063
COL_057COL_087	Unrelated	NA	-12.3353
COL_057COL_092	Unrelated	NA	-13.4779
COL_057COL_093	Unrelated	NA	-13.8665
COL_057COL_094	Unrelated	NA	-12.5242
COL_057COL_097	Unrelated	NA	-5.37655
COL_057COL_106	Unrelated	NA	-12.8452
COL_057COL_112	Unrelated	NA	-11.7813
COL_057COL_126	Unrelated	NA	-10.5899
COL_057COL_128	Unrelated	NA	-13.8783
COL_057COL_130	Unrelated	NA	-9.84948
COL_057COL_136	Unrelated	NA	-13.8627
COL_057COL_140	Unrelated	NA	-13.4806
COL_057COL_143	Unrelated	NA	-13.7147
COL_057COL_033	Unrelated	NA	-13.3076
COL_057COL_034	Unrelated	NA	-12.1356
COL_057COL_035	Unrelated	NA	-13.3821
COL_057COL_039	Unrelated	NA	-10.3353
COL_057COL_050	Unrelated	NA	-12.9601
COL_057COL_056	Unrelated	NA	-10.9536
COL_057COL_077	Unrelated	NA	-13.5305
COL_057COL_079	Unrelated	NA	-11.6477
COL_057COL_008	Unrelated	NA	-12.7435
COL_057COL_081	Unrelated	NA	-13.0668
COL_057COL_095	Unrelated	NA	-13.4636
COL_057COL_098	Unrelated	NA	-13.1192
COL_057COL_142	Unrelated	NA	-8.61803
COL_057COL_148	Unrelated	NA	-13.2002
COL_057COL_150	Unrelated	NA	-11.9344
COL_057COL_002	Unrelated	NA	-10.9262
COL_057COL_020	Unrelated	NA	-6.12134
COL_057COL_069	Unrelated	NA	-13.1108
COL_057COL_099	Unrelated	NA	-12.5645
COL_063COL_102	Unrelated	NA	-9.19774
COL_063COL_110	Unrelated	NA	-4.59693
COL_063COL_121	Unrelated	NA	-13.2763
COL_063COL_145	Unrelated	NA	-12.2996
COL_063COL_146	Unrelated	NA	-12.5606
COL_063COL_151	Unrelated	NA	-11.5364
COL_063COL_083	Unrelated	NA	-12.0961
COL_063COL_084	Unrelated	NA	-10.9674
COL_063COL_087	Unrelated	NA	-12.4491
COL_063COL_092	Unrelated	NA	-12.7172
COL_063COL_093	Unrelated	NA	-10.6075
COL_063COL_094	Unrelated	NA	-12.3494
COL_063COL_097	Unrelated	NA	-5.90242
COL_063COL_106	Unrelated	NA	-12.5345
COL_063COL_112	Unrelated	NA	-9.2909
COL_063COL_126	Unrelated	NA	-10.8223
COL_063COL_128	Unrelated	NA	-12.5247
COL_063COL_130	Unrelated	NA	-10.3449
COL_063COL_136	Unrelated	NA	-12.7523
COL_063COL_140	Unrelated	NA	-11.0564
COL_063COL_143	Unrelated	NA	-12.645
COL_063COL_033	Unrelated	NA	-14.6085
COL_063COL_034	Unrelated	NA	-12.353
COL_063COL_035	Unrelated	NA	-10.7778
COL_063COL_039	Unrelated	NA	-12.0322
COL_063COL_050	Unrelated	NA	-11.5022
COL_063COL_056	Unrelated	NA	-9.41558
COL_063COL_077	Unrelated	NA	-11.9004
COL_063COL_079	Unrelated	NA	-10.8867
COL_063COL_008	Unrelated	NA	-11.415
COL_063COL_081	Unrelated	NA	-12.1343
COL_063COL_095	Unrelated	NA	-12.0914
COL_063COL_098	Unrelated	NA	-11.4592
COL_063COL_142	Unrelated	NA	-7.66237
COL_063COL_148	Unrelated	NA	-12.5834
COL_063COL_150	Unrelated	NA	-11.7703
COL_063COL_017	Unrelated	NA	-11.7263
COL_063COL_002	Unrelated	NA	-11.3237
COL_063COL_020	Unrelated	NA	-12.5959
COL_063COL_069	Unrelated	NA	-12.8849
COL_063COL_099	Unrelated	NA	-12.4902
COL_083COL_110	Unrelated	NA	-5.31232
COL_083COL_121	Unrelated	NA	-14.0687
COL_083COL_145	Unrelated	NA	-8.85811
COL_083COL_146	Unrelated	NA	-8.12599
COL_083COL_151	Unrelated	NA	-10.3694
COL_083COL_092	Unrelated	NA	-11.3206
COL_083COL_093	Unrelated	NA	-7.61967
COL_083COL_094	Unrelated	NA	-13.7575
COL_083COL_106	Unrelated	NA	-11.8833
COL_083COL_112	Unrelated	NA	-9.6297
COL_083COL_126	Unrelated	NA	-11.1464
COL_083COL_128	Unrelated	NA	-10.2877
COL_083COL_130	Unrelated	NA	-11.6171
COL_083COL_136	Unrelated	NA	-14.2312
COL_083COL_140	Unrelated	NA	-11.6046
COL_083COL_033	Unrelated	NA	-11.1792
COL_083COL_034	Unrelated	NA	-11.4253
COL_083COL_035	Unrelated	NA	-12.22
COL_083COL_039	Unrelated	NA	-10.8499
COL_083COL_050	Unrelated	NA	-12.8806
COL_083COL_056	Unrelated	NA	-10.2076
COL_083COL_077	Unrelated	NA	-12.9556
COL_083COL_079	Unrelated	NA	-10.9524
COL_083COL_008	Unrelated	NA	-14.0748
COL_083COL_081	Unrelated	NA	-11.9447
COL_083COL_095	Unrelated	NA	-10.594
COL_083COL_098	Unrelated	NA	-12.5317
COL_083COL_142	Unrelated	NA	-1.779
COL_083COL_148	Unrelated	NA	-13.0187
COL_083COL_150	Unrelated	NA	-10.5137
COL_083COL_017	Unrelated	NA	-4.9187
COL_083COL_002	Unrelated	NA	-10.563
COL_083COL_020	Unrelated	NA	-7.93978
COL_083COL_069	Unrelated	NA	-1.34926
COL_083COL_099	Unrelated	NA	-12.289
COL_084COL_110	Unrelated	NA	-5.51656
COL_084COL_121	Unrelated	NA	-13.0686
COL_084COL_145	Unrelated	NA	-6.83038
COL_084COL_146	Unrelated	NA	-9.10064
COL_084COL_151	Unrelated	NA	-10.1008
COL_084COL_092	Unrelated	NA	-10.7458
COL_084COL_093	Unrelated	NA	-7.68935
COL_084COL_094	Unrelated	NA	-12.826
COL_084COL_106	Unrelated	NA	-13.7149
COL_084COL_112	Unrelated	NA	-11.2461
COL_084COL_126	Unrelated	NA	-11.5242
COL_084COL_128	Unrelated	NA	-10.3735
COL_084COL_130	Unrelated	NA	-9.75758
COL_084COL_136	Unrelated	NA	-14.4218
COL_084COL_140	Unrelated	NA	-12.3834
COL_084COL_033	Unrelated	NA	-12.4904
COL_084COL_034	Unrelated	NA	-13.046
COL_084COL_035	Unrelated	NA	-12.4197
COL_084COL_039	Unrelated	NA	-10.5588
COL_084COL_050	Unrelated	NA	-12.5942
COL_084COL_056	Unrelated	NA	-9.87815
COL_084COL_077	Unrelated	NA	-12.6073
COL_084COL_079	Unrelated	NA	-10.1978
COL_084COL_008	Unrelated	NA	-13.4954
COL_084COL_081	Unrelated	NA	-11.4852
COL_084COL_095	Unrelated	NA	-11.4235
COL_084COL_098	Unrelated	NA	-11.7393
COL_084COL_148	Unrelated	NA	-13.0487
COL_084COL_150	Unrelated	NA	-10.5521
COL_084COL_017	Unrelated	NA	-2.80768
COL_084COL_002	Unrelated	NA	-11.1359
COL_084COL_020	Unrelated	NA	-6.76524
COL_084COL_099	Unrelated	NA	-13.4186
COL_087COL_110	Unrelated	NA	-5.12144
COL_087COL_121	Unrelated	NA	-10.944
COL_087COL_145	Unrelated	NA	-9.04664
COL_087COL_146	Unrelated	NA	-9.93336
COL_087COL_151	Unrelated	NA	-10.0793
COL_087COL_092	Unrelated	NA	-11.2039
COL_087COL_093	Unrelated	NA	-9.71533
COL_087COL_094	Unrelated	NA	-12.9062
COL_087COL_097	Unrelated	NA	-6.23338
COL_087COL_106	Unrelated	NA	-12.244
COL_087COL_112	Unrelated	NA	-8.67273
COL_087COL_126	Unrelated	NA	-11.2713
COL_087COL_128	Unrelated	NA	-11.0331
COL_087COL_130	Unrelated	NA	-9.86926
COL_087COL_136	Unrelated	NA	-13.7098
COL_087COL_140	Unrelated	NA	-10.6288
COL_087COL_143	Unrelated	NA	-12.3004
COL_087COL_033	Unrelated	NA	-12.2749
COL_087COL_034	Unrelated	NA	-12.1439
COL_087COL_035	Unrelated	NA	-12.8066
COL_087COL_039	Unrelated	NA	-12.0086
COL_087COL_050	Unrelated	NA	-10.7716
COL_087COL_056	Unrelated	NA	-11.8993
COL_087COL_077	Unrelated	NA	-11.4339
COL_087COL_079	Unrelated	NA	-9.54159
COL_087COL_008	Unrelated	NA	-11.664
COL_087COL_081	Unrelated	NA	-11.9723
COL_087COL_095	Unrelated	NA	-11.0886
COL_087COL_098	Unrelated	NA	-12.3202
COL_087COL_142	Unrelated	NA	-7.99438
COL_087COL_148	Unrelated	NA	-11.835
COL_087COL_150	Unrelated	NA	-11.8391
COL_087COL_017	Unrelated	NA	-11.7146
COL_087COL_002	Unrelated	NA	-8.87123
COL_087COL_020	Unrelated	NA	-11.6639
COL_087COL_069	Unrelated	NA	-12.9833
COL_087COL_099	Unrelated	NA	-13.2008
COL_092COL_102	Unrelated	NA	-7.83073
COL_092COL_110	Unrelated	NA	-5.42804
COL_092COL_121	Unrelated	NA	-12.3287
COL_092COL_145	Unrelated	NA	-5.26885
COL_092COL_146	Unrelated	NA	-3.85836
COL_092COL_151	Unrelated	NA	-11.4017
COL_092COL_094	Unrelated	NA	-12.4901
COL_092COL_097	Unrelated	NA	-4.23529
COL_092COL_106	Unrelated	NA	-13.6037
COL_092COL_112	Unrelated	NA	-10.7499
COL_092COL_126	Unrelated	NA	-11.6543
COL_092COL_128	Unrelated	NA	-8.27969
COL_092COL_130	Unrelated	NA	-10.1823
COL_092COL_136	Unrelated	NA	-13.4437
COL_092COL_140	Unrelated	NA	-12.592
COL_092COL_143	Unrelated	NA	-11.1292
COL_092COL_033	Unrelated	NA	-13.3269
COL_092COL_034	Unrelated	NA	-11.607
COL_092COL_035	Unrelated	NA	-11.7206
COL_092COL_039	Unrelated	NA	-11.5572
COL_092COL_050	Unrelated	NA	-12.2228
COL_092COL_056	Unrelated	NA	-10.9247
COL_092COL_077	Unrelated	NA	-13.3293
COL_092COL_079	Unrelated	NA	-10.2414
COL_092COL_008	Unrelated	NA	-12.7434
COL_092COL_081	Unrelated	NA	-11.4204
COL_092COL_095	Unrelated	NA	-12.6287
COL_092COL_098	Unrelated	NA	-12.9662
COL_092COL_142	Unrelated	NA	-8.65659
COL_092COL_148	Unrelated	NA	-13.4664
COL_092COL_150	Unrelated	NA	-3.71102
COL_092COL_017	Unrelated	NA	-12.1403
COL_092COL_002	Unrelated	NA	-12.1541
COL_092COL_020	Unrelated	NA	-10.1287
COL_092COL_069	Unrelated	NA	-9.64765
COL_092COL_099	Unrelated	NA	-12.9016
COL_093COL_102	Unrelated	NA	-8.16937
COL_093COL_110	Unrelated	NA	-5.1751
COL_093COL_121	Unrelated	NA	-12.6422
COL_093COL_151	Unrelated	NA	-9.90698
COL_093COL_094	Unrelated	NA	-12.4653
COL_093COL_097	Unrelated	NA	-1.2049
COL_093COL_106	Unrelated	NA	-12.0999
COL_093COL_112	Unrelated	NA	-9.66695
COL_093COL_126	Unrelated	NA	-10.4415
COL_093COL_128	Unrelated	NA	-4.97673
COL_093COL_130	Unrelated	NA	-11.1477
COL_093COL_136	Unrelated	NA	-12.5747
COL_093COL_140	Unrelated	NA	-11.4911
COL_093COL_143	Unrelated	NA	-5.75969
COL_093COL_033	Unrelated	NA	-13.542
COL_093COL_034	Unrelated	NA	-11.5352
COL_093COL_035	Unrelated	NA	-11.3822
COL_093COL_039	Unrelated	NA	-10.8423
COL_093COL_050	Unrelated	NA	-13.0649
COL_093COL_056	Unrelated	NA	-10.7969
COL_093COL_077	Unrelated	NA	-12.8836
COL_093COL_079	Unrelated	NA	-10.9795
COL_093COL_008	Unrelated	NA	-12.2733
COL_093COL_081	Unrelated	NA	-9.59397
COL_093COL_095	Unrelated	NA	-12.6708
COL_093COL_098	Unrelated	NA	-12.6783
COL_093COL_142	Unrelated	NA	-5.60496
COL_093COL_148	Unrelated	NA	-12.0858
COL_093COL_017	Unrelated	NA	-9.50718
COL_093COL_002	Unrelated	NA	-9.99714
COL_093COL_020	Unrelated	NA	-10.1322
COL_093COL_069	Unrelated	NA	-5.90604
COL_093COL_099	Unrelated	NA	-12.3621
COL_094COL_102	Unrelated	NA	-8.80307
COL_094COL_110	Unrelated	NA	-4.76533
COL_094COL_121	Unrelated	NA	-10.9716
COL_094COL_145	Unrelated	NA	-11.3919
COL_094COL_146	Unrelated	NA	-12.5413
COL_094COL_151	Unrelated	NA	-11.4775
COL_094COL_097	Unrelated	NA	-6.32651
COL_094COL_106	Unrelated	NA	-11.487
COL_094COL_112	Unrelated	NA	-9.69284
COL_094COL_126	Unrelated	NA	-10.3829
COL_094COL_128	Unrelated	NA	-13.1812
COL_094COL_130	Unrelated	NA	-10.5334
COL_094COL_136	Unrelated	NA	-12.7952
COL_094COL_140	Unrelated	NA	-12.6997
COL_094COL_143	Unrelated	NA	-13.139
COL_094COL_033	Unrelated	NA	-13.2618
COL_094COL_034	Unrelated	NA	-11.4045
COL_094COL_035	Unrelated	NA	-9.63566
COL_094COL_039	Unrelated	NA	-12.2068
COL_094COL_050	Unrelated	NA	-12.3122
COL_094COL_056	Unrelated	NA	-9.28671
COL_094COL_077	Unrelated	NA	-11.7137
COL_094COL_079	Unrelated	NA	-11.5234
COL_094COL_008	Unrelated	NA	-12.4973
COL_094COL_081	Unrelated	NA	-10.9429
COL_094COL_095	Unrelated	NA	-11.3182
COL_094COL_098	Unrelated	NA	-11.1534
COL_094COL_142	Unrelated	NA	-8.5096
COL_094COL_148	Unrelated	NA	-11.404
COL_094COL_150	Unrelated	NA	-11.2908
COL_094COL_017	Unrelated	NA	-11.5881
COL_094COL_002	Unrelated	NA	-11.7004
COL_094COL_020	Unrelated	NA	-11.4946
COL_094COL_069	Unrelated	NA	-12.137
COL_094COL_099	Unrelated	NA	-12.474
COL_097COL_102	Unrelated	NA	-5.24455
COL_097COL_110	Unrelated	NA	-1.36892
COL_097COL_121	Unrelated	NA	-7.50223
COL_097COL_145	Unrelated	NA	-1.90106
COL_097COL_146	Unrelated	NA	-4.72186
COL_097COL_151	Unrelated	NA	-5.02505
COL_097COL_106	Unrelated	NA	-4.21843
COL_097COL_112	Unrelated	NA	-5.48219
COL_097COL_126	Unrelated	NA	-5.83554
COL_097COL_128	Unrelated	NA	-4.52957
COL_097COL_130	Unrelated	NA	-5.42127
COL_097COL_136	Unrelated	NA	-6.68395
COL_097COL_140	Unrelated	NA	-5.79543
COL_097COL_033	Unrelated	NA	-5.41343
COL_097COL_034	Unrelated	NA	-5.1913
COL_097COL_035	Unrelated	NA	-4.94231
COL_097COL_039	Unrelated	NA	-5.1286
COL_097COL_050	Unrelated	NA	-5.41279
COL_097COL_056	Unrelated	NA	-4.50323
COL_097COL_077	Unrelated	NA	-5.94942
COL_097COL_079	Unrelated	NA	-6.37587
COL_097COL_008	Unrelated	NA	-7.00658
COL_097COL_081	Unrelated	NA	-6.70443
COL_097COL_095	Unrelated	NA	-3.76527
COL_097COL_098	Unrelated	NA	-5.26597
COL_097COL_148	Unrelated	NA	-5.09032
COL_097COL_150	Unrelated	NA	-2.52689
COL_097COL_002	Unrelated	NA	-5.37155
COL_097COL_020	Unrelated	NA	-1.95193
COL_097COL_099	Unrelated	NA	-6.96121
COL_106COL_112	Unrelated	NA	-10.003
COL_106COL_126	Unrelated	NA	-5.96487
COL_106COL_128	Unrelated	NA	-11.2555
COL_106COL_130	Unrelated	NA	-10.1624
COL_106COL_136	Unrelated	NA	-7.08846
COL_106COL_140	Unrelated	NA	-11.2473
COL_106COL_143	Unrelated	NA	-12.814
COL_112COL_126	Unrelated	NA	-10.339
COL_112COL_128	Unrelated	NA	-10.6939
COL_112COL_130	Unrelated	NA	-9.35348
COL_112COL_136	Unrelated	NA	-10.2372
COL_112COL_140	Unrelated	NA	-10.3974
COL_112COL_143	Unrelated	NA	-10.709
COL_126COL_128	Unrelated	NA	-9.36868
COL_126COL_130	Unrelated	NA	-9.44998
COL_126COL_140	Unrelated	NA	-10.7878
COL_126COL_143	Unrelated	NA	-12.0943
COL_128COL_130	Unrelated	NA	-10.93
COL_128COL_136	Unrelated	NA	-13.3375
COL_128COL_140	Unrelated	NA	-11.1133
COL_128COL_143	Unrelated	NA	-10.5491
COL_130COL_136	Unrelated	NA	-11.708
COL_130COL_140	Unrelated	NA	-9.90373
COL_130COL_143	Unrelated	NA	-10.7916
COL_136COL_140	Unrelated	NA	-11.9141
COL_136COL_143	Unrelated	NA	-13.5411
COL_033COL_106	Unrelated	NA	-11.6603
COL_033COL_112	Unrelated	NA	-10.9114
COL_033COL_126	Unrelated	NA	-10.6653
COL_033COL_128	Unrelated	NA	-12.1914
COL_033COL_130	Unrelated	NA	-10.5922
COL_033COL_136	Unrelated	NA	-13.148
COL_033COL_140	Unrelated	NA	-11.0577
COL_033COL_143	Unrelated	NA	-13.5624
COL_033COL_034	Unrelated	NA	-11.9889
COL_033COL_035	Unrelated	NA	-12.5964
COL_033COL_039	Unrelated	NA	-12.5082
COL_033COL_050	Unrelated	NA	-11.1209
COL_033COL_056	Unrelated	NA	-10.7675
COL_033COL_077	Unrelated	NA	-12.8561
COL_033COL_079	Unrelated	NA	-9.4855
COL_033COL_081	Unrelated	NA	-10.5586
COL_033COL_095	Unrelated	NA	-11.3845
COL_033COL_098	Unrelated	NA	-12.6583
COL_034COL_106	Unrelated	NA	-11.8991
COL_034COL_112	Unrelated	NA	-9.68951
COL_034COL_126	Unrelated	NA	-11.9806
COL_034COL_128	Unrelated	NA	-10.8221
COL_034COL_130	Unrelated	NA	-10.8049
COL_034COL_136	Unrelated	NA	-12.6592
COL_034COL_140	Unrelated	NA	-11.4067
COL_034COL_143	Unrelated	NA	-12.1615
COL_034COL_035	Unrelated	NA	-11.4517
COL_034COL_039	Unrelated	NA	-11.3584
COL_034COL_050	Unrelated	NA	-11.3692
COL_034COL_056	Unrelated	NA	-8.98166
COL_034COL_077	Unrelated	NA	-12.6029
COL_034COL_079	Unrelated	NA	-10.445
COL_034COL_081	Unrelated	NA	-9.76834
COL_034COL_095	Unrelated	NA	-11.8583
COL_034COL_098	Unrelated	NA	-10.7532
COL_035COL_106	Unrelated	NA	-10.4775
COL_035COL_112	Unrelated	NA	-9.48848
COL_035COL_126	Unrelated	NA	-8.89451
COL_035COL_128	Unrelated	NA	-12.7268
COL_035COL_130	Unrelated	NA	-10.9686
COL_035COL_136	Unrelated	NA	-11.2727
COL_035COL_140	Unrelated	NA	-11.6048
COL_035COL_143	Unrelated	NA	-11.5484
COL_035COL_039	Unrelated	NA	-9.85598
COL_035COL_050	Unrelated	NA	-11.8989
COL_035COL_056	Unrelated	NA	-9.8159
COL_035COL_077	Unrelated	NA	-10.0895
COL_035COL_079	Unrelated	NA	-11.5006
COL_035COL_081	Unrelated	NA	-11.0523
COL_035COL_095	Unrelated	NA	-11.8089
COL_035COL_098	Unrelated	NA	-12.3661
COL_039COL_106	Unrelated	NA	-11.2898
COL_039COL_112	Unrelated	NA	-8.98717
COL_039COL_126	Unrelated	NA	-10.2066
COL_039COL_128	Unrelated	NA	-12.181
COL_039COL_130	Unrelated	NA	-10.6978
COL_039COL_136	Unrelated	NA	-12.8201
COL_039COL_140	Unrelated	NA	-10.6362
COL_039COL_143	Unrelated	NA	-10.3097
COL_039COL_050	Unrelated	NA	-10.3443
COL_039COL_056	Unrelated	NA	-7.16211
COL_039COL_077	Unrelated	NA	-11.6585
COL_039COL_079	Unrelated	NA	-9.23956
COL_039COL_081	Unrelated	NA	-12.6637
COL_039COL_095	Unrelated	NA	-11.9399
COL_039COL_098	Unrelated	NA	-12.113
COL_050COL_106	Unrelated	NA	-11.2885
COL_050COL_112	Unrelated	NA	-10.0976
COL_050COL_126	Unrelated	NA	-9.37246
COL_050COL_128	Unrelated	NA	-10.7612
COL_050COL_130	Unrelated	NA	-10.5554
COL_050COL_136	Unrelated	NA	-11.7476
COL_050COL_140	Unrelated	NA	-11.487
COL_050COL_143	Unrelated	NA	-10.0489
COL_050COL_056	Unrelated	NA	-8.79157
COL_050COL_077	Unrelated	NA	-11.9464
COL_050COL_079	Unrelated	NA	-10.4181
COL_050COL_081	Unrelated	NA	-11.415
COL_050COL_095	Unrelated	NA	-11.6996
COL_050COL_098	Unrelated	NA	-10.9495
COL_056COL_106	Unrelated	NA	-9.67682
COL_056COL_112	Unrelated	NA	-9.49287
COL_056COL_126	Unrelated	NA	-8.61582
COL_056COL_128	Unrelated	NA	-10.6759
COL_056COL_130	Unrelated	NA	-8.33613
COL_056COL_136	Unrelated	NA	-11.243
COL_056COL_140	Unrelated	NA	-8.87092
COL_056COL_143	Unrelated	NA	-9.94945
COL_056COL_077	Unrelated	NA	-8.82641
COL_056COL_079	Unrelated	NA	-9.21971
COL_056COL_081	Unrelated	NA	-9.85607
COL_056COL_095	Unrelated	NA	-9.07977
COL_056COL_098	Unrelated	NA	-8.51273
COL_077COL_106	Unrelated	NA	-10.0126
COL_077COL_112	Unrelated	NA	-11.3482
COL_077COL_126	Unrelated	NA	-10.804
COL_077COL_128	Unrelated	NA	-11.4172
COL_077COL_130	Unrelated	NA	-10.2512
COL_077COL_136	Unrelated	NA	-13.6872
COL_077COL_140	Unrelated	NA	-10.4336
COL_077COL_143	Unrelated	NA	-12.0046
COL_077COL_079	Unrelated	NA	-12.2964
COL_077COL_081	Unrelated	NA	-13.125
COL_077COL_095	Unrelated	NA	-11.7378
COL_077COL_098	Unrelated	NA	-11.7836
COL_079COL_106	Unrelated	NA	-9.86511
COL_079COL_112	Unrelated	NA	-9.5103
COL_079COL_126	Unrelated	NA	-9.11038
COL_079COL_128	Unrelated	NA	-9.45097
COL_079COL_130	Unrelated	NA	-7.69814
COL_079COL_136	Unrelated	NA	-11.2829
COL_079COL_140	Unrelated	NA	-10.4534
COL_079COL_143	Unrelated	NA	-13.1926
COL_079COL_081	Unrelated	NA	-8.51436
COL_079COL_095	Unrelated	NA	-10.1134
COL_079COL_098	Unrelated	NA	-10.3726
COL_008COL_106	Unrelated	NA	-13.4479
COL_008COL_112	Unrelated	NA	-8.70016
COL_008COL_126	Unrelated	NA	-12.1728
COL_008COL_128	Unrelated	NA	-12.3336
COL_008COL_130	Unrelated	NA	-12.0827
COL_008COL_136	Unrelated	NA	-12.1803
COL_008COL_140	Unrelated	NA	-13.5804
COL_008COL_143	Unrelated	NA	-12.0061
COL_008COL_033	Unrelated	NA	-13.4292
COL_008COL_034	Unrelated	NA	-11.9933
COL_008COL_035	Unrelated	NA	-13.3026
COL_008COL_039	Unrelated	NA	-12.0189
COL_008COL_056	Unrelated	NA	-10.3905
COL_008COL_077	Unrelated	NA	-12.8044
COL_008COL_079	Unrelated	NA	-9.99979
COL_008COL_081	Unrelated	NA	-11.1837
COL_008COL_095	Unrelated	NA	-10.8313
COL_008COL_098	Unrelated	NA	-12.0768
COL_081COL_106	Unrelated	NA	-11.1371
COL_081COL_112	Unrelated	NA	-9.54932
COL_081COL_126	Unrelated	NA	-12.7358
COL_081COL_128	Unrelated	NA	-9.84462
COL_081COL_130	Unrelated	NA	-9.75629
COL_081COL_136	Unrelated	NA	-12.1327
COL_081COL_140	Unrelated	NA	-10.1691
COL_081COL_143	Unrelated	NA	-11.8483
COL_081COL_095	Unrelated	NA	-10.9772
COL_081COL_098	Unrelated	NA	-9.54362
COL_095COL_106	Unrelated	NA	-11.8869
COL_095COL_112	Unrelated	NA	-10.4978
COL_095COL_126	Unrelated	NA	-9.19075
COL_095COL_128	Unrelated	NA	-9.73919
COL_095COL_130	Unrelated	NA	-10.2769
COL_095COL_136	Unrelated	NA	-12.9183
COL_095COL_140	Unrelated	NA	-9.69188
COL_095COL_143	Unrelated	NA	-12.9759
COL_095COL_098	Unrelated	NA	-10.2412
COL_098COL_106	Unrelated	NA	-9.91175
COL_098COL_112	Unrelated	NA	-9.42027
COL_098COL_126	Unrelated	NA	-9.2193
COL_098COL_128	Unrelated	NA	-9.7822
COL_098COL_130	Unrelated	NA	-10.6021
COL_098COL_136	Unrelated	NA	-12.8402
COL_098COL_140	Unrelated	NA	-11.3487
COL_098COL_143	Unrelated	NA	-11.8535
COL_142COL_106	Unrelated	NA	-7.46528
COL_142COL_112	Unrelated	NA	-7.26452
COL_142COL_126	Unrelated	NA	-7.48762
COL_142COL_128	Unrelated	NA	-6.6755
COL_142COL_130	Unrelated	NA	-9.58375
COL_142COL_136	Unrelated	NA	-9.50621
COL_142COL_140	Unrelated	NA	-0.681254	second degree
COL_142COL_033	Unrelated	NA	-9.44952
COL_142COL_034	Unrelated	NA	-6.98385
COL_142COL_035	Unrelated	NA	-7.70899
COL_142COL_039	Unrelated	NA	-6.65687
COL_142COL_050	Unrelated	NA	-8.40456
COL_142COL_056	Unrelated	NA	-6.44169
COL_142COL_077	Unrelated	NA	-8.9043
COL_142COL_079	Unrelated	NA	-8.5437
COL_142COL_008	Unrelated	NA	-8.41563
COL_142COL_081	Unrelated	NA	-8.76142
COL_142COL_095	Unrelated	NA	-7.63648
COL_142COL_098	Unrelated	NA	-7.60966
COL_142COL_148	Unrelated	NA	-7.95267
COL_142COL_150	Unrelated	NA	-7.97128
COL_148COL_106	Unrelated	NA	-8.14667
COL_148COL_112	Unrelated	NA	-9.45959
COL_148COL_128	Unrelated	NA	-12.4924
COL_148COL_130	Unrelated	NA	-10.53
COL_148COL_140	Unrelated	NA	-11.8751
COL_148COL_143	Unrelated	NA	-12.3671
COL_148COL_033	Unrelated	NA	-11.7185
COL_148COL_034	Unrelated	NA	-12.4856
COL_148COL_035	Unrelated	NA	-11.0086
COL_148COL_039	Unrelated	NA	-11.3845
COL_148COL_050	Unrelated	NA	-11.4789
COL_148COL_056	Unrelated	NA	-10.081
COL_148COL_077	Unrelated	NA	-11.7971
COL_148COL_079	Unrelated	NA	-11.2989
COL_148COL_008	Unrelated	NA	-12.511
COL_148COL_081	Unrelated	NA	-11.6921
COL_148COL_095	Unrelated	NA	-10.2388
COL_148COL_098	Unrelated	NA	-11.9343
COL_148COL_150	Unrelated	NA	-14.3833
COL_150COL_106	Unrelated	NA	-12.5023
COL_150COL_112	Unrelated	NA	-9.58302
COL_150COL_126	Unrelated	NA	-11.1663
COL_150COL_130	Unrelated	NA	-11.3037
COL_150COL_136	Unrelated	NA	-14.7108
COL_150COL_140	Unrelated	NA	-11.0675
COL_150COL_143	Unrelated	NA	-9.53611
COL_150COL_033	Unrelated	NA	-13.1212
COL_150COL_034	Unrelated	NA	-11.7441
COL_150COL_035	Unrelated	NA	-13.0362
COL_150COL_039	Unrelated	NA	-12.2419
COL_150COL_050	Unrelated	NA	-10.1215
COL_150COL_056	Unrelated	NA	-10.5447
COL_150COL_077	Unrelated	NA	-10.6566
COL_150COL_079	Unrelated	NA	-10.9291
COL_150COL_008	Unrelated	NA	-12.4735
COL_150COL_081	Unrelated	NA	-10.4204
COL_150COL_095	Unrelated	NA	-12.2174
COL_150COL_098	Unrelated	NA	-11.4062
COL_017COL_106	Unrelated	NA	-11.7898
COL_017COL_112	Unrelated	NA	-10.7244
COL_017COL_126	Unrelated	NA	-10.1831
COL_017COL_128	Unrelated	NA	-10.3702
COL_017COL_130	Unrelated	NA	-10.2015
COL_017COL_136	Unrelated	NA	-13.4617
COL_017COL_140	Unrelated	NA	-0.301471	second degree
COL_017COL_033	Unrelated	NA	-11.9528
COL_017COL_034	Unrelated	NA	-10.9746
COL_017COL_035	Unrelated	NA	-12.9509
COL_017COL_039	Unrelated	NA	-6.41797
COL_017COL_050	Unrelated	NA	-10.7956
COL_017COL_056	Unrelated	NA	-10.9033
COL_017COL_077	Unrelated	NA	-12.5146
COL_017COL_079	Unrelated	NA	-11.2371
COL_017COL_008	Unrelated	NA	-12.8685
COL_017COL_081	Unrelated	NA	-10.9107
COL_017COL_095	Unrelated	NA	-10.7511
COL_017COL_098	Unrelated	NA	-10.6285
COL_017COL_142	Unrelated	NA	-1.08976
COL_017COL_148	Unrelated	NA	-12.1625
COL_017COL_150	Unrelated	NA	-11.2406
COL_017COL_069	Unrelated	NA	-2.33299
COL_017COL_099	Unrelated	NA	-11.4132
COL_002COL_106	Unrelated	NA	-11.2548
COL_002COL_112	Unrelated	NA	-10.1355
COL_002COL_126	Unrelated	NA	-10.3517
COL_002COL_128	Unrelated	NA	-11.288
COL_002COL_130	Unrelated	NA	-10.2031
COL_002COL_136	Unrelated	NA	-11.6265
COL_002COL_140	Unrelated	NA	-10.7536
COL_002COL_143	Unrelated	NA	-12.1798
COL_002COL_033	Unrelated	NA	-10.585
COL_002COL_034	Unrelated	NA	-11.6908
COL_002COL_035	Unrelated	NA	-10.8144
COL_002COL_039	Unrelated	NA	-12.1244
COL_002COL_050	Unrelated	NA	-10.8442
COL_002COL_056	Unrelated	NA	-7.88675
COL_002COL_077	Unrelated	NA	-11.7313
COL_002COL_079	Unrelated	NA	-8.75807
COL_002COL_081	Unrelated	NA	-11.3598
COL_002COL_095	Unrelated	NA	-11.3513
COL_002COL_098	Unrelated	NA	-12.1054
COL_002COL_142	Unrelated	NA	-7.94082
COL_002COL_148	Unrelated	NA	-10.9374
COL_002COL_150	Unrelated	NA	-13.3154
COL_002COL_017	Unrelated	NA	-11.0386
COL_002COL_020	Unrelated	NA	-10.8412
COL_002COL_069	Unrelated	NA	-11.3413
COL_002COL_099	Unrelated	NA	-13.3405
COL_020COL_106	Unrelated	NA	-8.85166
COL_020COL_112	Unrelated	NA	-10.5016
COL_020COL_126	Unrelated	NA	-9.43142
COL_020COL_128	Unrelated	NA	-10.6937
COL_020COL_130	Unrelated	NA	-9.88565
COL_020COL_136	Unrelated	NA	-11.5499
COL_020COL_140	Unrelated	NA	-4.31653
COL_020COL_143	Unrelated	NA	-2.00344
COL_020COL_033	Unrelated	NA	-11.0336
COL_020COL_034	Unrelated	NA	-10.7165
COL_020COL_035	Unrelated	NA	-11.3646
COL_020COL_039	Unrelated	NA	-3.74299
COL_020COL_050	Unrelated	NA	-10.3952
COL_020COL_056	Unrelated	NA	-8.33822
COL_020COL_077	Unrelated	NA	-11.0187
COL_020COL_079	Unrelated	NA	-10.8249
COL_020COL_008	Unrelated	NA	-10.5155
COL_020COL_081	Unrelated	NA	-11.5618
COL_020COL_095	Unrelated	NA	-11.735
COL_020COL_098	Unrelated	NA	-11.8892
COL_020COL_142	Unrelated	NA	-5.3847
COL_020COL_148	Unrelated	NA	-10.0597
COL_020COL_150	Unrelated	NA	-10.7645
COL_020COL_069	Unrelated	NA	-5.83293
COL_020COL_099	Unrelated	NA	-11.5736
COL_069COL_106	Unrelated	NA	-12.5757
COL_069COL_112	Unrelated	NA	-10.3369
COL_069COL_126	Unrelated	NA	-11.7387
COL_069COL_128	Unrelated	NA	-10.8967
COL_069COL_130	Unrelated	NA	-11.0772
COL_069COL_136	Unrelated	NA	-14.3253
COL_069COL_140	Unrelated	NA	-0.543137	second degree
COL_069COL_033	Unrelated	NA	-12.5094
COL_069COL_034	Unrelated	NA	-14.0111
COL_069COL_035	Unrelated	NA	-13.0362
COL_069COL_039	Unrelated	NA	-11.6412
COL_069COL_050	Unrelated	NA	-11.6565
COL_069COL_056	Unrelated	NA	-10.7951
COL_069COL_077	Unrelated	NA	-11.787
COL_069COL_079	Unrelated	NA	-12.2644
COL_069COL_008	Unrelated	NA	-13.0694
COL_069COL_081	Unrelated	NA	-10.1624
COL_069COL_095	Unrelated	NA	-11.577
COL_069COL_098	Unrelated	NA	-12.5715
COL_069COL_148	Unrelated	NA	-13.0694
COL_069COL_150	Unrelated	NA	-10.031
COL_069COL_099	Unrelated	NA	-13.2951
COL_099COL_106	Unrelated	NA	-11.057
COL_099COL_112	Unrelated	NA	-10.2713
COL_099COL_126	Unrelated	NA	-10.5803
COL_099COL_128	Unrelated	NA	-10.0214
COL_099COL_130	Unrelated	NA	-11.0122
COL_099COL_136	Unrelated	NA	-13.9225
COL_099COL_140	Unrelated	NA	-9.74015
COL_099COL_143	Unrelated	NA	-12.9158
COL_099COL_033	Unrelated	NA	-12.0651
COL_099COL_034	Unrelated	NA	-11.6094
COL_099COL_035	Unrelated	NA	-12.8349
COL_099COL_039	Unrelated	NA	-13.1874
COL_099COL_050	Unrelated	NA	-10.2293
COL_099COL_056	Unrelated	NA	-9.31378
COL_099COL_077	Unrelated	NA	-10.6209
COL_099COL_079	Unrelated	NA	-11.4283
COL_099COL_008	Unrelated	NA	-12.1335
COL_099COL_081	Unrelated	NA	-11.075
COL_099COL_095	Unrelated	NA	-11.6219
COL_099COL_098	Unrelated	NA	-12.9817
COL_099COL_142	Unrelated	NA	-7.97202
COL_099COL_148	Unrelated	NA	-10.8825
COL_099COL_150	Unrelated	NA	-13.2188
