# Supplementary material for: The role of emerging elites in the formation and development of communities after the fall of the Roman Empire
Source: Proc Natl Acad Sci U S A. 2024 Aug 19;121(36):e2317868121. doi: 10.1073/pnas.2317868121 (PMC11388374; doi:10.1073/pnas.2317868121)
Supplement: Supplementary file 9 — Dataset S08 (XLSX) [file pnas.2317868121.sd08.xlsx]

## Sheet: Dataset S8
Dataset S8. Biological relationship between Collegno individuals using KIN
Ind1	Ind2	Relatedness	Second Guess	Log Likelihood Ratio	Within Degree Second Guess	Within Degree Log Likelihood Ratio	k0	k1	k2	IBD Length	IBD Number	Identified in lcMLkin
COL_008	COL_002	Parent-Child	Second Degree	33.996	Siblings	75.0561	0	1	0	289	1	PO
COL_049	COL_047	Parent-Child	Second Degree	31.239	Siblings	67.1758	0	1	0	289	1	Siblings
COL_049	COL_053	Parent-Child	Second Degree	26.225	Siblings	55.8395	0	1	0	289	1	Siblings
COL_050	COL_008	Parent-Child	Second Degree	27.401	Siblings	62.2925	0	1	0	289	1	PO
COL_083	COL_087	Parent-Child	Second Degree	32.436	Siblings	72.3899	0	1	0	289	1	PO
COL_084	COL_087	Parent-Child	Second Degree	36.071	Siblings	73.8095	0	1	0	289	1	PO
COL_087	COL_102	Parent-Child	Second Degree	34.767	Siblings	73.0271	0	1	0	289	1	PO
COL_092	COL_093	Parent-Child	Second Degree	34.419	Siblings	72.3856	0	1	0	289	1	PO
COL_140	COL_143	Parent-Child	Second Degree	35.015	Siblings	75.3128	0	1	0	289	1	PO
COL_143	COL_142	Parent-Child	Second Degree	27.324	Siblings	60.7926	0	1	0	289	1	PO
COL_143	COL_069	Parent-Child	Second Degree	35.483	Siblings	79.5123	0	1	0	289	1	PO
COL_145	COL_151	Parent-Child	Second Degree	36.254	Siblings	77.709	0	1	0	289	1	PO
COL_146	COL_151	Parent-Child	Second Degree	35.12	Siblings	75.8775	0	1	0	289	1	PO
COL_146	COL_128	Parent-Child	Second Degree	32.457	Siblings	73.5404	0	1	0	289	1	PO
COL_151	COL_150	Parent-Child	Second Degree	33.888	Siblings	71.7289	0	1	0	289	1	PO
COL_017	COL_020	Second Degree	Third Degree	9.913			0.442	0.558	0	162	23	Second degree
COL_053	COL_057	Second Degree	Third Degree	3.95			0.556	0.444	0	124	12	Second degree
COL_053	COL_017	Second Degree	Third Degree	5.137			0.501	0.499	0	141	16	Second degree
COL_057	COL_017	Second Degree	Third Degree	7.735			0.501	0.499	0	144	23	Second degree
COL_083	COL_102	Second Degree	Third Degree	8.721			0.454	0.546	0	152	23	Second degree
COL_083	COL_143	Second Degree	Third Degree	9.52			0.441	0.559	0	160	14	Second degree
COL_084	COL_102	Second Degree	Third Degree	10.125			0.435	0.565	0	165	21	Second degree
COL_084	COL_143	Second Degree	Third Degree	8.524			0.424	0.576	0	163	18	Second degree
COL_084	COL_142	Second Degree	Third Degree	0.049			0.569	0.431	0	119	15	Third degree
COL_093	COL_145	Second Degree	Third Degree	8.894			0.518	0.482	0	134	24	Second degree
COL_093	COL_146	Second Degree	Third Degree	7.571			0.534	0.466	0	131	26	Second degree
COL_093	COL_150	Second Degree	Third Degree	13.652			0.485	0.515	0	148	28	Second degree
COL_110	COL_106	Second Degree	Parent-Child	4.408			0.367	0.633	0	236	6	Siblings
COL_121	COL_106	Second Degree	Third Degree	14.261			0.464	0.536	0	158	30	Second degree
COL_128	COL_150	Second Degree	Third Degree	19.636			0.421	0.579	0	166	32	Second degree
COL_140	COL_142	Second Degree	Third Degree	1.122			0.608	0.392	0	102	12	Second degree
COL_140	COL_017	Second Degree	Third Degree	4.71			0.549	0.451	0	127	25	Second degree
COL_140	COL_069	Second Degree	Third Degree	0.949			0.62	0.38	0	108	12	Second degree
COL_143	COL_017	Second Degree	Third Degree	18.882			0.461	0.539	0	155	35	Second degree
COL_145	COL_128	Second Degree	Third Degree	2.869			0.613	0.387	0	112	24	Second degree
COL_151	COL_128	Second Degree	Third Degree	8.167			0.425	0.575	0	168	17	Second degree
COL_047	COL_053	Siblings	Second Degree	65.346	Parent-Child	69.127	0.237	0.548	0.214	159	37	Siblings
COL_083	COL_084	Siblings	Second Degree	78.31	Parent-Child	69.0571	0.167	0.545	0.288	164	31	Siblings
COL_126	COL_136	Siblings	Second Degree	41.088	Parent-Child	66.8222	0.259	0.585	0.156	171	36	Siblings
COL_126	COL_148	Siblings	Second Degree	38.511	Parent-Child	45.7842	0.228	0.603	0.169	179	38	Siblings
COL_136	COL_148	Siblings	Second Degree	69.565	Parent-Child	75.1831	0.235	0.503	0.262	142	39	Siblings
COL_142	COL_069	Siblings	Second Degree	88.184	Parent-Child	83.6081	0.21	0.513	0.276	143	37	Siblings
COL_145	COL_146	Siblings	Second Degree	56.326	Parent-Child	87.8703	0.293	0.529	0.178	155	37	Siblings
COL_145	COL_150	Siblings	Second Degree	77.817	Parent-Child	89.6407	0.248	0.488	0.264	143	44	Siblings
COL_146	COL_150	Siblings	Second Degree	78.678	Parent-Child	65.144	0.168	0.552	0.28	156	44	Siblings
COL_017	COL_069	Third Degree	Second Degree	2.133			0.688	0.312	0	89	22	Third Degree
COL_039	COL_020	Third Degree	Unrelated	2.281			0.748	0.252	0	71	19	Third Degree
COL_047	COL_057	Third Degree	Unrelated	0.317			0.781	0.219	0	62	19	Third Degree
COL_049	COL_099	Third Degree	Unrelated	0.748			0.786	0.214	0	60	11	Third Degree
COL_053	COL_020	Third Degree	Unrelated	3.27			0.711	0.289	0	86	11	Third Degree
COL_083	COL_142	Third Degree	Second Degree	1.846			0.632	0.368	0	101	9	Third Degree
COL_083	COL_017	Third Degree	Unrelated	2.815			0.765	0.235	0	67	15	Third Degree
COL_083	COL_069	Third Degree	Second Degree	0.777			0.638	0.362	0	106	13	Third Degree
COL_084	COL_017	Third Degree	Unrelated	3.82			0.735	0.265	0	78	15	Third Degree
COL_084	COL_069	Third Degree	Second Degree	0.734			0.587	0.413	0	116	19	Third Degree
COL_092	COL_150	Third Degree	Unrelated	0.801			0.791	0.209	0	54	18	Third Degree
COL_110	COL_121	Third Degree	Unrelated	2.595			0.717	0.283	0	59	6	Second Degree
COL_121	COL_126	Third Degree	Unrelated	2.236			0.736	0.264	0	72	16	Third Degree
COL_121	COL_136	Third Degree	Unrelated	0.518			0.79	0.21	0	61	13	Third Degree
COL_142	COL_017	Third Degree	Unrelated	3.508			0.729	0.271	0	74	16	Third Degree
COL_143	COL_020	Third Degree	Unrelated	1.347			0.727	0.273	0	77	15	Third Degree
COL_002	COL_069	Unrelated	Third Degree	17.921			1	0	0	0	1
COL_002	COL_099	Unrelated	Third Degree	17.034			1	0	0	0	1
COL_008	COL_095	Unrelated	Third Degree	14.086			1	0	0	0	1
COL_008	COL_098	Unrelated	Third Degree	16.463			1	0	0	0	1
COL_008	COL_142	Unrelated	Third Degree	16.443			1	0	0	0	1
COL_008	COL_148	Unrelated	Third Degree	16.423			1	0	0	0	1
COL_008	COL_150	Unrelated	Third Degree	14.82			1	0	0	0	1
COL_008	COL_017	Unrelated	Third Degree	17.554			1	0	0	0	1
COL_008	COL_020	Unrelated	Third Degree	18.791			1	0	0	0	1
COL_008	COL_069	Unrelated	Third Degree	15.196			1	0	0	0	1
COL_008	COL_099	Unrelated	Third Degree	15.748			1	0	0	0	1
COL_017	COL_002	Unrelated	Third Degree	16.53			1	0	0	0	1
COL_017	COL_099	Unrelated	Third Degree	8.513			0.943	0.057	0	14	4
COL_020	COL_002	Unrelated	Third Degree	16.903			1	0	0	0	1
COL_020	COL_069	Unrelated	Third Degree	4.358			0.868	0.132	0	38	11
COL_020	COL_099	Unrelated	Third Degree	19.248			1	0	0	0	1
COL_023	COL_025	Unrelated	Third Degree	18.054			1	0	0	0	1
COL_023	COL_030	Unrelated	Third Degree	14.498			1	0	0	0	1
COL_023	COL_031	Unrelated	Third Degree	12.583			0.986	0.014	0	1	1
COL_023	COL_036	Unrelated	Third Degree	16.677			1	0	0	0	1
COL_023	COL_038	Unrelated	Third Degree	19.379			1	0	0	0	1
COL_023	COL_047	Unrelated	Third Degree	18.444			1	0	0	0	1
COL_023	COL_053	Unrelated	Third Degree	18.835			1	0	0	0	1
COL_023	COL_057	Unrelated	Third Degree	11.872			0.985	0.015	0	2	2
COL_023	COL_063	Unrelated	Third Degree	17.425			1	0	0	0	1
COL_023	COL_083	Unrelated	Third Degree	16.761			1	0	0	0	1
COL_023	COL_084	Unrelated	Third Degree	15.227			1	0	0	0	1
COL_023	COL_087	Unrelated	Third Degree	18.796			1	0	0	0	1
COL_023	COL_092	Unrelated	Third Degree	14.672			1	0	0	0	1
COL_023	COL_093	Unrelated	Third Degree	15.664			1	0	0	0	1
COL_023	COL_094	Unrelated	Third Degree	17.061			1	0	0	0	1
COL_023	COL_102	Unrelated	Third Degree	18.652			1	0	0	0	1
COL_023	COL_121	Unrelated	Third Degree	14.785			1	0	0	0	1
COL_023	COL_145	Unrelated	Third Degree	12.117			0.985	0.015	0	1	1
COL_023	COL_146	Unrelated	Third Degree	11.944			0.982	0.018	0	2	2
COL_023	COL_151	Unrelated	Third Degree	17.091			1	0	0	0	1
COL_023	COL_106	Unrelated	Third Degree	18.437			1	0	0	0	1
COL_023	COL_112	Unrelated	Third Degree	19.703			1	0	0	0	1
COL_023	COL_126	Unrelated	Third Degree	14.735			1	0	0	0	1
COL_023	COL_128	Unrelated	Third Degree	12.689			0.985	0.015	0	2	1
COL_023	COL_130	Unrelated	Third Degree	19.268			1	0	0	0	1
COL_023	COL_136	Unrelated	Third Degree	14.347			1	0	0	0	1
COL_023	COL_140	Unrelated	Third Degree	17.755			1	0	0	0	1
COL_023	COL_143	Unrelated	Third Degree	16.131			1	0	0	0	1
COL_023	COL_033	Unrelated	Third Degree	18.956			1	0	0	0	1
COL_023	COL_034	Unrelated	Third Degree	18.486			1	0	0	0	1
COL_023	COL_035	Unrelated	Third Degree	18.872			1	0	0	0	1
COL_023	COL_039	Unrelated	Third Degree	16.618			1	0	0	0	1
COL_023	COL_050	Unrelated	Third Degree	15.725			1	0	0	0	1
COL_023	COL_056	Unrelated	Third Degree	17.178			1	0	0	0	1
COL_023	COL_077	Unrelated	Third Degree	14.845			1	0	0	0	1
COL_023	COL_079	Unrelated	Third Degree	11.955			0.98	0.02	0	3	1
COL_023	COL_081	Unrelated	Third Degree	20.084			1	0	0	0	1
COL_023	COL_008	Unrelated	Third Degree	13.792			1	0	0	0	1
COL_023	COL_095	Unrelated	Third Degree	18.223			1	0	0	0	1
COL_023	COL_098	Unrelated	Third Degree	18.489			1	0	0	0	1
COL_023	COL_142	Unrelated	Third Degree	18.329			1	0	0	0	1
COL_023	COL_148	Unrelated	Third Degree	19.445			1	0	0	0	1
COL_023	COL_150	Unrelated	Third Degree	11.712			0.981	0.019	0	3	3
COL_023	COL_017	Unrelated	Third Degree	17.576			1	0	0	0	1
COL_023	COL_020	Unrelated	Third Degree	17.94			1	0	0	0	1
COL_023	COL_002	Unrelated	Third Degree	13.985			1	0	0	0	1
COL_023	COL_069	Unrelated	Third Degree	12.26			1	0	0	0	1
COL_023	COL_099	Unrelated	Third Degree	17.729			1	0	0	0	1
COL_025	COL_030	Unrelated	Third Degree	17.96			1	0	0	0	1
COL_025	COL_031	Unrelated	Third Degree	18.159			1	0	0	0	1
COL_025	COL_036	Unrelated	Third Degree	20.169			1	0	0	0	1
COL_025	COL_038	Unrelated	Third Degree	18.524			1	0	0	0	1
COL_025	COL_047	Unrelated	Third Degree	19.544			1	0	0	0	1
COL_025	COL_053	Unrelated	Third Degree	19.147			1	0	0	0	1
COL_025	COL_057	Unrelated	Third Degree	19.652			1	0	0	0	1
COL_025	COL_063	Unrelated	Third Degree	16.461			1	0	0	0	1
COL_025	COL_083	Unrelated	Third Degree	17.926			1	0	0	0	1
COL_025	COL_084	Unrelated	Third Degree	17.622			1	0	0	0	1
COL_025	COL_087	Unrelated	Third Degree	14.28			1	0	0	0	1
COL_025	COL_092	Unrelated	Third Degree	14.11			1	0	0	0	1
COL_025	COL_093	Unrelated	Third Degree	19.529			1	0	0	0	1
COL_025	COL_094	Unrelated	Third Degree	17.29			1	0	0	0	1
COL_025	COL_102	Unrelated	Third Degree	19.138			1	0	0	0	1
COL_025	COL_121	Unrelated	Third Degree	16.697			1	0	0	0	1
COL_025	COL_145	Unrelated	Third Degree	17.207			1	0	0	0	1
COL_025	COL_146	Unrelated	Third Degree	17.875			1	0	0	0	1
COL_025	COL_151	Unrelated	Third Degree	14.608			1	0	0	0	1
COL_025	COL_106	Unrelated	Third Degree	16.958			1	0	0	0	1
COL_025	COL_112	Unrelated	Third Degree	18.067			1	0	0	0	1
COL_025	COL_126	Unrelated	Third Degree	19.526			1	0	0	0	1
COL_025	COL_128	Unrelated	Third Degree	16.194			1	0	0	0	1
COL_025	COL_130	Unrelated	Third Degree	17.909			1	0	0	0	1
COL_025	COL_136	Unrelated	Third Degree	18.779			1	0	0	0	1
COL_025	COL_140	Unrelated	Third Degree	20.561			1	0	0	0	1
COL_025	COL_143	Unrelated	Third Degree	19.712			1	0	0	0	1
COL_025	COL_033	Unrelated	Third Degree	19.961			1	0	0	0	1
COL_025	COL_034	Unrelated	Third Degree	17.08			1	0	0	0	1
COL_025	COL_035	Unrelated	Third Degree	17.823			1	0	0	0	1
COL_025	COL_039	Unrelated	Third Degree	19.298			1	0	0	0	1
COL_025	COL_050	Unrelated	Third Degree	18.773			1	0	0	0	1
COL_025	COL_056	Unrelated	Third Degree	19.483			1	0	0	0	1
COL_025	COL_077	Unrelated	Third Degree	17.786			1	0	0	0	1
COL_025	COL_079	Unrelated	Third Degree	17.132			1	0	0	0	1
COL_025	COL_081	Unrelated	Third Degree	18.717			1	0	0	0	1
COL_025	COL_008	Unrelated	Third Degree	17.813			1	0	0	0	1
COL_025	COL_095	Unrelated	Third Degree	15.388			1	0	0	0	1
COL_025	COL_098	Unrelated	Third Degree	18.83			1	0	0	0	1
COL_025	COL_142	Unrelated	Third Degree	19.166			1	0	0	0	1
COL_025	COL_148	Unrelated	Third Degree	18.766			1	0	0	0	1
COL_025	COL_150	Unrelated	Third Degree	18.719			1	0	0	0	1
COL_025	COL_017	Unrelated	Third Degree	17.67			1	0	0	0	1
COL_025	COL_020	Unrelated	Third Degree	19.854			1	0	0	0	1
COL_025	COL_002	Unrelated	Third Degree	18.41			1	0	0	0	1
COL_025	COL_069	Unrelated	Third Degree	19.498			1	0	0	0	1
COL_025	COL_099	Unrelated	Third Degree	18.45			1	0	0	0	1
COL_030	COL_031	Unrelated	Third Degree	12.564			1	0	0	0	1
COL_030	COL_036	Unrelated	Third Degree	14.443			1	0	0	0	1
COL_030	COL_038	Unrelated	Third Degree	15.268			1	0	0	0	1
COL_030	COL_047	Unrelated	Third Degree	13.044			0.979	0.021	0	6	5
COL_030	COL_053	Unrelated	Third Degree	15.434			1	0	0	0	1
COL_030	COL_057	Unrelated	Third Degree	19.005			1	0	0	0	1
COL_030	COL_063	Unrelated	Third Degree	12.569			1	0	0	0	1
COL_030	COL_083	Unrelated	Third Degree	16.753			1	0	0	0	1
COL_030	COL_084	Unrelated	Third Degree	20.124			1	0	0	0	1
COL_030	COL_087	Unrelated	Third Degree	16.693			1	0	0	0	1
COL_030	COL_092	Unrelated	Third Degree	15.618			1	0	0	0	1
COL_030	COL_093	Unrelated	Third Degree	11.891			0.976	0.024	0	4	4
COL_030	COL_094	Unrelated	Third Degree	15.594			1	0	0	0	1
COL_030	COL_102	Unrelated	Third Degree	15.415			1	0	0	0	1
COL_030	COL_121	Unrelated	Third Degree	17.343			1	0	0	0	1
COL_030	COL_145	Unrelated	Third Degree	16.968			1	0	0	0	1
COL_030	COL_146	Unrelated	Third Degree	12.415			0.982	0.018	0	3	3
COL_030	COL_151	Unrelated	Third Degree	16.41			1	0	0	0	1
COL_030	COL_106	Unrelated	Third Degree	14.34			1	0	0	0	1
COL_030	COL_112	Unrelated	Third Degree	16.333			1	0	0	0	1
COL_030	COL_126	Unrelated	Third Degree	17.806			1	0	0	0	1
COL_030	COL_128	Unrelated	Third Degree	13.058			1	0	0	0	1
COL_030	COL_130	Unrelated	Third Degree	12.573			0.98	0.02	0	2	2
COL_030	COL_136	Unrelated	Third Degree	13.595			0.984	0.016	0	5	5
COL_030	COL_140	Unrelated	Third Degree	12.512			0.983	0.017	0	1	1
COL_030	COL_143	Unrelated	Third Degree	19.541			1	0	0	0	1
COL_030	COL_033	Unrelated	Third Degree	11.803			1	0	0	0	1
COL_030	COL_034	Unrelated	Third Degree	13.927			1	0	0	0	1
COL_030	COL_035	Unrelated	Third Degree	18.434			1	0	0	0	1
COL_030	COL_039	Unrelated	Third Degree	16.558			1	0	0	0	1
COL_030	COL_050	Unrelated	Third Degree	12.225			0.98	0.02	0	2	2
COL_030	COL_056	Unrelated	Third Degree	15.314			1	0	0	0	1
COL_030	COL_077	Unrelated	Third Degree	16.694			1	0	0	0	1
COL_030	COL_079	Unrelated	Third Degree	12.295			0.976	0.024	0	6	3
COL_030	COL_081	Unrelated	Third Degree	14.138			1	0	0	0	1
COL_030	COL_008	Unrelated	Third Degree	12.719			0.987	0.013	0	1	1
COL_030	COL_095	Unrelated	Third Degree	17.986			1	0	0	0	1
COL_030	COL_098	Unrelated	Third Degree	16.505			1	0	0	0	1
COL_030	COL_142	Unrelated	Third Degree	13.016			0.983	0.017	0	4	2
COL_030	COL_148	Unrelated	Third Degree	12.797			0.981	0.019	0	3	3
COL_030	COL_150	Unrelated	Third Degree	13.025			0.987	0.013	0	1	1
COL_030	COL_017	Unrelated	Third Degree	15.116			1	0	0	0	1
COL_030	COL_020	Unrelated	Third Degree	18.645			1	0	0	0	1
COL_030	COL_002	Unrelated	Third Degree	16.039			1	0	0	0	1
COL_030	COL_069	Unrelated	Third Degree	17.378			1	0	0	0	1
COL_030	COL_099	Unrelated	Third Degree	17.244			1	0	0	0	1
COL_031	COL_036	Unrelated	Third Degree	19.448			1	0	0	0	1
COL_031	COL_038	Unrelated	Third Degree	20.221			1	0	0	0	1
COL_031	COL_047	Unrelated	Third Degree	13.664			1	0	0	0	1
COL_031	COL_053	Unrelated	Third Degree	18.275			1	0	0	0	1
COL_031	COL_057	Unrelated	Third Degree	18.57			1	0	0	0	1
COL_031	COL_063	Unrelated	Third Degree	17.095			1	0	0	0	1
COL_031	COL_083	Unrelated	Third Degree	19.66			1	0	0	0	1
COL_031	COL_084	Unrelated	Third Degree	19.036			1	0	0	0	1
COL_031	COL_087	Unrelated	Third Degree	17.3			1	0	0	0	1
COL_031	COL_092	Unrelated	Third Degree	18.367			1	0	0	0	1
COL_031	COL_093	Unrelated	Third Degree	13.389			0.986	0.014	0	4	3
COL_031	COL_094	Unrelated	Third Degree	18.914			1	0	0	0	1
COL_031	COL_102	Unrelated	Third Degree	16.513			1	0	0	0	1
COL_031	COL_121	Unrelated	Third Degree	17.174			1	0	0	0	1
COL_031	COL_145	Unrelated	Third Degree	16.18			1	0	0	0	1
COL_031	COL_146	Unrelated	Third Degree	18.035			1	0	0	0	1
COL_031	COL_151	Unrelated	Third Degree	13.371			0.984	0.016	0	4	3
COL_031	COL_106	Unrelated	Third Degree	19.335			1	0	0	0	1
COL_031	COL_112	Unrelated	Third Degree	20.373			1	0	0	0	1
COL_031	COL_126	Unrelated	Third Degree	18.275			1	0	0	0	1
COL_031	COL_128	Unrelated	Third Degree	14.95			1	0	0	0	1
COL_031	COL_130	Unrelated	Third Degree	15.55			1	0	0	0	1
COL_031	COL_136	Unrelated	Third Degree	16.706			1	0	0	0	1
COL_031	COL_140	Unrelated	Third Degree	18.643			1	0	0	0	1
COL_031	COL_143	Unrelated	Third Degree	20.03			1	0	0	0	1
COL_031	COL_033	Unrelated	Third Degree	16.296			1	0	0	0	1
COL_031	COL_034	Unrelated	Third Degree	19.15			1	0	0	0	1
COL_031	COL_035	Unrelated	Third Degree	20.215			1	0	0	0	1
COL_031	COL_039	Unrelated	Third Degree	19.888			1	0	0	0	1
COL_031	COL_050	Unrelated	Third Degree	15.12			1	0	0	0	1
COL_031	COL_056	Unrelated	Third Degree	19.516			1	0	0	0	1
COL_031	COL_077	Unrelated	Third Degree	20.025			1	0	0	0	1
COL_031	COL_079	Unrelated	Third Degree	13.279			0.987	0.013	0	3	2
COL_031	COL_081	Unrelated	Third Degree	14.925			1	0	0	0	1
COL_031	COL_008	Unrelated	Third Degree	16.742			1	0	0	0	1
COL_031	COL_095	Unrelated	Third Degree	20.081			1	0	0	0	1
COL_031	COL_098	Unrelated	Third Degree	19.533			1	0	0	0	1
COL_031	COL_142	Unrelated	Third Degree	19.947			1	0	0	0	1
COL_031	COL_148	Unrelated	Third Degree	18.959			1	0	0	0	1
COL_031	COL_150	Unrelated	Third Degree	19.165			1	0	0	0	1
COL_031	COL_017	Unrelated	Third Degree	20.214			1	0	0	0	1
COL_031	COL_020	Unrelated	Third Degree	20.272			1	0	0	0	1
COL_031	COL_002	Unrelated	Third Degree	15.152			1	0	0	0	1
COL_031	COL_069	Unrelated	Third Degree	19.18			1	0	0	0	1
COL_031	COL_099	Unrelated	Third Degree	19.555			1	0	0	0	1
COL_033	COL_034	Unrelated	Third Degree	13.005			0.984	0.016	0	2	2
COL_033	COL_035	Unrelated	Third Degree	18.673			1	0	0	0	1
COL_033	COL_039	Unrelated	Third Degree	18.15			1	0	0	0	1
COL_033	COL_050	Unrelated	Third Degree	16.843			1	0	0	0	1
COL_033	COL_056	Unrelated	Third Degree	16.738			1	0	0	0	1
COL_033	COL_077	Unrelated	Third Degree	15.65			1	0	0	0	1
COL_033	COL_079	Unrelated	Third Degree	14.624			1	0	0	0	1
COL_033	COL_081	Unrelated	Third Degree	13.417			0.988	0.012	0	3	2
COL_033	COL_008	Unrelated	Third Degree	15.3			1	0	0	0	1
COL_033	COL_095	Unrelated	Third Degree	19.014			1	0	0	0	1
COL_033	COL_098	Unrelated	Third Degree	13.9			1	0	0	0	1
COL_033	COL_142	Unrelated	Third Degree	17.963			1	0	0	0	1
COL_033	COL_148	Unrelated	Third Degree	18.185			1	0	0	0	1
COL_033	COL_150	Unrelated	Third Degree	17.378			1	0	0	0	1
COL_033	COL_017	Unrelated	Third Degree	18.084			1	0	0	0	1
COL_033	COL_020	Unrelated	Third Degree	17.438			1	0	0	0	1
COL_033	COL_002	Unrelated	Third Degree	18.147			1	0	0	0	1
COL_033	COL_069	Unrelated	Third Degree	17.201			1	0	0	0	1
COL_033	COL_099	Unrelated	Third Degree	10.769			0.962	0.038	0	7	4
COL_034	COL_035	Unrelated	Third Degree	16.529			1	0	0	0	1
COL_034	COL_039	Unrelated	Third Degree	18.247			1	0	0	0	1
COL_034	COL_050	Unrelated	Third Degree	16.922			1	0	0	0	1
COL_034	COL_056	Unrelated	Third Degree	18.482			1	0	0	0	1
COL_034	COL_077	Unrelated	Third Degree	18.495			1	0	0	0	1
COL_034	COL_079	Unrelated	Third Degree	14.619			1	0	0	0	1
COL_034	COL_081	Unrelated	Third Degree	17.141			1	0	0	0	1
COL_034	COL_008	Unrelated	Third Degree	16.975			1	0	0	0	1
COL_034	COL_095	Unrelated	Third Degree	17.577			1	0	0	0	1
COL_034	COL_098	Unrelated	Third Degree	17.894			1	0	0	0	1
COL_034	COL_142	Unrelated	Third Degree	18.034			1	0	0	0	1
COL_034	COL_148	Unrelated	Third Degree	18.665			1	0	0	0	1
COL_034	COL_150	Unrelated	Third Degree	12.612			0.974	0.026	0	7	4
COL_034	COL_017	Unrelated	Third Degree	16.71			1	0	0	0	1
COL_034	COL_020	Unrelated	Third Degree	19.233			1	0	0	0	1
COL_034	COL_002	Unrelated	Third Degree	17.149			1	0	0	0	1
COL_034	COL_069	Unrelated	Third Degree	19.668			1	0	0	0	1
COL_034	COL_099	Unrelated	Third Degree	18.512			1	0	0	0	1
COL_035	COL_039	Unrelated	Third Degree	18.215			1	0	0	0	1
COL_035	COL_050	Unrelated	Third Degree	19.712			1	0	0	0	1
COL_035	COL_056	Unrelated	Third Degree	18.764			1	0	0	0	1
COL_035	COL_077	Unrelated	Third Degree	17.123			1	0	0	0	1
COL_035	COL_079	Unrelated	Third Degree	17.834			1	0	0	0	1
COL_035	COL_081	Unrelated	Third Degree	12.235			0.981	0.019	0	3	1
COL_035	COL_008	Unrelated	Third Degree	18.064			1	0	0	0	1
COL_035	COL_095	Unrelated	Third Degree	17.823			1	0	0	0	1
COL_035	COL_098	Unrelated	Third Degree	12.595			1	0	0	0	1
COL_035	COL_142	Unrelated	Third Degree	13.29			1	0	0	0	1
COL_035	COL_148	Unrelated	Third Degree	15.789			1	0	0	0	1
COL_035	COL_150	Unrelated	Third Degree	18.194			1	0	0	0	1
COL_035	COL_017	Unrelated	Third Degree	18.406			1	0	0	0	1
COL_035	COL_020	Unrelated	Third Degree	19.352			1	0	0	0	1
COL_035	COL_002	Unrelated	Third Degree	19.301			1	0	0	0	1
COL_035	COL_069	Unrelated	Third Degree	12.648			0.981	0.019	0	1	1
COL_035	COL_099	Unrelated	Third Degree	19.128			1	0	0	0	1
COL_036	COL_038	Unrelated	Third Degree	19.728			1	0	0	0	1
COL_036	COL_047	Unrelated	Third Degree	13.051			0.984	0.016	0	2	1
COL_036	COL_053	Unrelated	Third Degree	18.872			1	0	0	0	1
COL_036	COL_057	Unrelated	Third Degree	17.204			1	0	0	0	1
COL_036	COL_063	Unrelated	Third Degree	13.572			0.983	0.017	0	6	6
COL_036	COL_083	Unrelated	Third Degree	12.784			0.975	0.025	0	7	4
COL_036	COL_084	Unrelated	Third Degree	12.369			0.978	0.022	0	2	1
COL_036	COL_087	Unrelated	Third Degree	12.357			0.973	0.027	0	7	3
COL_036	COL_092	Unrelated	Third Degree	12.605			0.976	0.024	0	5	4
COL_036	COL_093	Unrelated	Third Degree	14.287			1	0	0	0	1
COL_036	COL_094	Unrelated	Third Degree	16.897			1	0	0	0	1
COL_036	COL_102	Unrelated	Third Degree	14.227			1	0	0	0	1
COL_036	COL_121	Unrelated	Third Degree	16.86			1	0	0	0	1
COL_036	COL_145	Unrelated	Third Degree	10.605			0.955	0.045	0	14	4
COL_036	COL_146	Unrelated	Third Degree	16.524			1	0	0	0	1
COL_036	COL_151	Unrelated	Third Degree	12.641			0.978	0.022	0	6	2
COL_036	COL_106	Unrelated	Third Degree	17.078			1	0	0	0	1
COL_036	COL_112	Unrelated	Third Degree	19.534			1	0	0	0	1
COL_036	COL_126	Unrelated	Third Degree	19.124			1	0	0	0	1
COL_036	COL_128	Unrelated	Third Degree	18.537			1	0	0	0	1
COL_036	COL_130	Unrelated	Third Degree	16.671			1	0	0	0	1
COL_036	COL_136	Unrelated	Third Degree	18.215			1	0	0	0	1
COL_036	COL_140	Unrelated	Third Degree	18.639			1	0	0	0	1
COL_036	COL_143	Unrelated	Third Degree	19.319			1	0	0	0	1
COL_036	COL_033	Unrelated	Third Degree	17.882			1	0	0	0	1
COL_036	COL_034	Unrelated	Third Degree	18.481			1	0	0	0	1
COL_036	COL_035	Unrelated	Third Degree	17.374			1	0	0	0	1
COL_036	COL_039	Unrelated	Third Degree	14.974			1	0	0	0	1
COL_036	COL_050	Unrelated	Third Degree	18.15			1	0	0	0	1
COL_036	COL_056	Unrelated	Third Degree	18.438			1	0	0	0	1
COL_036	COL_077	Unrelated	Third Degree	17.182			1	0	0	0	1
COL_036	COL_079	Unrelated	Third Degree	14.062			1	0	0	0	1
COL_036	COL_081	Unrelated	Third Degree	12.685			0.981	0.019	0	3	1
COL_036	COL_008	Unrelated	Third Degree	19.249			1	0	0	0	1
COL_036	COL_095	Unrelated	Third Degree	18.586			1	0	0	0	1
COL_036	COL_098	Unrelated	Third Degree	19.471			1	0	0	0	1
COL_036	COL_142	Unrelated	Third Degree	17.917			1	0	0	0	1
COL_036	COL_148	Unrelated	Third Degree	18.717			1	0	0	0	1
COL_036	COL_150	Unrelated	Third Degree	18.547			1	0	0	0	1
COL_036	COL_017	Unrelated	Third Degree	17.411			1	0	0	0	1
COL_036	COL_020	Unrelated	Third Degree	19.23			1	0	0	0	1
COL_036	COL_002	Unrelated	Third Degree	15.308			1	0	0	0	1
COL_036	COL_069	Unrelated	Third Degree	17.901			1	0	0	0	1
COL_036	COL_099	Unrelated	Third Degree	19.058			1	0	0	0	1
COL_038	COL_047	Unrelated	Third Degree	17.809			1	0	0	0	1
COL_038	COL_053	Unrelated	Third Degree	15.676			1	0	0	0	1
COL_038	COL_057	Unrelated	Third Degree	18.705			1	0	0	0	1
COL_038	COL_063	Unrelated	Third Degree	19.079			1	0	0	0	1
COL_038	COL_083	Unrelated	Third Degree	19.046			1	0	0	0	1
COL_038	COL_084	Unrelated	Third Degree	17.911			1	0	0	0	1
COL_038	COL_087	Unrelated	Third Degree	18.958			1	0	0	0	1
COL_038	COL_092	Unrelated	Third Degree	18.483			1	0	0	0	1
COL_038	COL_093	Unrelated	Third Degree	18.858			1	0	0	0	1
COL_038	COL_094	Unrelated	Third Degree	19.366			1	0	0	0	1
COL_038	COL_102	Unrelated	Third Degree	13.417			0.987	0.013	0	3	2
COL_038	COL_121	Unrelated	Third Degree	18.321			1	0	0	0	1
COL_038	COL_145	Unrelated	Third Degree	15.25			1	0	0	0	1
COL_038	COL_146	Unrelated	Third Degree	18.061			1	0	0	0	1
COL_038	COL_151	Unrelated	Third Degree	13.044			0.981	0.019	0	5	4
COL_038	COL_106	Unrelated	Third Degree	14.707			1	0	0	0	1
COL_038	COL_112	Unrelated	Third Degree	18.344			1	0	0	0	1
COL_038	COL_126	Unrelated	Third Degree	19.085			1	0	0	0	1
COL_038	COL_128	Unrelated	Third Degree	16.933			1	0	0	0	1
COL_038	COL_130	Unrelated	Third Degree	18.457			1	0	0	0	1
COL_038	COL_136	Unrelated	Third Degree	18.474			1	0	0	0	1
COL_038	COL_140	Unrelated	Third Degree	19.593			1	0	0	0	1
COL_038	COL_143	Unrelated	Third Degree	19.207			1	0	0	0	1
COL_038	COL_033	Unrelated	Third Degree	16.449			1	0	0	0	1
COL_038	COL_034	Unrelated	Third Degree	20.261			1	0	0	0	1
COL_038	COL_035	Unrelated	Third Degree	19.516			1	0	0	0	1
COL_038	COL_039	Unrelated	Third Degree	6.62			0.917	0.083	0	24	11
COL_038	COL_050	Unrelated	Third Degree	18.063			1	0	0	0	1
COL_038	COL_056	Unrelated	Third Degree	19.595			1	0	0	0	1
COL_038	COL_077	Unrelated	Third Degree	18.723			1	0	0	0	1
COL_038	COL_079	Unrelated	Third Degree	10.323			0.962	0.038	0	11	4
COL_038	COL_081	Unrelated	Third Degree	5.303			0.914	0.086	0	24	6
COL_038	COL_008	Unrelated	Third Degree	19.162			1	0	0	0	1
COL_038	COL_095	Unrelated	Third Degree	18.479			1	0	0	0	1
COL_038	COL_098	Unrelated	Third Degree	18.651			1	0	0	0	1
COL_038	COL_142	Unrelated	Third Degree	18.907			1	0	0	0	1
COL_038	COL_148	Unrelated	Third Degree	19.498			1	0	0	0	1
COL_038	COL_150	Unrelated	Third Degree	14.763			1	0	0	0	1
COL_038	COL_017	Unrelated	Third Degree	19.88			1	0	0	0	1
COL_038	COL_020	Unrelated	Third Degree	18.55			1	0	0	0	1
COL_038	COL_002	Unrelated	Third Degree	18.11			1	0	0	0	1
COL_038	COL_069	Unrelated	Third Degree	15.69			1	0	0	0	1
COL_038	COL_099	Unrelated	Third Degree	19.805			1	0	0	0	1
COL_039	COL_050	Unrelated	Third Degree	19.332			1	0	0	0	1
COL_039	COL_056	Unrelated	Third Degree	17.11			1	0	0	0	1
COL_039	COL_077	Unrelated	Third Degree	15.158			1	0	0	0	1
COL_039	COL_079	Unrelated	Third Degree	14.722			1	0	0	0	1
COL_039	COL_081	Unrelated	Third Degree	19.585			1	0	0	0	1
COL_039	COL_008	Unrelated	Third Degree	18.88			1	0	0	0	1
COL_039	COL_095	Unrelated	Third Degree	16.469			1	0	0	0	1
COL_039	COL_098	Unrelated	Third Degree	19.074			1	0	0	0	1
COL_039	COL_142	Unrelated	Third Degree	10.769			0.96	0.04	0	9	3
COL_039	COL_148	Unrelated	Third Degree	17.935			1	0	0	0	1
COL_039	COL_150	Unrelated	Third Degree	12.316			0.974	0.026	0	7	3
COL_039	COL_017	Unrelated	Third Degree	0.843			0.825	0.175	0	50	12	Third Degree
COL_039	COL_002	Unrelated	Third Degree	19.215			1	0	0	0	1
COL_039	COL_069	Unrelated	Third Degree	10.986			0.962	0.038	0	11	6
COL_039	COL_099	Unrelated	Third Degree	15.093			1	0	0	0	1
COL_047	COL_063	Unrelated	Third Degree	16.296			1	0	0	0	1
COL_047	COL_083	Unrelated	Third Degree	11.966			0.973	0.027	0	3	3
COL_047	COL_084	Unrelated	Third Degree	11.975			0.971	0.029	0	3	2
COL_047	COL_087	Unrelated	Third Degree	15.419			1	0	0	0	1
COL_047	COL_092	Unrelated	Third Degree	13.628			1	0	0	0	1
COL_047	COL_093	Unrelated	Third Degree	11.776			0.973	0.027	0	2	2
COL_047	COL_094	Unrelated	Third Degree	18.458			1	0	0	0	1
COL_047	COL_102	Unrelated	Third Degree	12.965			1	0	0	0	1
COL_047	COL_121	Unrelated	Third Degree	14.716			1	0	0	0	1
COL_047	COL_145	Unrelated	Third Degree	14.648			1	0	0	0	1
COL_047	COL_146	Unrelated	Third Degree	15.873			1	0	0	0	1
COL_047	COL_151	Unrelated	Third Degree	16.627			1	0	0	0	1
COL_047	COL_106	Unrelated	Third Degree	13.481			1	0	0	0	1
COL_047	COL_112	Unrelated	Third Degree	19.248			1	0	0	0	1
COL_047	COL_126	Unrelated	Third Degree	19.14			1	0	0	0	1
COL_047	COL_128	Unrelated	Third Degree	17.704			1	0	0	0	1
COL_047	COL_130	Unrelated	Third Degree	16.747			1	0	0	0	1
COL_047	COL_136	Unrelated	Third Degree	18.719			1	0	0	0	1
COL_047	COL_140	Unrelated	Third Degree	12.198			0.971	0.029	0	4	3
COL_047	COL_143	Unrelated	Third Degree	19.213			1	0	0	0	1
COL_047	COL_033	Unrelated	Third Degree	11.954			0.971	0.029	0	8	5
COL_047	COL_034	Unrelated	Third Degree	17.277			1	0	0	0	1
COL_047	COL_035	Unrelated	Third Degree	13.727			1	0	0	0	1
COL_047	COL_039	Unrelated	Third Degree	8.082			0.929	0.071	0	20	10
COL_047	COL_050	Unrelated	Third Degree	17.302			1	0	0	0	1
COL_047	COL_056	Unrelated	Third Degree	15.382			1	0	0	0	1
COL_047	COL_077	Unrelated	Third Degree	15.857			1	0	0	0	1
COL_047	COL_079	Unrelated	Third Degree	15.121			1	0	0	0	1
COL_047	COL_081	Unrelated	Third Degree	12.257			0.976	0.024	0	4	2
COL_047	COL_008	Unrelated	Third Degree	12.079			0.978	0.022	0	1	1
COL_047	COL_095	Unrelated	Third Degree	18.11			1	0	0	0	1
COL_047	COL_098	Unrelated	Third Degree	17.271			1	0	0	0	1
COL_047	COL_142	Unrelated	Third Degree	16.167			1	0	0	0	1
COL_047	COL_148	Unrelated	Third Degree	16.458			1	0	0	0	1
COL_047	COL_150	Unrelated	Third Degree	14.635			1	0	0	0	1
COL_047	COL_017	Unrelated	Third Degree	0.808			0.824	0.176	0	51	14	Third Degree
COL_047	COL_020	Unrelated	Third Degree	3.029			0.86	0.14	0	40	13
COL_047	COL_002	Unrelated	Third Degree	15.235			1	0	0	0	1
COL_047	COL_069	Unrelated	Third Degree	16.435			1	0	0	0	1
COL_047	COL_099	Unrelated	Third Degree	1.122			0.792	0.208	0	61	15	Third Degree
COL_049	COL_097	Unrelated	Identical				0.003	0.003	0.003	0	1
COL_049	COL_023	Unrelated	Third Degree	17.649			1	0	0	0	1
COL_049	COL_025	Unrelated	Third Degree	19.879			1	0	0	0	1
COL_049	COL_030	Unrelated	Third Degree	16.943			1	0	0	0	1
COL_049	COL_031	Unrelated	Third Degree	19.821			1	0	0	0	1
COL_049	COL_036	Unrelated	Third Degree	16.836			1	0	0	0	1
COL_049	COL_038	Unrelated	Third Degree	18.87			1	0	0	0	1
COL_049	COL_057	Unrelated	Third Degree	0.685			0.817	0.183	0	51	9	Third Degree
COL_049	COL_063	Unrelated	Third Degree	19.464			1	0	0	0	1
COL_049	COL_083	Unrelated	Third Degree	15.982			1	0	0	0	1
COL_049	COL_084	Unrelated	Third Degree	18.893			1	0	0	0	1
COL_049	COL_087	Unrelated	Third Degree	19.609			1	0	0	0	1
COL_049	COL_092	Unrelated	Third Degree	19.492			1	0	0	0	1
COL_049	COL_093	Unrelated	Third Degree	13.147			1	0	0	0	1
COL_049	COL_094	Unrelated	Third Degree	18.314			1	0	0	0	1
COL_049	COL_102	Unrelated	Third Degree	18.046			1	0	0	0	1
COL_049	COL_121	Unrelated	Third Degree	17.9			1	0	0	0	1
COL_049	COL_145	Unrelated	Third Degree	19.11			1	0	0	0	1
COL_049	COL_146	Unrelated	Third Degree	17.945			1	0	0	0	1
COL_049	COL_151	Unrelated	Third Degree	15.176			1	0	0	0	1
COL_049	COL_106	Unrelated	Third Degree	13.261			1	0	0	0	1
COL_049	COL_112	Unrelated	Third Degree	17.411			1	0	0	0	1
COL_049	COL_126	Unrelated	Third Degree	19.348			1	0	0	0	1
COL_049	COL_128	Unrelated	Third Degree	17.863			1	0	0	0	1
COL_049	COL_130	Unrelated	Third Degree	13.806			1	0	0	0	1
COL_049	COL_136	Unrelated	Third Degree	19.187			1	0	0	0	1
COL_049	COL_140	Unrelated	Third Degree	14.929			1	0	0	0	1
COL_049	COL_143	Unrelated	Third Degree	18.585			1	0	0	0	1
COL_049	COL_033	Unrelated	Third Degree	15.364			1	0	0	0	1
COL_049	COL_034	Unrelated	Third Degree	17.177			1	0	0	0	1
COL_049	COL_035	Unrelated	Third Degree	18.112			1	0	0	0	1
COL_049	COL_039	Unrelated	Third Degree	12.177			1	0	0	0	1
COL_049	COL_050	Unrelated	Third Degree	19.147			1	0	0	0	1
COL_049	COL_056	Unrelated	Third Degree	16.683			1	0	0	0	1
COL_049	COL_077	Unrelated	Third Degree	18.097			1	0	0	0	1
COL_049	COL_079	Unrelated	Third Degree	11.811			0.981	0.019	0	1	1
COL_049	COL_081	Unrelated	Third Degree	17.882			1	0	0	0	1
COL_049	COL_008	Unrelated	Third Degree	16.094			1	0	0	0	1
COL_049	COL_095	Unrelated	Third Degree	16.964			1	0	0	0	1
COL_049	COL_098	Unrelated	Third Degree	18.849			1	0	0	0	1
COL_049	COL_142	Unrelated	Third Degree	17.013			1	0	0	0	1
COL_049	COL_148	Unrelated	Third Degree	17.369			1	0	0	0	1
COL_049	COL_150	Unrelated	Third Degree	17.835			1	0	0	0	1
COL_049	COL_017	Unrelated	Third Degree	0.783			0.835	0.165	0	43	12	Third Degree
COL_049	COL_020	Unrelated	Third Degree	9.187			0.937	0.063	0	16	5
COL_049	COL_002	Unrelated	Third Degree	17.771			1	0	0	0	1
COL_049	COL_069	Unrelated	Third Degree	18.979			1	0	0	0	1
COL_050	COL_056	Unrelated	Third Degree	17.486			1	0	0	0	1
COL_050	COL_077	Unrelated	Third Degree	17.077			1	0	0	0	1
COL_050	COL_079	Unrelated	Third Degree	14.758			1	0	0	0	1
COL_050	COL_081	Unrelated	Third Degree	15.779			1	0	0	0	1
COL_050	COL_095	Unrelated	Third Degree	13.732			1	0	0	0	1
COL_050	COL_098	Unrelated	Third Degree	15.12			1	0	0	0	1
COL_050	COL_142	Unrelated	Third Degree	11.926			0.974	0.026	0	7	3
COL_050	COL_148	Unrelated	Third Degree	16.676			1	0	0	0	1
COL_050	COL_150	Unrelated	Third Degree	12.716			0.982	0.018	0	5	3
COL_050	COL_017	Unrelated	Third Degree	19.457			1	0	0	0	1
COL_050	COL_020	Unrelated	Third Degree	19.068			1	0	0	0	1
COL_050	COL_002	Unrelated	Third Degree	12.483			0.975	0.025	0	4	2
COL_050	COL_069	Unrelated	Third Degree	14.71			1	0	0	0	1
COL_050	COL_099	Unrelated	Third Degree	18.838			1	0	0	0	1
COL_053	COL_063	Unrelated	Third Degree	17.979			1	0	0	0	1
COL_053	COL_083	Unrelated	Third Degree	18.324			1	0	0	0	1
COL_053	COL_084	Unrelated	Third Degree	16.666			1	0	0	0	1
COL_053	COL_087	Unrelated	Third Degree	18.543			1	0	0	0	1
COL_053	COL_092	Unrelated	Third Degree	17.535			1	0	0	0	1
COL_053	COL_093	Unrelated	Third Degree	17.635			1	0	0	0	1
COL_053	COL_094	Unrelated	Third Degree	19.302			1	0	0	0	1
COL_053	COL_102	Unrelated	Third Degree	15.343			1	0	0	0	1
COL_053	COL_121	Unrelated	Third Degree	16.528			1	0	0	0	1
COL_053	COL_145	Unrelated	Third Degree	16.764			1	0	0	0	1
COL_053	COL_146	Unrelated	Third Degree	17.554			1	0	0	0	1
COL_053	COL_151	Unrelated	Third Degree	16.207			1	0	0	0	1
COL_053	COL_106	Unrelated	Third Degree	16.67			1	0	0	0	1
COL_053	COL_112	Unrelated	Third Degree	16.647			1	0	0	0	1
COL_053	COL_126	Unrelated	Third Degree	18.967			1	0	0	0	1
COL_053	COL_128	Unrelated	Third Degree	19.187			1	0	0	0	1
COL_053	COL_130	Unrelated	Third Degree	14.75			1	0	0	0	1
COL_053	COL_136	Unrelated	Third Degree	18.353			1	0	0	0	1
COL_053	COL_140	Unrelated	Third Degree	17.578			1	0	0	0	1
COL_053	COL_143	Unrelated	Third Degree	19.219			1	0	0	0	1
COL_053	COL_033	Unrelated	Third Degree	18.844			1	0	0	0	1
COL_053	COL_034	Unrelated	Third Degree	14.442			1	0	0	0	1
COL_053	COL_035	Unrelated	Third Degree	13.652			1	0	0	0	1
COL_053	COL_039	Unrelated	Third Degree	5.262			0.907	0.093	0	24	7
COL_053	COL_050	Unrelated	Third Degree	17.886			1	0	0	0	1
COL_053	COL_056	Unrelated	Third Degree	17.25			1	0	0	0	1
COL_053	COL_077	Unrelated	Third Degree	17.271			1	0	0	0	1
COL_053	COL_079	Unrelated	Third Degree	18.834			1	0	0	0	1
COL_053	COL_081	Unrelated	Third Degree	12.002			0.98	0.02	0	3	1
COL_053	COL_008	Unrelated	Third Degree	17.345			1	0	0	0	1
COL_053	COL_095	Unrelated	Third Degree	14.211			1	0	0	0	1
COL_053	COL_098	Unrelated	Third Degree	17.241			1	0	0	0	1
COL_053	COL_142	Unrelated	Third Degree	16.028			1	0	0	0	1
COL_053	COL_148	Unrelated	Third Degree	18.577			1	0	0	0	1
COL_053	COL_150	Unrelated	Third Degree	16.608			1	0	0	0	1
COL_053	COL_002	Unrelated	Third Degree	15.985			1	0	0	0	1
COL_053	COL_069	Unrelated	Third Degree	17.975			1	0	0	0	1
COL_053	COL_099	Unrelated	Third Degree	1.154			0.826	0.174	0	50	13	Third Degree
COL_056	COL_077	Unrelated	Third Degree	16.373			1	0	0	0	1
COL_056	COL_079	Unrelated	Third Degree	13.508			1	0	0	0	1
COL_056	COL_081	Unrelated	Third Degree	17.785			1	0	0	0	1
COL_056	COL_008	Unrelated	Third Degree	16.042			1	0	0	0	1
COL_056	COL_095	Unrelated	Third Degree	15.245			1	0	0	0	1
COL_056	COL_098	Unrelated	Third Degree	17.107			1	0	0	0	1
COL_056	COL_142	Unrelated	Third Degree	17.372			1	0	0	0	1
COL_056	COL_148	Unrelated	Third Degree	12.74			0.978	0.022	0	5	3
COL_056	COL_150	Unrelated	Third Degree	15.209			1	0	0	0	1
COL_056	COL_017	Unrelated	Third Degree	19.83			1	0	0	0	1
COL_056	COL_020	Unrelated	Third Degree	17.716			1	0	0	0	1
COL_056	COL_002	Unrelated	Third Degree	15.218			1	0	0	0	1
COL_056	COL_069	Unrelated	Third Degree	13.676			1	0	0	0	1
COL_056	COL_099	Unrelated	Third Degree	16.967			1	0	0	0	1
COL_057	COL_063	Unrelated	Third Degree	12.3			1	0	0	0	1
COL_057	COL_083	Unrelated	Third Degree	16.687			1	0	0	0	1
COL_057	COL_084	Unrelated	Third Degree	15.065			1	0	0	0	1
COL_057	COL_087	Unrelated	Third Degree	14.864			1	0	0	0	1
COL_057	COL_092	Unrelated	Third Degree	11.135			0.98	0.02	0	2	2
COL_057	COL_093	Unrelated	Third Degree	11.574			0.983	0.017	0	2	2
COL_057	COL_094	Unrelated	Third Degree	18.273			1	0	0	0	1
COL_057	COL_102	Unrelated	Third Degree	16.62			1	0	0	0	1
COL_057	COL_121	Unrelated	Third Degree	12.969			1	0	0	0	1
COL_057	COL_145	Unrelated	Third Degree	16.13			1	0	0	0	1
COL_057	COL_146	Unrelated	Third Degree	11.996			0.98	0.02	0	5	4
COL_057	COL_151	Unrelated	Third Degree	12.468			0.987	0.013	0	3	2
COL_057	COL_106	Unrelated	Third Degree	19.412			1	0	0	0	1
COL_057	COL_112	Unrelated	Third Degree	15.255			1	0	0	0	1
COL_057	COL_126	Unrelated	Third Degree	19.464			1	0	0	0	1
COL_057	COL_128	Unrelated	Third Degree	19.351			1	0	0	0	1
COL_057	COL_130	Unrelated	Third Degree	17.774			1	0	0	0	1
COL_057	COL_136	Unrelated	Third Degree	19.776			1	0	0	0	1
COL_057	COL_140	Unrelated	Third Degree	13.164			1	0	0	0	1
COL_057	COL_143	Unrelated	Third Degree	19.58			1	0	0	0	1
COL_057	COL_033	Unrelated	Third Degree	18.456			1	0	0	0	1
COL_057	COL_034	Unrelated	Third Degree	17.836			1	0	0	0	1
COL_057	COL_035	Unrelated	Third Degree	19.442			1	0	0	0	1
COL_057	COL_039	Unrelated	Third Degree	8.598			0.946	0.054	0	14	5
COL_057	COL_050	Unrelated	Third Degree	18.63			1	0	0	0	1
COL_057	COL_056	Unrelated	Third Degree	17.778			1	0	0	0	1
COL_057	COL_077	Unrelated	Third Degree	18.426			1	0	0	0	1
COL_057	COL_079	Unrelated	Third Degree	17.274			1	0	0	0	1
COL_057	COL_081	Unrelated	Third Degree	17.505			1	0	0	0	1
COL_057	COL_008	Unrelated	Third Degree	18.179			1	0	0	0	1
COL_057	COL_095	Unrelated	Third Degree	18.88			1	0	0	0	1
COL_057	COL_098	Unrelated	Third Degree	17.556			1	0	0	0	1
COL_057	COL_142	Unrelated	Third Degree	17.083			1	0	0	0	1
COL_057	COL_148	Unrelated	Third Degree	18.74			1	0	0	0	1
COL_057	COL_150	Unrelated	Third Degree	16.993			1	0	0	0	1
COL_057	COL_020	Unrelated	Third Degree	1.913			0.837	0.163	0	44	9	Third Degree
COL_057	COL_002	Unrelated	Third Degree	18.203			1	0	0	0	1
COL_057	COL_069	Unrelated	Third Degree	17.341			1	0	0	0	1
COL_057	COL_099	Unrelated	Third Degree	11.353			0.963	0.037	0	10	3
COL_063	COL_083	Unrelated	Third Degree	17.382			1	0	0	0	1
COL_063	COL_084	Unrelated	Third Degree	14.446			1	0	0	0	1
COL_063	COL_087	Unrelated	Third Degree	15.838			1	0	0	0	1
COL_063	COL_092	Unrelated	Third Degree	16.569			1	0	0	0	1
COL_063	COL_093	Unrelated	Third Degree	17.352			1	0	0	0	1
COL_063	COL_094	Unrelated	Third Degree	12.323			0.98	0.02	0	4	3
COL_063	COL_102	Unrelated	Third Degree	11.112			0.964	0.036	0	8	5
COL_063	COL_121	Unrelated	Third Degree	13.605			1	0	0	0	1
COL_063	COL_145	Unrelated	Third Degree	15.772			1	0	0	0	1
COL_063	COL_146	Unrelated	Third Degree	13.275			1	0	0	0	1
COL_063	COL_151	Unrelated	Third Degree	15.246			1	0	0	0	1
COL_063	COL_106	Unrelated	Third Degree	19.15			1	0	0	0	1
COL_063	COL_112	Unrelated	Third Degree	17.433			1	0	0	0	1
COL_063	COL_126	Unrelated	Third Degree	18.986			1	0	0	0	1
COL_063	COL_128	Unrelated	Third Degree	12.211			0.98	0.02	0	4	3
COL_063	COL_130	Unrelated	Third Degree	15.36			1	0	0	0	1
COL_063	COL_136	Unrelated	Third Degree	13.009			0.979	0.021	0	6	5
COL_063	COL_140	Unrelated	Third Degree	15.952			1	0	0	0	1
COL_063	COL_143	Unrelated	Third Degree	19.5			1	0	0	0	1
COL_063	COL_033	Unrelated	Third Degree	17.687			1	0	0	0	1
COL_063	COL_034	Unrelated	Third Degree	16.392			1	0	0	0	1
COL_063	COL_035	Unrelated	Third Degree	15.223			1	0	0	0	1
COL_063	COL_039	Unrelated	Third Degree	17.937			1	0	0	0	1
COL_063	COL_050	Unrelated	Third Degree	12.971			1	0	0	0	1
COL_063	COL_056	Unrelated	Third Degree	17.999			1	0	0	0	1
COL_063	COL_077	Unrelated	Third Degree	17.997			1	0	0	0	1
COL_063	COL_079	Unrelated	Third Degree	12.285			0.979	0.021	0	5	3
COL_063	COL_081	Unrelated	Third Degree	14.071			1	0	0	0	1
COL_063	COL_008	Unrelated	Third Degree	12.78			1	0	0	0	1
COL_063	COL_095	Unrelated	Third Degree	17.285			1	0	0	0	1
COL_063	COL_098	Unrelated	Third Degree	16.971			1	0	0	0	1
COL_063	COL_142	Unrelated	Third Degree	17.491			1	0	0	0	1
COL_063	COL_148	Unrelated	Third Degree	12.701			1	0	0	0	1
COL_063	COL_150	Unrelated	Third Degree	16.353			1	0	0	0	1
COL_063	COL_017	Unrelated	Third Degree	14.256			1	0	0	0	1
COL_063	COL_020	Unrelated	Third Degree	18.312			1	0	0	0	1
COL_063	COL_002	Unrelated	Third Degree	12.023			0.976	0.024	0	4	3
COL_063	COL_069	Unrelated	Third Degree	16.652			1	0	0	0	1
COL_063	COL_099	Unrelated	Third Degree	17.457			1	0	0	0	1
COL_069	COL_099	Unrelated	Third Degree	16.308			1	0	0	0	1
COL_077	COL_079	Unrelated	Third Degree	16.628			1	0	0	0	1
COL_077	COL_081	Unrelated	Third Degree	15.51			1	0	0	0	1
COL_077	COL_008	Unrelated	Third Degree	18.665			1	0	0	0	1
COL_077	COL_095	Unrelated	Third Degree	16.551			1	0	0	0	1
COL_077	COL_098	Unrelated	Third Degree	18.734			1	0	0	0	1
COL_077	COL_142	Unrelated	Third Degree	17.101			1	0	0	0	1
COL_077	COL_148	Unrelated	Third Degree	18.026			1	0	0	0	1
COL_077	COL_150	Unrelated	Third Degree	16.77			1	0	0	0	1
COL_077	COL_017	Unrelated	Third Degree	18.245			1	0	0	0	1
COL_077	COL_020	Unrelated	Third Degree	17.155			1	0	0	0	1
COL_077	COL_002	Unrelated	Third Degree	15.834			1	0	0	0	1
COL_077	COL_069	Unrelated	Third Degree	16.781			1	0	0	0	1
COL_077	COL_099	Unrelated	Third Degree	15.489			1	0	0	0	1
COL_079	COL_081	Unrelated	Third Degree	10.636			0.958	0.042	0	11	5
COL_079	COL_008	Unrelated	Third Degree	16.853			1	0	0	0	1
COL_079	COL_095	Unrelated	Third Degree	17.787			1	0	0	0	1
COL_079	COL_098	Unrelated	Third Degree	13.33			1	0	0	0	1
COL_079	COL_142	Unrelated	Third Degree	16.796			1	0	0	0	1
COL_079	COL_148	Unrelated	Third Degree	19.572			1	0	0	0	1
COL_079	COL_150	Unrelated	Third Degree	13.029			0.979	0.021	0	5	3
COL_079	COL_017	Unrelated	Third Degree	15.664			1	0	0	0	1
COL_079	COL_020	Unrelated	Third Degree	19.425			1	0	0	0	1
COL_079	COL_002	Unrelated	Third Degree	15.116			1	0	0	0	1
COL_079	COL_069	Unrelated	Third Degree	15.518			1	0	0	0	1
COL_079	COL_099	Unrelated	Third Degree	18.083			1	0	0	0	1
COL_081	COL_008	Unrelated	Third Degree	19.331			1	0	0	0	1
COL_081	COL_095	Unrelated	Third Degree	18.565			1	0	0	0	1
COL_081	COL_098	Unrelated	Third Degree	18.566			1	0	0	0	1
COL_081	COL_142	Unrelated	Third Degree	19.267			1	0	0	0	1
COL_081	COL_148	Unrelated	Third Degree	19.84			1	0	0	0	1
COL_081	COL_150	Unrelated	Third Degree	8.12			0.938	0.062	0	16	5
COL_081	COL_017	Unrelated	Third Degree	18.396			1	0	0	0	1
COL_081	COL_020	Unrelated	Third Degree	19.272			1	0	0	0	1
COL_081	COL_002	Unrelated	Third Degree	14.445			1	0	0	0	1
COL_081	COL_069	Unrelated	Third Degree	18.463			1	0	0	0	1
COL_081	COL_099	Unrelated	Third Degree	16.322			1	0	0	0	1
COL_083	COL_092	Unrelated	Third Degree	9.267			0.955	0.045	0	10	5
COL_083	COL_093	Unrelated	Third Degree	3.571			0.882	0.118	0	31	10
COL_083	COL_094	Unrelated	Third Degree	19.747			1	0	0	0	1
COL_083	COL_121	Unrelated	Third Degree	18.826			1	0	0	0	1
COL_083	COL_145	Unrelated	Third Degree	8.556			0.938	0.062	0	14	5
COL_083	COL_146	Unrelated	Third Degree	6.699			0.916	0.084	0	23	7
COL_083	COL_151	Unrelated	Third Degree	14.071			1	0	0	0	1
COL_083	COL_106	Unrelated	Third Degree	13.053			0.983	0.017	0	5	3
COL_083	COL_112	Unrelated	Third Degree	16.293			1	0	0	0	1
COL_083	COL_126	Unrelated	Third Degree	16.879			1	0	0	0	1
COL_083	COL_128	Unrelated	Third Degree	8.791			0.94	0.06	0	14	5
COL_083	COL_130	Unrelated	Third Degree	19.46			1	0	0	0	1
COL_083	COL_136	Unrelated	Third Degree	17.811			1	0	0	0	1
COL_083	COL_140	Unrelated	Third Degree	15.675			1	0	0	0	1
COL_083	COL_033	Unrelated	Third Degree	16.295			1	0	0	0	1
COL_083	COL_034	Unrelated	Third Degree	18.722			1	0	0	0	1
COL_083	COL_035	Unrelated	Third Degree	12.754			0.985	0.015	0	1	1
COL_083	COL_039	Unrelated	Third Degree	11.768			0.967	0.033	0	10	6
COL_083	COL_050	Unrelated	Third Degree	16.774			1	0	0	0	1
COL_083	COL_056	Unrelated	Third Degree	14.833			1	0	0	0	1
COL_083	COL_077	Unrelated	Third Degree	16.239			1	0	0	0	1
COL_083	COL_079	Unrelated	Third Degree	15.339			1	0	0	0	1
COL_083	COL_081	Unrelated	Third Degree	11.921			0.976	0.024	0	5	2
COL_083	COL_008	Unrelated	Third Degree	12.556			0.982	0.018	0	2	2
COL_083	COL_095	Unrelated	Third Degree	15.352			1	0	0	0	1
COL_083	COL_098	Unrelated	Third Degree	19.125			1	0	0	0	1
COL_083	COL_148	Unrelated	Third Degree	14.554			1	0	0	0	1
COL_083	COL_150	Unrelated	Third Degree	3.932			0.896	0.104	0	27	10
COL_083	COL_020	Unrelated	Third Degree	4.072			0.888	0.112	0	31	9
COL_083	COL_002	Unrelated	Third Degree	18.225			1	0	0	0	1
COL_083	COL_099	Unrelated	Third Degree	14.416			1	0	0	0	1
COL_084	COL_092	Unrelated	Third Degree	11.072			0.973	0.027	0	5	3
COL_084	COL_093	Unrelated	Third Degree	4.35			0.909	0.091	0	22	8
COL_084	COL_094	Unrelated	Third Degree	17.364			1	0	0	0	1
COL_084	COL_121	Unrelated	Third Degree	18.844			1	0	0	0	1
COL_084	COL_145	Unrelated	Third Degree	7.017			0.919	0.081	0	17	4
COL_084	COL_146	Unrelated	Third Degree	7.543			0.922	0.078	0	20	7
COL_084	COL_151	Unrelated	Third Degree	14.077			1	0	0	0	1
COL_084	COL_106	Unrelated	Third Degree	13.317			0.989	0.011	0	2	1
COL_084	COL_112	Unrelated	Third Degree	17.634			1	0	0	0	1
COL_084	COL_126	Unrelated	Third Degree	15.465			1	0	0	0	1
COL_084	COL_128	Unrelated	Third Degree	11.078			0.963	0.037	0	6	3
COL_084	COL_130	Unrelated	Third Degree	15.98			1	0	0	0	1
COL_084	COL_136	Unrelated	Third Degree	19.502			1	0	0	0	1
COL_084	COL_140	Unrelated	Third Degree	12.975			0.983	0.017	0	2	2
COL_084	COL_033	Unrelated	Third Degree	12.161			0.969	0.031	0	7	5
COL_084	COL_034	Unrelated	Third Degree	17.862			1	0	0	0	1
COL_084	COL_035	Unrelated	Third Degree	13.033			0.986	0.014	0	1	1
COL_084	COL_039	Unrelated	Third Degree	12.326			0.979	0.021	0	5	4
COL_084	COL_050	Unrelated	Third Degree	16.435			1	0	0	0	1
COL_084	COL_056	Unrelated	Third Degree	19.087			1	0	0	0	1
COL_084	COL_077	Unrelated	Third Degree	17.504			1	0	0	0	1
COL_084	COL_079	Unrelated	Third Degree	17.419			1	0	0	0	1
COL_084	COL_081	Unrelated	Third Degree	12.741			0.982	0.018	0	3	3
COL_084	COL_008	Unrelated	Third Degree	13.182			1	0	0	0	1
COL_084	COL_095	Unrelated	Third Degree	18.234			1	0	0	0	1
COL_084	COL_098	Unrelated	Third Degree	19.495			1	0	0	0	1
COL_084	COL_148	Unrelated	Third Degree	18.806			1	0	0	0	1
COL_084	COL_150	Unrelated	Third Degree	7.823			0.94	0.06	0	12	6
COL_084	COL_020	Unrelated	Third Degree	2.82			0.861	0.139	0	38	9
COL_084	COL_002	Unrelated	Third Degree	18.266			1	0	0	0	1
COL_084	COL_099	Unrelated	Third Degree	17.051			1	0	0	0	1
COL_087	COL_092	Unrelated	Third Degree	11.451			0.965	0.035	0	10	5
COL_087	COL_093	Unrelated	Third Degree	12.862			0.981	0.019	0	4	3
COL_087	COL_094	Unrelated	Third Degree	17.706			1	0	0	0	1
COL_087	COL_121	Unrelated	Third Degree	18.654			1	0	0	0	1
COL_087	COL_145	Unrelated	Third Degree	13.536			1	0	0	0	1
COL_087	COL_146	Unrelated	Third Degree	11.596			0.975	0.025	0	4	3
COL_087	COL_151	Unrelated	Third Degree	12.598			0.976	0.024	0	3	3
COL_087	COL_106	Unrelated	Third Degree	13.792			1	0	0	0	1
COL_087	COL_112	Unrelated	Third Degree	16.646			1	0	0	0	1
COL_087	COL_126	Unrelated	Third Degree	17.564			1	0	0	0	1
COL_087	COL_128	Unrelated	Third Degree	12.873			0.984	0.016	0	1	1
COL_087	COL_130	Unrelated	Third Degree	15.323			1	0	0	0	1
COL_087	COL_136	Unrelated	Third Degree	19.166			1	0	0	0	1
COL_087	COL_140	Unrelated	Third Degree	17.613			1	0	0	0	1
COL_087	COL_143	Unrelated	Third Degree	19.753			1	0	0	0	1
COL_087	COL_033	Unrelated	Third Degree	14.933			1	0	0	0	1
COL_087	COL_034	Unrelated	Third Degree	18.646			1	0	0	0	1
COL_087	COL_035	Unrelated	Third Degree	18.703			1	0	0	0	1
COL_087	COL_039	Unrelated	Third Degree	17.082			1	0	0	0	1
COL_087	COL_050	Unrelated	Third Degree	16.563			1	0	0	0	1
COL_087	COL_056	Unrelated	Third Degree	19.69			1	0	0	0	1
COL_087	COL_077	Unrelated	Third Degree	18.387			1	0	0	0	1
COL_087	COL_079	Unrelated	Third Degree	18.346			1	0	0	0	1
COL_087	COL_081	Unrelated	Third Degree	14.856			1	0	0	0	1
COL_087	COL_008	Unrelated	Third Degree	16.209			1	0	0	0	1
COL_087	COL_095	Unrelated	Third Degree	15.434			1	0	0	0	1
COL_087	COL_098	Unrelated	Third Degree	19.48			1	0	0	0	1
COL_087	COL_142	Unrelated	Third Degree	16.961			1	0	0	0	1
COL_087	COL_148	Unrelated	Third Degree	17.434			1	0	0	0	1
COL_087	COL_150	Unrelated	Third Degree	14.958			1	0	0	0	1
COL_087	COL_017	Unrelated	Third Degree	18.14			1	0	0	0	1
COL_087	COL_020	Unrelated	Third Degree	19.97			1	0	0	0	1
COL_087	COL_002	Unrelated	Third Degree	17.488			1	0	0	0	1
COL_087	COL_069	Unrelated	Third Degree	14.633			1	0	0	0	1
COL_087	COL_099	Unrelated	Third Degree	14.172			1	0	0	0	1
COL_092	COL_094	Unrelated	Third Degree	13.209			0.988	0.012	0	3	3
COL_092	COL_102	Unrelated	Third Degree	11.862			0.971	0.029	0	4	3
COL_092	COL_121	Unrelated	Third Degree	15.849			1	0	0	0	1
COL_092	COL_145	Unrelated	Third Degree	0.41			0.827	0.173	0	50	17	Third Degree
COL_092	COL_146	Unrelated	Third Degree	0.306			0.828	0.172	0	47	16	Third Degree
COL_092	COL_151	Unrelated	Third Degree	11.6			0.971	0.029	0	4	2
COL_092	COL_106	Unrelated	Third Degree	17.426			1	0	0	0	1
COL_092	COL_112	Unrelated	Third Degree	16.022			1	0	0	0	1
COL_092	COL_126	Unrelated	Third Degree	16.888			1	0	0	0	1
COL_092	COL_128	Unrelated	Third Degree	6.816			0.92	0.08	0	22	8
COL_092	COL_130	Unrelated	Third Degree	14.686			1	0	0	0	1
COL_092	COL_136	Unrelated	Third Degree	12.8			0.986	0.014	0	1	1
COL_092	COL_140	Unrelated	Third Degree	12.482			0.977	0.023	0	5	3
COL_092	COL_143	Unrelated	Third Degree	8.162			0.929	0.071	0	17	8
COL_092	COL_033	Unrelated	Third Degree	15.97			1	0	0	0	1
COL_092	COL_034	Unrelated	Third Degree	15.146			1	0	0	0	1
COL_092	COL_035	Unrelated	Third Degree	15.471			1	0	0	0	1
COL_092	COL_039	Unrelated	Third Degree	12.534			0.983	0.017	0	3	3
COL_092	COL_050	Unrelated	Third Degree	17.335			1	0	0	0	1
COL_092	COL_056	Unrelated	Third Degree	17.774			1	0	0	0	1
COL_092	COL_077	Unrelated	Third Degree	16.316			1	0	0	0	1
COL_092	COL_079	Unrelated	Third Degree	14.718			1	0	0	0	1
COL_092	COL_081	Unrelated	Third Degree	15.49			1	0	0	0	1
COL_092	COL_008	Unrelated	Third Degree	14.56			1	0	0	0	1
COL_092	COL_095	Unrelated	Third Degree	12.145			0.974	0.026	0	4	4
COL_092	COL_098	Unrelated	Third Degree	13.262			0.984	0.016	0	3	2
COL_092	COL_142	Unrelated	Third Degree	8.89			0.943	0.057	0	11	3
COL_092	COL_148	Unrelated	Third Degree	14.907			1	0	0	0	1
COL_092	COL_017	Unrelated	Third Degree	9.185			0.948	0.052	0	13	3
COL_092	COL_020	Unrelated	Third Degree	12.027			0.972	0.028	0	6	2
COL_092	COL_002	Unrelated	Third Degree	15.51			1	0	0	0	1
COL_092	COL_069	Unrelated	Third Degree	12.289			0.969	0.031	0	7	4
COL_092	COL_099	Unrelated	Third Degree	13.637			1	0	0	0	1
COL_093	COL_094	Unrelated	Third Degree	15.404			1	0	0	0	1
COL_093	COL_102	Unrelated	Third Degree	12.666			1	0	0	0	1
COL_093	COL_121	Unrelated	Third Degree	14.795			1	0	0	0	1
COL_093	COL_151	Unrelated	Third Degree	13.514			1	0	0	0	1
COL_093	COL_106	Unrelated	Third Degree	16.947			1	0	0	0	1
COL_093	COL_112	Unrelated	Third Degree	14.986			1	0	0	0	1
COL_093	COL_126	Unrelated	Third Degree	16.484			1	0	0	0	1
COL_093	COL_128	Unrelated	Third Degree	0.855			0.838	0.162	0	37	12	Third Degree
COL_093	COL_130	Unrelated	Third Degree	12.372			0.977	0.023	0	3	2
COL_093	COL_136	Unrelated	Third Degree	14.29			1	0	0	0	1
COL_093	COL_140	Unrelated	Third Degree	12.33			0.977	0.023	0	3	3
COL_093	COL_143	Unrelated	Third Degree	2.472			0.858	0.142	0	37	14
COL_093	COL_033	Unrelated	Third Degree	12.999			0.984	0.016	0	4	3
COL_093	COL_034	Unrelated	Third Degree	16.961			1	0	0	0	1
COL_093	COL_035	Unrelated	Third Degree	17.336			1	0	0	0	1
COL_093	COL_039	Unrelated	Third Degree	10.881			0.961	0.039	0	9	3
COL_093	COL_050	Unrelated	Third Degree	17.337			1	0	0	0	1
COL_093	COL_056	Unrelated	Third Degree	16.301			1	0	0	0	1
COL_093	COL_077	Unrelated	Third Degree	19.3			1	0	0	0	1
COL_093	COL_079	Unrelated	Third Degree	12.89			0.977	0.023	0	7	6
COL_093	COL_081	Unrelated	Third Degree	11.359			0.971	0.029	0	7	4
COL_093	COL_008	Unrelated	Third Degree	14.689			1	0	0	0	1
COL_093	COL_095	Unrelated	Third Degree	11.726			0.979	0.021	0	3	2
COL_093	COL_098	Unrelated	Third Degree	19.126			1	0	0	0	1
COL_093	COL_142	Unrelated	Third Degree	5.605			0.912	0.088	0	19	6
COL_093	COL_148	Unrelated	Third Degree	18.59			1	0	0	0	1
COL_093	COL_017	Unrelated	Third Degree	7.515			0.931	0.069	0	18	6
COL_093	COL_020	Unrelated	Third Degree	10.852			0.959	0.041	0	11	4
COL_093	COL_002	Unrelated	Third Degree	15.071			1	0	0	0	1
COL_093	COL_069	Unrelated	Third Degree	5.282			0.904	0.096	0	21	8
COL_093	COL_099	Unrelated	Third Degree	14.361			1	0	0	0	1
COL_094	COL_102	Unrelated	Third Degree	14.589			1	0	0	0	1
COL_094	COL_121	Unrelated	Third Degree	15.872			1	0	0	0	1
COL_094	COL_145	Unrelated	Third Degree	19.12			1	0	0	0	1
COL_094	COL_146	Unrelated	Third Degree	18.778			1	0	0	0	1
COL_094	COL_151	Unrelated	Third Degree	16.363			1	0	0	0	1
COL_094	COL_106	Unrelated	Third Degree	13.861			1	0	0	0	1
COL_094	COL_112	Unrelated	Third Degree	16.205			1	0	0	0	1
COL_094	COL_126	Unrelated	Third Degree	19.003			1	0	0	0	1
COL_094	COL_128	Unrelated	Third Degree	12.345			1	0	0	0	1
COL_094	COL_130	Unrelated	Third Degree	17.078			1	0	0	0	1
COL_094	COL_136	Unrelated	Third Degree	17.198			1	0	0	0	1
COL_094	COL_140	Unrelated	Third Degree	14.365			1	0	0	0	1
COL_094	COL_143	Unrelated	Third Degree	18.654			1	0	0	0	1
COL_094	COL_033	Unrelated	Third Degree	16.74			1	0	0	0	1
COL_094	COL_034	Unrelated	Third Degree	16.995			1	0	0	0	1
COL_094	COL_035	Unrelated	Third Degree	15.019			1	0	0	0	1
COL_094	COL_039	Unrelated	Third Degree	16.872			1	0	0	0	1
COL_094	COL_050	Unrelated	Third Degree	19.417			1	0	0	0	1
COL_094	COL_056	Unrelated	Third Degree	18.179			1	0	0	0	1
COL_094	COL_077	Unrelated	Third Degree	19.027			1	0	0	0	1
COL_094	COL_079	Unrelated	Third Degree	19.363			1	0	0	0	1
COL_094	COL_081	Unrelated	Third Degree	19.106			1	0	0	0	1
COL_094	COL_008	Unrelated	Third Degree	19.926			1	0	0	0	1
COL_094	COL_095	Unrelated	Third Degree	13.452			1	0	0	0	1
COL_094	COL_098	Unrelated	Third Degree	14.364			1	0	0	0	1
COL_094	COL_142	Unrelated	Third Degree	17.839			1	0	0	0	1
COL_094	COL_148	Unrelated	Third Degree	18.842			1	0	0	0	1
COL_094	COL_150	Unrelated	Third Degree	18.967			1	0	0	0	1
COL_094	COL_017	Unrelated	Third Degree	17.188			1	0	0	0	1
COL_094	COL_020	Unrelated	Third Degree	19.259			1	0	0	0	1
COL_094	COL_002	Unrelated	Third Degree	19.533			1	0	0	0	1
COL_094	COL_069	Unrelated	Third Degree	13.077			1	0	0	0	1
COL_094	COL_099	Unrelated	Third Degree	18.794			1	0	0	0	1
COL_095	COL_098	Unrelated	Third Degree	19.257			1	0	0	0	1
COL_095	COL_142	Unrelated	Third Degree	14.964			1	0	0	0	1
COL_095	COL_148	Unrelated	Third Degree	17.376			1	0	0	0	1
COL_095	COL_150	Unrelated	Third Degree	16.688			1	0	0	0	1
COL_095	COL_017	Unrelated	Third Degree	17.778			1	0	0	0	1
COL_095	COL_020	Unrelated	Third Degree	18.117			1	0	0	0	1
COL_095	COL_002	Unrelated	Third Degree	15.361			1	0	0	0	1
COL_095	COL_069	Unrelated	Third Degree	15.186			1	0	0	0	1
COL_095	COL_099	Unrelated	Third Degree	12.818			1	0	0	0	1
COL_097	COL_023	Unrelated	Identical				0.003	0.003	0.003	0	1
COL_097	COL_025	Unrelated	Identical				0.003	0.003	0.003	0	1
COL_097	COL_030	Unrelated	Identical				0.003	0.003	0.003	0	1
COL_097	COL_031	Unrelated	Identical				0.003	0.003	0.003	0	1
COL_097	COL_036	Unrelated	Identical				0.003	0.003	0.003	0	1
COL_097	COL_038	Unrelated	Identical				0.003	0.003	0.003	0	1
COL_097	COL_047	Unrelated	Identical				0.003	0.003	0.003	0	1
COL_097	COL_053	Unrelated	Identical				0.003	0.003	0.003	0	1
COL_097	COL_057	Unrelated	Identical				0.003	0.003	0.003	0	1
COL_097	COL_063	Unrelated	Identical				0.003	0.003	0.003	0	1
COL_097	COL_083	Unrelated	Identical				0.003	0.003	0.003	0	1	PO
COL_097	COL_084	Unrelated	Identical				0.003	0.003	0.003	0	1	PO
COL_097	COL_087	Unrelated	Identical				0.003	0.003	0.003	0	1
COL_097	COL_092	Unrelated	Identical				0.003	0.003	0.003	0	1
COL_097	COL_093	Unrelated	Identical				0.003	0.003	0.003	0	1	Third Degree
COL_097	COL_094	Unrelated	Identical				0.003	0.003	0.003	0	1
COL_097	COL_102	Unrelated	Identical				0.003	0.003	0.003	0	1
COL_097	COL_121	Unrelated	Identical				0.003	0.003	0.003	0	1
COL_097	COL_145	Unrelated	Identical				0.003	0.003	0.003	0	1
COL_097	COL_146	Unrelated	Identical				0.003	0.003	0.003	0	1
COL_097	COL_151	Unrelated	Identical				0.003	0.003	0.003	0	1
COL_097	COL_106	Unrelated	Identical				0.003	0.003	0.003	0	1
COL_097	COL_112	Unrelated	Identical				0.003	0.003	0.003	0	1
COL_097	COL_126	Unrelated	Identical				0.003	0.003	0.003	0	1
COL_097	COL_128	Unrelated	Identical				0.003	0.003	0.003	0	1
COL_097	COL_130	Unrelated	Identical				0.003	0.003	0.003	0	1
COL_097	COL_136	Unrelated	Identical				0.003	0.003	0.003	0	1
COL_097	COL_140	Unrelated	Identical				0.003	0.003	0.003	0	1
COL_097	COL_143	Unrelated	Identical				0.003	0.003	0.003	0	1	PO
COL_097	COL_033	Unrelated	Identical				0.003	0.003	0.003	0	1
COL_097	COL_034	Unrelated	Identical				0.003	0.003	0.003	0	1
COL_097	COL_035	Unrelated	Identical				0.003	0.003	0.003	0	1
COL_097	COL_039	Unrelated	Identical				0.003	0.003	0.003	0	1
COL_097	COL_050	Unrelated	Identical				0.003	0.003	0.003	0	1
COL_097	COL_056	Unrelated	Identical				0.003	0.003	0.003	0	1
COL_097	COL_077	Unrelated	Identical				0.003	0.003	0.003	0	1
COL_097	COL_079	Unrelated	Identical				0.003	0.003	0.003	0	1
COL_097	COL_081	Unrelated	Identical				0.003	0.003	0.003	0	1
COL_097	COL_008	Unrelated	Identical				0.003	0.003	0.003	0	1
COL_097	COL_095	Unrelated	Identical				0.003	0.003	0.003	0	1
COL_097	COL_098	Unrelated	Identical				0.003	0.003	0.003	0	1
COL_097	COL_142	Unrelated	Identical				0.003	0.003	0.003	0	1	Second degree
COL_097	COL_148	Unrelated	Identical				0.003	0.003	0.003	0	1
COL_097	COL_150	Unrelated	Identical				0.003	0.003	0.003	0	1
COL_097	COL_017	Unrelated	Identical				0.003	0.003	0.003	0	1	Second degree
COL_097	COL_020	Unrelated	Identical				0.003	0.003	0.003	0	1	Third Degree
COL_097	COL_002	Unrelated	Identical				0.003	0.003	0.003	0	1
COL_097	COL_069	Unrelated	Identical				0.003	0.003	0.003	0	1	Second degree
COL_097	COL_099	Unrelated	Identical				0.003	0.003	0.003	0	1
COL_098	COL_142	Unrelated	Third Degree	19.153			1	0	0	0	1
COL_098	COL_148	Unrelated	Third Degree	19.121			1	0	0	0	1
COL_098	COL_150	Unrelated	Third Degree	18.735			1	0	0	0	1
COL_098	COL_017	Unrelated	Third Degree	18.505			1	0	0	0	1
COL_098	COL_020	Unrelated	Third Degree	19.603			1	0	0	0	1
COL_098	COL_002	Unrelated	Third Degree	19.112			1	0	0	0	1
COL_098	COL_069	Unrelated	Third Degree	19.623			1	0	0	0	1
COL_098	COL_099	Unrelated	Third Degree	16.933			1	0	0	0	1
COL_102	COL_121	Unrelated	Third Degree	19.364			1	0	0	0	1
COL_102	COL_145	Unrelated	Third Degree	14.123			1	0	0	0	1
COL_102	COL_146	Unrelated	Third Degree	15.816			1	0	0	0	1
COL_102	COL_151	Unrelated	Third Degree	17.365			1	0	0	0	1
COL_102	COL_106	Unrelated	Third Degree	19.554			1	0	0	0	1
COL_102	COL_112	Unrelated	Third Degree	16.069			1	0	0	0	1
COL_102	COL_126	Unrelated	Third Degree	16.319			1	0	0	0	1
COL_102	COL_128	Unrelated	Third Degree	15.818			1	0	0	0	1
COL_102	COL_130	Unrelated	Third Degree	17.553			1	0	0	0	1
COL_102	COL_136	Unrelated	Third Degree	18.574			1	0	0	0	1
COL_102	COL_140	Unrelated	Third Degree	16.149			1	0	0	0	1
COL_102	COL_143	Unrelated	Third Degree	17.227			1	0	0	0	1
COL_102	COL_033	Unrelated	Third Degree	11.898			0.966	0.034	0	8	7
COL_102	COL_034	Unrelated	Third Degree	14.671			1	0	0	0	1
COL_102	COL_035	Unrelated	Third Degree	18.011			1	0	0	0	1
COL_102	COL_039	Unrelated	Third Degree	18.934			1	0	0	0	1
COL_102	COL_050	Unrelated	Third Degree	16.535			1	0	0	0	1
COL_102	COL_056	Unrelated	Third Degree	18.052			1	0	0	0	1
COL_102	COL_077	Unrelated	Third Degree	17.957			1	0	0	0	1
COL_102	COL_079	Unrelated	Third Degree	17.485			1	0	0	0	1
COL_102	COL_081	Unrelated	Third Degree	11.994			0.982	0.018	0	3	1
COL_102	COL_008	Unrelated	Third Degree	13.167			1	0	0	0	1
COL_102	COL_095	Unrelated	Third Degree	18.19			1	0	0	0	1
COL_102	COL_098	Unrelated	Third Degree	16.082			1	0	0	0	1
COL_102	COL_142	Unrelated	Third Degree	17.196			1	0	0	0	1
COL_102	COL_148	Unrelated	Third Degree	17.102			1	0	0	0	1
COL_102	COL_150	Unrelated	Third Degree	15.359			1	0	0	0	1
COL_102	COL_017	Unrelated	Third Degree	15.748			1	0	0	0	1
COL_102	COL_020	Unrelated	Third Degree	19.591			1	0	0	0	1
COL_102	COL_002	Unrelated	Third Degree	16.756			1	0	0	0	1
COL_102	COL_069	Unrelated	Third Degree	15.517			1	0	0	0	1
COL_102	COL_099	Unrelated	Third Degree	17.196			1	0	0	0	1
COL_106	COL_112	Unrelated	Third Degree	16.246			1	0	0	0	1
COL_106	COL_126	Unrelated	Third Degree	2.39			0.845	0.155	0	45	10	Third Degree
COL_106	COL_128	Unrelated	Third Degree	11.519			0.973	0.027	0	3	2
COL_106	COL_130	Unrelated	Third Degree	18.36			1	0	0	0	1
COL_106	COL_136	Unrelated	Third Degree	4.948			0.905	0.095	0	27	11
COL_106	COL_140	Unrelated	Third Degree	13.606			1	0	0	0	1
COL_106	COL_143	Unrelated	Third Degree	13.215			0.983	0.017	0	4	2
COL_106	COL_033	Unrelated	Third Degree	18.704			1	0	0	0	1
COL_106	COL_034	Unrelated	Third Degree	16.142			1	0	0	0	1
COL_106	COL_035	Unrelated	Third Degree	18.96			1	0	0	0	1
COL_106	COL_039	Unrelated	Third Degree	19.229			1	0	0	0	1
COL_106	COL_050	Unrelated	Third Degree	15.526			1	0	0	0	1
COL_106	COL_056	Unrelated	Third Degree	17.384			1	0	0	0	1
COL_106	COL_077	Unrelated	Third Degree	16.415			1	0	0	0	1
COL_106	COL_079	Unrelated	Third Degree	11.612			0.973	0.027	0	5	3
COL_106	COL_081	Unrelated	Third Degree	18.984			1	0	0	0	1
COL_106	COL_008	Unrelated	Third Degree	17.108			1	0	0	0	1
COL_106	COL_095	Unrelated	Third Degree	18.286			1	0	0	0	1
COL_106	COL_098	Unrelated	Third Degree	16.793			1	0	0	0	1
COL_106	COL_142	Unrelated	Third Degree	19.269			1	0	0	0	1
COL_106	COL_148	Unrelated	Third Degree	7.695			0.939	0.061	0	18	7
COL_106	COL_150	Unrelated	Third Degree	18.185			1	0	0	0	1
COL_106	COL_017	Unrelated	Third Degree	18.946			1	0	0	0	1
COL_106	COL_020	Unrelated	Third Degree	19.74			1	0	0	0	1
COL_106	COL_002	Unrelated	Third Degree	17.196			1	0	0	0	1
COL_106	COL_069	Unrelated	Third Degree	14.445			1	0	0	0	1
COL_106	COL_099	Unrelated	Third Degree	17.218			1	0	0	0	1
COL_110	COL_049	Unrelated	Third Degree	6.507			1	0	0	0	1
COL_110	COL_097	Unrelated	Identical				0.003	0.003	0.003	0	1
COL_110	COL_023	Unrelated	Third Degree	16.421			1	0	0	0	1
COL_110	COL_025	Unrelated	Third Degree	13.557			1	0	0	0	1
COL_110	COL_030	Unrelated	Third Degree	12.263			1	0	0	0	1
COL_110	COL_031	Unrelated	Third Degree	16.515			1	0	0	0	1
COL_110	COL_036	Unrelated	Third Degree	12.941			1	0	0	0	1
COL_110	COL_038	Unrelated	Third Degree	9.205			1	0	0	0	1
COL_110	COL_047	Unrelated	Third Degree	15.955			1	0	0	0	1
COL_110	COL_053	Unrelated	Third Degree	10.709			1	0	0	0	1
COL_110	COL_057	Unrelated	Third Degree	16.272			1	0	0	0	1
COL_110	COL_063	Unrelated	Third Degree	14.231			1	0	0	0	1
COL_110	COL_083	Unrelated	Third Degree	11.666			1	0	0	0	1
COL_110	COL_084	Unrelated	Third Degree	15.661			1	0	0	0	1
COL_110	COL_087	Unrelated	Third Degree	15.072			1	0	0	0	1
COL_110	COL_092	Unrelated	Third Degree	14.681			1	0	0	0	1
COL_110	COL_093	Unrelated	Third Degree	14.342			1	0	0	0	1
COL_110	COL_094	Unrelated	Third Degree	15.97			1	0	0	0	1
COL_110	COL_102	Unrelated	Third Degree	10.667			1	0	0	0	1
COL_110	COL_145	Unrelated	Third Degree	12.596			1	0	0	0	1
COL_110	COL_146	Unrelated	Third Degree	13.064			1	0	0	0	1
COL_110	COL_151	Unrelated	Third Degree	14.205			1	0	0	0	1
COL_110	COL_112	Unrelated	Third Degree	13.605			1	0	0	0	1
COL_110	COL_126	Unrelated	Third Degree	2.283			0.876	0.124	0	9	1	Third Degree
COL_110	COL_128	Unrelated	Third Degree	12.471			1	0	0	0	1
COL_110	COL_130	Unrelated	Third Degree	7.541			1	0	0	0	1
COL_110	COL_136	Unrelated	Third Degree	6.42			0.94	0.06	0	0	1
COL_110	COL_140	Unrelated	Third Degree	11.977			1	0	0	0	1
COL_110	COL_143	Unrelated	Third Degree	14.299			1	0	0	0	1
COL_110	COL_033	Unrelated	Third Degree	12.899			1	0	0	0	1
COL_110	COL_034	Unrelated	Third Degree	13.034			1	0	0	0	1
COL_110	COL_035	Unrelated	Third Degree	11.808			1	0	0	0	1
COL_110	COL_039	Unrelated	Third Degree	11.375			1	0	0	0	1
COL_110	COL_050	Unrelated	Third Degree	9.874			1	0	0	0	1
COL_110	COL_056	Unrelated	Third Degree	10.084			1	0	0	0	1
COL_110	COL_077	Unrelated	Third Degree	14.576			1	0	0	0	1
COL_110	COL_079	Unrelated	Third Degree	11.051			1	0	0	0	1
COL_110	COL_081	Unrelated	Third Degree	11.992			1	0	0	0	1
COL_110	COL_008	Unrelated	Third Degree	12.986			1	0	0	0	1
COL_110	COL_095	Unrelated	Third Degree	13.335			1	0	0	0	1
COL_110	COL_098	Unrelated	Third Degree	6.914			1	0	0	0	1
COL_110	COL_142	Unrelated	Third Degree	8.137			1	0	0	0	1
COL_110	COL_148	Unrelated	Third Degree	5.72			0.933	0.067	0	0	1
COL_110	COL_150	Unrelated	Third Degree	13.764			1	0	0	0	1
COL_110	COL_017	Unrelated	Third Degree	11.631			1	0	0	0	1
COL_110	COL_020	Unrelated	Third Degree	12.381			1	0	0	0	1
COL_110	COL_002	Unrelated	Third Degree	13.161			1	0	0	0	1
COL_110	COL_069	Unrelated	Third Degree	13.786			1	0	0	0	1
COL_110	COL_099	Unrelated	Third Degree	14.406			1	0	0	0	1
COL_112	COL_126	Unrelated	Third Degree	19.424			1	0	0	0	1
COL_112	COL_128	Unrelated	Third Degree	18.34			1	0	0	0	1
COL_112	COL_130	Unrelated	Third Degree	12.445			1	0	0	0	1
COL_112	COL_136	Unrelated	Third Degree	19.224			1	0	0	0	1
COL_112	COL_140	Unrelated	Third Degree	16.699			1	0	0	0	1
COL_112	COL_143	Unrelated	Third Degree	16.367			1	0	0	0	1
COL_112	COL_033	Unrelated	Third Degree	18.322			1	0	0	0	1
COL_112	COL_034	Unrelated	Third Degree	19.386			1	0	0	0	1
COL_112	COL_035	Unrelated	Third Degree	19.493			1	0	0	0	1
COL_112	COL_039	Unrelated	Third Degree	17.246			1	0	0	0	1
COL_112	COL_050	Unrelated	Third Degree	17.842			1	0	0	0	1
COL_112	COL_056	Unrelated	Third Degree	18.892			1	0	0	0	1
COL_112	COL_077	Unrelated	Third Degree	16.783			1	0	0	0	1
COL_112	COL_079	Unrelated	Third Degree	12.863			1	0	0	0	1
COL_112	COL_081	Unrelated	Third Degree	18.412			1	0	0	0	1
COL_112	COL_008	Unrelated	Third Degree	18.993			1	0	0	0	1
COL_112	COL_095	Unrelated	Third Degree	16.356			1	0	0	0	1
COL_112	COL_098	Unrelated	Third Degree	15.906			1	0	0	0	1
COL_112	COL_142	Unrelated	Third Degree	18.515			1	0	0	0	1
COL_112	COL_148	Unrelated	Third Degree	19.557			1	0	0	0	1
COL_112	COL_150	Unrelated	Third Degree	17.819			1	0	0	0	1
COL_112	COL_017	Unrelated	Third Degree	14.314			1	0	0	0	1
COL_112	COL_020	Unrelated	Third Degree	16.819			1	0	0	0	1
COL_112	COL_002	Unrelated	Third Degree	12.581			1	0	0	0	1
COL_112	COL_069	Unrelated	Third Degree	17.067			1	0	0	0	1
COL_112	COL_099	Unrelated	Third Degree	11.504			0.978	0.022	0	3	3
COL_121	COL_145	Unrelated	Third Degree	12.675			0.981	0.019	0	4	2
COL_121	COL_146	Unrelated	Third Degree	11.814			0.975	0.025	0	6	4
COL_121	COL_151	Unrelated	Third Degree	12.99			0.988	0.012	0	3	2
COL_121	COL_112	Unrelated	Third Degree	18.034			1	0	0	0	1
COL_121	COL_128	Unrelated	Third Degree	18.745			1	0	0	0	1
COL_121	COL_130	Unrelated	Third Degree	13.893			1	0	0	0	1
COL_121	COL_140	Unrelated	Third Degree	12.864			0.978	0.022	0	5	3
COL_121	COL_143	Unrelated	Third Degree	13.328			0.983	0.017	0	5	4
COL_121	COL_033	Unrelated	Third Degree	18.335			1	0	0	0	1
COL_121	COL_034	Unrelated	Third Degree	17.612			1	0	0	0	1
COL_121	COL_035	Unrelated	Third Degree	14.103			1	0	0	0	1
COL_121	COL_039	Unrelated	Third Degree	17.833			1	0	0	0	1
COL_121	COL_050	Unrelated	Third Degree	13.018			0.98	0.02	0	5	4
COL_121	COL_056	Unrelated	Third Degree	17.634			1	0	0	0	1
COL_121	COL_077	Unrelated	Third Degree	18.341			1	0	0	0	1
COL_121	COL_079	Unrelated	Third Degree	15.401			1	0	0	0	1
COL_121	COL_081	Unrelated	Third Degree	18.691			1	0	0	0	1
COL_121	COL_008	Unrelated	Third Degree	13.423			1	0	0	0	1
COL_121	COL_095	Unrelated	Third Degree	20.085			1	0	0	0	1
COL_121	COL_098	Unrelated	Third Degree	14.383			1	0	0	0	1
COL_121	COL_142	Unrelated	Third Degree	18.135			1	0	0	0	1
COL_121	COL_148	Unrelated	Third Degree	1.17			0.826	0.174	0	49	15	Third Degree
COL_121	COL_150	Unrelated	Third Degree	12.947			0.979	0.021	0	6	4
COL_121	COL_017	Unrelated	Third Degree	18.839			1	0	0	0	1
COL_121	COL_020	Unrelated	Third Degree	19.165			1	0	0	0	1
COL_121	COL_002	Unrelated	Third Degree	17.604			1	0	0	0	1
COL_121	COL_069	Unrelated	Third Degree	13.972			1	0	0	0	1
COL_121	COL_099	Unrelated	Third Degree	14.026			1	0	0	0	1
COL_126	COL_128	Unrelated	Third Degree	18.738			1	0	0	0	1
COL_126	COL_130	Unrelated	Third Degree	13.938			1	0	0	0	1
COL_126	COL_140	Unrelated	Third Degree	15.76			1	0	0	0	1
COL_126	COL_143	Unrelated	Third Degree	14.399			1	0	0	0	1
COL_126	COL_033	Unrelated	Third Degree	18.729			1	0	0	0	1
COL_126	COL_034	Unrelated	Third Degree	18.969			1	0	0	0	1
COL_126	COL_035	Unrelated	Third Degree	17.666			1	0	0	0	1
COL_126	COL_039	Unrelated	Third Degree	17.733			1	0	0	0	1
COL_126	COL_050	Unrelated	Third Degree	17.571			1	0	0	0	1
COL_126	COL_056	Unrelated	Third Degree	19.132			1	0	0	0	1
COL_126	COL_077	Unrelated	Third Degree	16.253			1	0	0	0	1
COL_126	COL_079	Unrelated	Third Degree	16.633			1	0	0	0	1
COL_126	COL_081	Unrelated	Third Degree	17.942			1	0	0	0	1
COL_126	COL_008	Unrelated	Third Degree	10.664			0.969	0.031	0	5	2
COL_126	COL_095	Unrelated	Third Degree	14.831			1	0	0	0	1
COL_126	COL_098	Unrelated	Third Degree	19.253			1	0	0	0	1
COL_126	COL_142	Unrelated	Third Degree	18.684			1	0	0	0	1
COL_126	COL_150	Unrelated	Third Degree	18.237			1	0	0	0	1
COL_126	COL_017	Unrelated	Third Degree	19.542			1	0	0	0	1
COL_126	COL_020	Unrelated	Third Degree	18.992			1	0	0	0	1
COL_126	COL_002	Unrelated	Third Degree	16.93			1	0	0	0	1
COL_126	COL_069	Unrelated	Third Degree	17.583			1	0	0	0	1
COL_126	COL_099	Unrelated	Third Degree	15.301			1	0	0	0	1
COL_128	COL_130	Unrelated	Third Degree	17.255			1	0	0	0	1
COL_128	COL_136	Unrelated	Third Degree	19.257			1	0	0	0	1
COL_128	COL_140	Unrelated	Third Degree	17.483			1	0	0	0	1
COL_128	COL_143	Unrelated	Third Degree	10.37			0.959	0.041	0	9	5
COL_128	COL_033	Unrelated	Third Degree	18.864			1	0	0	0	1
COL_128	COL_034	Unrelated	Third Degree	14.523			1	0	0	0	1
COL_128	COL_035	Unrelated	Third Degree	18.822			1	0	0	0	1
COL_128	COL_039	Unrelated	Third Degree	18.312			1	0	0	0	1
COL_128	COL_050	Unrelated	Third Degree	14.487			1	0	0	0	1
COL_128	COL_056	Unrelated	Third Degree	12.927			1	0	0	0	1
COL_128	COL_077	Unrelated	Third Degree	17.91			1	0	0	0	1
COL_128	COL_079	Unrelated	Third Degree	11.478			0.968	0.032	0	5	3
COL_128	COL_081	Unrelated	Third Degree	12.719			1	0	0	0	1
COL_128	COL_008	Unrelated	Third Degree	12.968			1	0	0	0	1
COL_128	COL_095	Unrelated	Third Degree	17.447			1	0	0	0	1
COL_128	COL_098	Unrelated	Third Degree	17.98			1	0	0	0	1
COL_128	COL_142	Unrelated	Third Degree	12.65			0.975	0.025	0	7	3
COL_128	COL_148	Unrelated	Third Degree	16.7			1	0	0	0	1
COL_128	COL_017	Unrelated	Third Degree	12.64			0.981	0.019	0	4	2
COL_128	COL_020	Unrelated	Third Degree	13.506			1	0	0	0	1
COL_128	COL_002	Unrelated	Third Degree	14.343			1	0	0	0	1
COL_128	COL_069	Unrelated	Third Degree	11.646			0.969	0.031	0	4	3
COL_128	COL_099	Unrelated	Third Degree	16.19			1	0	0	0	1
COL_130	COL_136	Unrelated	Third Degree	17.597			1	0	0	0	1
COL_130	COL_140	Unrelated	Third Degree	15.897			1	0	0	0	1
COL_130	COL_143	Unrelated	Third Degree	15.057			1	0	0	0	1
COL_130	COL_033	Unrelated	Third Degree	12.006			0.983	0.017	0	2	2
COL_130	COL_034	Unrelated	Third Degree	11.957			0.972	0.028	0	6	4
COL_130	COL_035	Unrelated	Third Degree	19.819			1	0	0	0	1
COL_130	COL_039	Unrelated	Third Degree	18.135			1	0	0	0	1
COL_130	COL_050	Unrelated	Third Degree	14.374			1	0	0	0	1
COL_130	COL_056	Unrelated	Third Degree	16.392			1	0	0	0	1
COL_130	COL_077	Unrelated	Third Degree	11.629			0.973	0.027	0	7	4
COL_130	COL_079	Unrelated	Third Degree	17.727			1	0	0	0	1
COL_130	COL_081	Unrelated	Third Degree	13.439			1	0	0	0	1
COL_130	COL_008	Unrelated	Third Degree	12.376			0.984	0.016	0	1	1
COL_130	COL_095	Unrelated	Third Degree	17.918			1	0	0	0	1
COL_130	COL_098	Unrelated	Third Degree	15.409			1	0	0	0	1
COL_130	COL_142	Unrelated	Third Degree	16.338			1	0	0	0	1
COL_130	COL_148	Unrelated	Third Degree	15.032			1	0	0	0	1
COL_130	COL_150	Unrelated	Third Degree	12.086			1	0	0	0	1
COL_130	COL_017	Unrelated	Third Degree	15.419			1	0	0	0	1
COL_130	COL_020	Unrelated	Third Degree	16.727			1	0	0	0	1
COL_130	COL_002	Unrelated	Third Degree	18.295			1	0	0	0	1
COL_130	COL_069	Unrelated	Third Degree	16.891			1	0	0	0	1
COL_130	COL_099	Unrelated	Third Degree	17.984			1	0	0	0	1
COL_136	COL_140	Unrelated	Third Degree	18.379			1	0	0	0	1
COL_136	COL_143	Unrelated	Third Degree	18.437			1	0	0	0	1
COL_136	COL_033	Unrelated	Third Degree	18.301			1	0	0	0	1
COL_136	COL_034	Unrelated	Third Degree	19.996			1	0	0	0	1
COL_136	COL_035	Unrelated	Third Degree	18.454			1	0	0	0	1
COL_136	COL_039	Unrelated	Third Degree	18.035			1	0	0	0	1
COL_136	COL_050	Unrelated	Third Degree	18.426			1	0	0	0	1
COL_136	COL_056	Unrelated	Third Degree	17.429			1	0	0	0	1
COL_136	COL_077	Unrelated	Third Degree	18.025			1	0	0	0	1
COL_136	COL_079	Unrelated	Third Degree	19.042			1	0	0	0	1
COL_136	COL_081	Unrelated	Third Degree	19.162			1	0	0	0	1
COL_136	COL_008	Unrelated	Third Degree	13.622			1	0	0	0	1
COL_136	COL_095	Unrelated	Third Degree	18.975			1	0	0	0	1
COL_136	COL_098	Unrelated	Third Degree	19.837			1	0	0	0	1
COL_136	COL_142	Unrelated	Third Degree	17.534			1	0	0	0	1
COL_136	COL_150	Unrelated	Third Degree	18.904			1	0	0	0	1
COL_136	COL_017	Unrelated	Third Degree	18.141			1	0	0	0	1
COL_136	COL_020	Unrelated	Third Degree	19.374			1	0	0	0	1
COL_136	COL_002	Unrelated	Third Degree	18.759			1	0	0	0	1
COL_136	COL_069	Unrelated	Third Degree	17.753			1	0	0	0	1
COL_136	COL_099	Unrelated	Third Degree	19.632			1	0	0	0	1
COL_140	COL_033	Unrelated	Third Degree	19.07			1	0	0	0	1
COL_140	COL_034	Unrelated	Third Degree	15.293			1	0	0	0	1
COL_140	COL_035	Unrelated	Third Degree	18.677			1	0	0	0	1
COL_140	COL_039	Unrelated	Third Degree	11.038			0.961	0.039	0	10	4
COL_140	COL_050	Unrelated	Third Degree	12.468			0.979	0.021	0	3	3
COL_140	COL_056	Unrelated	Third Degree	15.05			1	0	0	0	1
COL_140	COL_077	Unrelated	Third Degree	13.215			0.98	0.02	0	6	5
COL_140	COL_079	Unrelated	Third Degree	12.939			0.981	0.019	0	4	3
COL_140	COL_081	Unrelated	Third Degree	17.867			1	0	0	0	1
COL_140	COL_008	Unrelated	Third Degree	12.234			0.978	0.022	0	2	2
COL_140	COL_095	Unrelated	Third Degree	15.786			1	0	0	0	1
COL_140	COL_098	Unrelated	Third Degree	17.432			1	0	0	0	1
COL_140	COL_148	Unrelated	Third Degree	18.762			1	0	0	0	1
COL_140	COL_150	Unrelated	Third Degree	12.385			0.978	0.022	0	4	3
COL_140	COL_020	Unrelated	Third Degree	0.273			0.798	0.202	0	57	12	Third Degree
COL_140	COL_002	Unrelated	Third Degree	19.289			1	0	0	0	1
COL_140	COL_099	Unrelated	Third Degree	16.076			1	0	0	0	1
COL_142	COL_148	Unrelated	Third Degree	19.041			1	0	0	0	1
COL_142	COL_150	Unrelated	Third Degree	9.791			0.953	0.047	0	11	5
COL_142	COL_020	Unrelated	Third Degree	4.02			0.865	0.135	0	38	8
COL_142	COL_002	Unrelated	Third Degree	18.577			1	0	0	0	1
COL_142	COL_099	Unrelated	Third Degree	19.335			1	0	0	0	1
COL_143	COL_033	Unrelated	Third Degree	18.275			1	0	0	0	1
COL_143	COL_034	Unrelated	Third Degree	16.303			1	0	0	0	1
COL_143	COL_035	Unrelated	Third Degree	19.297			1	0	0	0	1
COL_143	COL_039	Unrelated	Third Degree	7.839			0.933	0.067	0	20	7
COL_143	COL_050	Unrelated	Third Degree	13.391			1	0	0	0	1
COL_143	COL_056	Unrelated	Third Degree	17.104			1	0	0	0	1
COL_143	COL_077	Unrelated	Third Degree	15.684			1	0	0	0	1
COL_143	COL_079	Unrelated	Third Degree	13.149			0.984	0.016	0	4	2
COL_143	COL_081	Unrelated	Third Degree	18.185			1	0	0	0	1
COL_143	COL_008	Unrelated	Third Degree	12.304			0.98	0.02	0	2	2
COL_143	COL_095	Unrelated	Third Degree	16.942			1	0	0	0	1
COL_143	COL_098	Unrelated	Third Degree	18.844			1	0	0	0	1
COL_143	COL_148	Unrelated	Third Degree	18.211			1	0	0	0	1
COL_143	COL_150	Unrelated	Third Degree	9.391			0.945	0.055	0	14	7
COL_143	COL_002	Unrelated	Third Degree	19.62			1	0	0	0	1
COL_143	COL_099	Unrelated	Third Degree	15.895			1	0	0	0	1
COL_145	COL_106	Unrelated	Third Degree	14.584			1	0	0	0	1
COL_145	COL_112	Unrelated	Third Degree	14.802			1	0	0	0	1
COL_145	COL_126	Unrelated	Third Degree	17.844			1	0	0	0	1
COL_145	COL_130	Unrelated	Third Degree	17.142			1	0	0	0	1
COL_145	COL_136	Unrelated	Third Degree	15.76			1	0	0	0	1
COL_145	COL_140	Unrelated	Third Degree	12.778			0.975	0.025	0	5	4
COL_145	COL_143	Unrelated	Third Degree	7.203			0.91	0.09	0	24	8
COL_145	COL_033	Unrelated	Third Degree	16.914			1	0	0	0	1
COL_145	COL_034	Unrelated	Third Degree	12.46			0.977	0.023	0	4	3
COL_145	COL_035	Unrelated	Third Degree	18.558			1	0	0	0	1
COL_145	COL_039	Unrelated	Third Degree	12.032			0.972	0.028	0	7	3
COL_145	COL_050	Unrelated	Third Degree	12.389			0.98	0.02	0	2	1
COL_145	COL_056	Unrelated	Third Degree	13.189			1	0	0	0	1
COL_145	COL_077	Unrelated	Third Degree	13.434			0.988	0.012	0	3	2
COL_145	COL_079	Unrelated	Third Degree	13.793			1	0	0	0	1
COL_145	COL_081	Unrelated	Third Degree	6.356			0.924	0.076	0	20	8
COL_145	COL_008	Unrelated	Third Degree	13.041			0.982	0.018	0	4	3
COL_145	COL_095	Unrelated	Third Degree	14.574			1	0	0	0	1
COL_145	COL_098	Unrelated	Third Degree	18.748			1	0	0	0	1
COL_145	COL_142	Unrelated	Third Degree	9.423			0.942	0.058	0	14	4
COL_145	COL_148	Unrelated	Third Degree	18.444			1	0	0	0	1
COL_145	COL_017	Unrelated	Third Degree	8.538			0.946	0.054	0	13	6
COL_145	COL_020	Unrelated	Third Degree	12.4			0.979	0.021	0	5	1
COL_145	COL_002	Unrelated	Third Degree	15.577			1	0	0	0	1
COL_145	COL_069	Unrelated	Third Degree	8.611			0.929	0.071	0	19	6
COL_145	COL_099	Unrelated	Third Degree	16.399			1	0	0	0	1
COL_146	COL_106	Unrelated	Third Degree	17.06			1	0	0	0	1
COL_146	COL_112	Unrelated	Third Degree	16.933			1	0	0	0	1
COL_146	COL_126	Unrelated	Third Degree	17.002			1	0	0	0	1
COL_146	COL_130	Unrelated	Third Degree	14.495			1	0	0	0	1
COL_146	COL_136	Unrelated	Third Degree	19.052			1	0	0	0	1
COL_146	COL_140	Unrelated	Third Degree	13.306			0.982	0.018	0	5	4
COL_146	COL_143	Unrelated	Third Degree	8.005			0.923	0.077	0	20	6
COL_146	COL_033	Unrelated	Third Degree	19.392			1	0	0	0	1
COL_146	COL_034	Unrelated	Third Degree	16.689			1	0	0	0	1
COL_146	COL_035	Unrelated	Third Degree	15.296			1	0	0	0	1
COL_146	COL_039	Unrelated	Third Degree	10.891			0.964	0.036	0	7	3
COL_146	COL_050	Unrelated	Third Degree	12.464			0.98	0.02	0	3	2
COL_146	COL_056	Unrelated	Third Degree	12.861			0.983	0.017	0	4	4
COL_146	COL_077	Unrelated	Third Degree	13.556			1	0	0	0	1
COL_146	COL_079	Unrelated	Third Degree	12.532			0.981	0.019	0	5	3
COL_146	COL_081	Unrelated	Third Degree	9.659			0.947	0.053	0	15	8
COL_146	COL_008	Unrelated	Third Degree	13.769			1	0	0	0	1
COL_146	COL_095	Unrelated	Third Degree	13.303			1	0	0	0	1
COL_146	COL_098	Unrelated	Third Degree	19.711			1	0	0	0	1
COL_146	COL_142	Unrelated	Third Degree	10.497			0.95	0.05	0	14	4
COL_146	COL_148	Unrelated	Third Degree	17.978			1	0	0	0	1
COL_146	COL_017	Unrelated	Third Degree	8.855			0.941	0.059	0	17	7
COL_146	COL_020	Unrelated	Third Degree	11.996			0.973	0.027	0	7	2
COL_146	COL_002	Unrelated	Third Degree	13.091			0.988	0.012	0	1	1
COL_146	COL_069	Unrelated	Third Degree	10.828			0.952	0.048	0	12	4
COL_146	COL_099	Unrelated	Third Degree	13.273			0.982	0.018	0	5	4
COL_148	COL_150	Unrelated	Third Degree	17.94			1	0	0	0	1
COL_148	COL_017	Unrelated	Third Degree	18.259			1	0	0	0	1
COL_148	COL_020	Unrelated	Third Degree	14.841			1	0	0	0	1
COL_148	COL_002	Unrelated	Third Degree	14.998			1	0	0	0	1
COL_148	COL_069	Unrelated	Third Degree	18.372			1	0	0	0	1
COL_148	COL_099	Unrelated	Third Degree	18.032			1	0	0	0	1
COL_150	COL_017	Unrelated	Third Degree	9.036			0.956	0.044	0	12	4
COL_150	COL_020	Unrelated	Third Degree	10.629			0.966	0.034	0	6	3
COL_150	COL_002	Unrelated	Third Degree	14.874			1	0	0	0	1
COL_150	COL_069	Unrelated	Third Degree	9.062			0.946	0.054	0	13	7
COL_150	COL_099	Unrelated	Third Degree	15.252			1	0	0	0	1
COL_151	COL_106	Unrelated	Third Degree	16.595			1	0	0	0	1
COL_151	COL_112	Unrelated	Third Degree	12.812			0.98	0.02	0	5	4
COL_151	COL_126	Unrelated	Third Degree	18.321			1	0	0	0	1
COL_151	COL_130	Unrelated	Third Degree	19.05			1	0	0	0	1
COL_151	COL_136	Unrelated	Third Degree	13.563			0.987	0.013	0	4	3
COL_151	COL_140	Unrelated	Third Degree	14.566			1	0	0	0	1
COL_151	COL_143	Unrelated	Third Degree	16.955			1	0	0	0	1
COL_151	COL_033	Unrelated	Third Degree	17.114			1	0	0	0	1
COL_151	COL_034	Unrelated	Third Degree	18.23			1	0	0	0	1
COL_151	COL_035	Unrelated	Third Degree	17.761			1	0	0	0	1
COL_151	COL_039	Unrelated	Third Degree	17.573			1	0	0	0	1
COL_151	COL_050	Unrelated	Third Degree	14.072			1	0	0	0	1
COL_151	COL_056	Unrelated	Third Degree	17.942			1	0	0	0	1
COL_151	COL_077	Unrelated	Third Degree	18.671			1	0	0	0	1
COL_151	COL_079	Unrelated	Third Degree	12.964			1	0	0	0	1
COL_151	COL_081	Unrelated	Third Degree	9.462			0.943	0.057	0	17	8
COL_151	COL_008	Unrelated	Third Degree	17.576			1	0	0	0	1
COL_151	COL_095	Unrelated	Third Degree	15.285			1	0	0	0	1
COL_151	COL_098	Unrelated	Third Degree	19.241			1	0	0	0	1
COL_151	COL_142	Unrelated	Third Degree	17.913			1	0	0	0	1
COL_151	COL_148	Unrelated	Third Degree	17.696			1	0	0	0	1
COL_151	COL_017	Unrelated	Third Degree	17.867			1	0	0	0	1
COL_151	COL_020	Unrelated	Third Degree	19.43			1	0	0	0	1
COL_151	COL_002	Unrelated	Third Degree	16.304			1	0	0	0	1
COL_151	COL_069	Unrelated	Third Degree	10.549			0.955	0.045	0	7	5
COL_151	COL_099	Unrelated	Third Degree	14.582			1	0	0	0	1
