# Supplementary material for: The role of emerging elites in the formation and development of communities after the fall of the Roman Empire
Source: Proc Natl Acad Sci U S A. 2024 Aug 19;121(36):e2317868121. doi: 10.1073/pnas.2317868121 (PMC11388374; doi:10.1073/pnas.2317868121)
Supplement: Supplementary file 10 — Dataset S09 (XLSX) [file pnas.2317868121.sd09.xlsx]

## Sheet: Dataset S9
Dataset S9. ancIBD results for Collegno, Rome, Szólád, Fonyód, Balatonszemes, Hács, Bardonecchia and Torino-Lavazza
iid1	iid2	max_IBD	sum_IBD>8	n_IBD>8	sum_IBD>12	n_IBD>12	sum_IBD>16	n_IBD>16	sum_IBD>20	n_IBD>20	sum_IBD>25	n_IBD>25	Total_cM	Pi_hat(sum_12cM)	Adjusted_Pi_hat(sum_12cM)	Pi_hat(sum_20cM)	Adjusted_Pi_hat(sum_20cM)
COL_143	COL_069	283.861	3340.08	25	3331.93	24	3331.93	24	3331.93	24	3331.93	24	6663.85	0.5	0.5	0.5	0.5
COL_145	COL_151	223.223	3308.4	25	3308.4	25	3308.4	25	3308.4	25	3308.4	25	6663.85	0.496469	0.496469	0.496469	0.496469
Sz_13	Sz_7	203.963	3305.48	24	3305.48	24	3305.48	24	3305.48	24	3305.48	24	6663.85	0.496032	0.496032	0.496032	0.496032
COL_146	COL_151	221.407	3305.15	24	3305.15	24	3305.15	24	3285.68	23	3285.68	23	6663.85	0.495982	0.495982	0.49306	0.49306
Bard_T10	Bard_T11	283.603	3295.07	20	3295.07	20	3295.07	20	3295.07	20	3295.07	20	6663.85	0.494469	0.494469	0.494469	0.494469
COL_084	COL_087	283.652	3295.01	21	3295.01	21	3295.01	21	3295.01	21	3295.01	21	6663.85	0.494461	0.494461	0.494461	0.494461
COL_092	COL_093	223.231	3280.05	24	3270.88	23	3270.88	23	3270.88	23	3270.88	23	6663.85	0.49084	0.49084	0.49084	0.49084
COL_151	COL_150	222.852	3276.21	28	3266.12	27	3266.12	27	3248.6	26	3224.34	25	6663.85	0.490124	0.490124	0.487496	0.487496
COL_146	COL_128	223.345	3263.02	25	3263.02	25	3263.02	25	3244.42	24	3244.42	24	6663.85	0.489659	0.489659	0.486869	0.486869
Bal_146	Bal_150	283.264	3262.77	21	3262.77	21	3262.77	21	3262.77	21	3262.77	21	6663.85	0.489622	0.489622	0.489622	0.489622
Bal_146	Bal_149	283.652	3217.17	23	3217.17	23	3217.17	23	3198.07	22	3198.07	22	6663.85	0.482779	0.482779	0.479914	0.479914
COL_146	COL_150	215.898	2463.3	34	2434.18	31	2420.38	30	2385.74	28	2363.79	27	6663.85	0.365281	0.5	0.358012	0.5
Sz_13	Sz_22	204.017	2395.21	28	2375.88	26	2335.15	23	2318.22	22	2318.22	22	6663.85	0.356533	0.5	0.347879	0.5
COL_145	COL_150	198.683	2380.75	34	2370.07	33	2355.64	32	2338.74	31	2338.74	31	6663.85	0.35566	0.5	0.35096	0.5
COL_136	COL_148	179.457	2319.66	36	2298.55	34	2271.01	32	2271.01	32	2202.07	29	6663.85	0.344929	0.5	0.340796	0.5
Sz_27B	Sz_42	283.611	2280.19	22	2280.19	22	2280.19	22	2280.19	22	2280.19	22	6663.85	0.342173	0.5	0.342173	0.5
COL_145	COL_146	163.068	2094.41	36	2062.96	33	2048.68	32	2013.07	30	1991.34	29	6663.85	0.309575	0.5	0.302088	0.5
COL_084	COL_143	207.43	1812.16	25	1791.5	23	1791.5	23	1774.53	22	1710.26	19	6663.85	0.268838	0.268838	0.266292	0.266292
COL_151	COL_128	182.969	1788.27	26	1779.29	25	1779.29	25	1762.23	24	1737.3	23	6663.85	0.267007	0.267007	0.264447	0.264447
COL_143	COL_017	153.678	1648.17	37	1620.43	34	1591.04	32	1541.14	29	1499.37	27	6663.85	0.243167	0.243167	0.231269	0.231269
COL_128	COL_150	156.51	1645.67	39	1606.13	35	1606.13	35	1534.07	31	1443.35	27	6663.85	0.241022	0.241022	0.230208	0.230208
Sz_12	Sz_22	153.26	1627.11	32	1618.78	31	1602.91	30	1584.14	29	1424.27	22	6663.85	0.24292	0.24292	0.237722	0.237722
COL_057	COL_017	122.327	1505.16	25	1505.16	25	1505.16	25	1505.16	25	1462.58	23	6663.85	0.225869	0.225869	0.225869	0.225869
COL_093	COL_150	142.835	1456.57	35	1445.66	34	1418.13	32	1329.09	27	1304.09	26	6663.85	0.216941	0.216941	0.199448	0.199448
Sz_22	Sz_7	130.894	1450.44	29	1417.94	26	1360.68	22	1326.03	20	1278.63	18	6663.85	0.21278	0.21278	0.198988	0.198988
COL_145	COL_093	127.529	1372	31	1355.33	29	1327.01	27	1310.64	26	1265.37	24	6663.85	0.203386	0.203386	0.196679	0.196679
Sz_12	Sz_13	166.135	1324.41	33	1266.18	27	1208.2	23	1157.6	20	1116.23	18	6663.85	0.190008	0.190008	0.173713	0.173713
COL_146	COL_093	175.488	1320.05	28	1311.75	27	1282.3	25	1282.3	25	1282.3	25	6663.85	0.196845	0.196845	0.192426	0.192426
COL_084	COL_069	225.978	1281.85	21	1261.32	19	1261.32	19	1242.33	18	1173.89	15	6663.85	0.189278	0.189278	0.186429	0.186429
COL_145	COL_128	85.2626	1170.2	36	1125.93	32	1054.73	27	983.28	23	938.538	21	6663.85	0.168961	0.168961	0.147554	0.147554
Sz_18	Sz_23	90.3836	1167.45	32	1115.81	27	1115.81	27	1062.78	24	969.497	20	6663.85	0.167442	0.167442	0.159484	0.159484
COL_017	COL_069	100.143	938.813	23	928.084	22	928.084	22	911.253	21	864.26	19	6663.85	0.139271	0.139271	0.136746	0.136746
COL_084	COL_017	103.811	748.312	18	737.377	17	706.63	15	670.571	13	650.324	12	6663.85	0.110653	0.110653	0.100628	0.100628
COL_047	COL_057	80.548	706.991	18	695.149	17	666.787	15	629.33	13	586.091	11	6663.85	0.104316	0.104316	0.0944393	0.0944393
COL_092	COL_150	71.3567	660.026	24	630.328	21	573.962	17	501.857	13	481.115	12	6663.85	0.0945891	0.0945891	0.0753103	0.0753103
COL_047	COL_017	97.2777	647.482	24	618.128	21	548.673	16	499.661	13	435.184	10	6663.85	0.0927584	0.0927584	0.0749808	0.0749808
COL_121	COL_136	54.0725	605.797	24	560.05	19	530.487	17	478.585	14	390.04	10	6663.85	0.084043	0.084043	0.071818	0.071818
Bard_T11	Bard_T2	82.7873	585.867	19	576.426	18	520.176	14	449.335	10	383.542	7	6663.85	0.0865005	0.0865005	0.0674288	0.0674288
COL_047	COL_099	77.825	577.608	16	566.857	15	552.103	14	514.968	12	490.84	11	6663.85	0.0850645	0.0850645	0.0772779	0.0772779
COL_121	COL_148	61.3551	558.255	20	528.725	17	499.941	15	426.872	11	382.429	9	6663.85	0.0793423	0.0793423	0.0640578	0.0640578
Sz_12	Sz_7	97.3367	539.15	13	493.422	8	493.422	8	493.422	8	493.422	8	6663.85	0.0740446	0.0740446	0.0740446	0.0740446
COL_146	COL_092	82.5254	526.946	15	509.532	13	509.532	13	473.38	11	473.38	11	6663.85	0.076462	0.076462	0.0710369	0.0710369
COL_093	COL_128	55.2943	500.665	19	482.734	17	439.653	14	406.17	12	361.076	10	6663.85	0.0724407	0.0724407	0.0609513	0.0609513
COL_145	COL_092	69.6061	435.628	13	418.288	11	418.288	11	402.089	10	378.251	9	6663.85	0.0627697	0.0627697	0.0603389	0.0603389
COL_093	COL_143	52.206	402.067	13	390.188	12	360.476	10	341.832	9	341.832	9	6663.85	0.0585529	0.0585529	0.0512964	0.0512964
BARD-T1	Bard_T2	42.7538	327.5	13	317.067	12	287.107	10	269.726	9	203.999	6	6663.85	0.0475801	0.0475801	0.040476	0.040476
COL_093	COL_069	51.0975	235.664	8	235.664	8	235.664	8	197.798	6	175.156	5	6663.85	0.0353646	0.0353646	0.0296822	0.0296822
COL_092	COL_128	46.8938	234.359	10	204.794	7	189.955	6	170.868	5	148.938	4	6663.85	0.0307321	0.0307321	0.0256411	0.0256411
COL_145	COL_143	69.3623	208.951	6	208.951	6	195.126	5	195.126	5	172.358	4	6663.85	0.0313559	0.0313559	0.0292813	0.0292813
COL_145	COL_084	54.3846	194.601	6	194.601	6	179.216	5	159.787	4	159.787	4	6663.85	0.0292025	0.0292025	0.0239782	0.0239782
COL_092	COL_143	66.7383	193.413	6	193.413	6	177.95	5	159.304	4	134.555	3	6663.85	0.0290241	0.0290241	0.0239056	0.0239056
Bard_T12	Bard_T2	28.7994	188.472	10	159.954	7	159.954	7	140.46	6	28.7994	1	6663.85	0.0240032	0.0240032	0.0210779	0.0210779
COL_084	COL_150	44.5975	187.369	6	187.369	6	187.369	6	149.343	4	149.343	4	6663.85	0.0281172	0.0281172	0.022411	0.022411
COL_145	COL_069	69.6855	176.372	4	176.372	4	176.372	4	176.372	4	176.372	4	6663.85	0.0264669	0.0264669	0.0264669	0.0264669
COL_146	COL_084	46.5988	174.97	7	154.275	5	138.873	4	138.873	4	138.873	4	6663.85	0.0231511	0.0231511	0.0208398	0.0208398
COL_084	COL_093	51.4092	171.976	6	163.144	5	163.144	5	143.919	4	143.919	4	6663.85	0.0244819	0.0244819	0.0215969	0.0215969
COL_146	COL_143	47.4012	170.375	7	150.495	5	136.746	4	136.746	4	136.746	4	6663.85	0.0225837	0.0225837	0.0205206	0.0205206
COL_093	COL_017	51.2009	166.003	7	144.55	5	144.55	5	108.142	3	108.142	3	6663.85	0.0216917	0.0216917	0.0162281	0.0162281
COL_143	COL_150	32.2683	164.096	6	164.096	6	151.246	5	151.246	5	151.246	5	6663.85	0.0246248	0.0246248	0.0226965	0.0226965
COL_150	COL_069	35.4956	141.112	5	141.112	5	128.285	4	128.285	4	128.285	4	6663.85	0.0211758	0.0211758	0.0192509	0.0192509
COL_017	COL_099	78.8738	128.142	3	128.142	3	128.142	3	128.142	3	107.463	2	6663.85	0.0192294	0.0192294	0.0192294	0.0192294
Bard_T2	Bard_T8_rid	53.7948	123.599	4	104.922	2	104.922	2	104.922	2	104.922	2	6663.85	0.0157449	0.0157449	0.0157449	0.0157449
COL_146	COL_069	47.0402	118.25	4	109.499	3	109.499	3	109.499	3	109.499	3	6663.85	0.0164318	0.0164318	0.0164318	0.0164318
COL_150	COL_017	53.0573	117.278	5	98.3868	3	98.3868	3	80.6709	2	80.6709	2	6663.85	0.0147643	0.0147643	0.0121057	0.0121057
COL_057	COL_099	93.0107	114.968	2	114.968	2	114.968	2	114.968	2	93.0107	1	6663.85	0.0172525	0.0172525	0.0172525	0.0172525
COL_092	COL_069	33.0126	106.655	4	106.655	4	106.655	4	88.8352	3	64.6101	2	6663.85	0.016005	0.016005	0.0133309	0.0133309
COL_092	COL_017	29.2251	102.642	5	93.4595	4	93.4595	4	56.438	2	56.438	2	6663.85	0.0140248	0.0140248	0.00846928	0.00846928
COL_146	COL_017	39.752	95.6899	4	85.5585	3	85.5585	3	67.8426	2	67.8426	2	6663.85	0.0128392	0.0128392	0.0101807	0.0101807
COL_084	COL_128	34.0497	88.2819	4	66.0806	2	66.0806	2	66.0806	2	66.0806	2	6663.85	0.00991628	0.00991628	0.00991628	0.00991628
Bard_T2	Bard_T7A	27.8693	86.0905	6	45.9998	2	45.9998	2	27.8693	1	27.8693	1	6663.85	0.00690289	0.00690289	0.00418216	0.00418216
Bard_T11	Bard_T12	49.208	84.8286	4	76.1193	3	49.208	1	49.208	1	49.208	1	6663.85	0.0114227	0.0114227	0.00738432	0.00738432
COL_128	COL_143	30.5168	77.4478	4	57.4209	2	57.4209	2	57.4209	2	57.4209	2	6663.85	0.00861677	0.00861677	0.00861677	0.00861677
Bard_T11	Bard_T8_rid	25.7539	72.1618	5	62.7768	4	25.7539	1	25.7539	1	25.7539	1	6663.85	0.0094205	0.0094205	0.00386472	0.00386472
COL_145	COL_017	44.6957	71.5058	3	62.2428	2	62.2428	2	44.6957	1	44.6957	1	6663.85	0.00934036	0.00934036	0.00670719	0.00670719
Bard_T11	Bard_T7A	38.6736	70.3102	3	70.3102	3	57.2826	2	38.6736	1	38.6736	1	6663.85	0.010551	0.010551	0.00580349	0.00580349
COL_084	COL_092	37.4071	65.04	3	56.6323	2	56.6323	2	37.4071	1	37.4071	1	6663.85	0.00849843	0.00849843	0.00561344	0.00561344
BARD-T1	Bard_T8_rid	29.5961	64.2166	3	55.1906	2	55.1906	2	55.1906	2	55.1906	2	6663.85	0.00828209	0.00828209	0.00828209	0.00828209
Bard_T10	Bard_T7A	36.6001	57.1499	2	57.1499	2	57.1499	2	57.1499	2	36.6001	1	6663.85	0.00857611	0.00857611	0.00857611	0.00857611
BARD-T1	Bard_T11	17.1977	55.4516	4	45.4747	3	17.1977	1	0	0	0	0	6663.85	0.00682409	0.00682409	0	0
Bard_T12	Bard_T8_rid	18.1817	53.3543	4	33.8546	2	18.1817	1	0	0	0	0	6663.85	0.00508034	0.00508034	0	0
COL_145	COL_036	30.4786	48.4515	2	48.4515	2	48.4515	2	30.4786	1	30.4786	1	6663.85	0.0072708	0.0072708	0.00457372	0.00457372
COL_128	COL_069	35.304	46.5133	2	35.304	1	35.304	1	35.304	1	35.304	1	6663.85	0.00529784	0.00529784	0.00529784	0.00529784
BARD-T1	Bard_T12	26.3059	45.5926	2	45.5926	2	45.5926	2	26.3059	1	26.3059	1	6663.85	0.00684178	0.00684178	0.00394755	0.00394755
COL_031	Sz2	32.2648	44.5186	2	44.5186	2	32.2648	1	32.2648	1	32.2648	1	6663.85	0.00668061	0.00668061	0.00484176	0.00484176
Bard_T10	Bard_T2	16.6066	42.0525	3	32.7362	2	32.7362	2	0	0	0	0	6663.85	0.0049125	0.0049125	0	0
COL_128	COL_017	28.0052	38.6963	2	28.0052	1	28.0052	1	28.0052	1	28.0052	1	6663.85	0.00420255	0.00420255	0.00420255	0.00420255
COL_151	COL_036	33.6058	33.6058	1	33.6058	1	33.6058	1	33.6058	1	33.6058	1	6663.85	0.005043	0.005043	0.005043	0.005043
COL_017	Fonyod_490	32.8315	32.8315	1	32.8315	1	32.8315	1	32.8315	1	32.8315	1	6663.85	0.00492681	0.00492681	0.00492681	0.00492681
COL_143	Fonyod_490	32.4248	32.4248	1	32.4248	1	32.4248	1	32.4248	1	32.4248	1	6663.85	0.00486577	0.00486577	0.00486577	0.00486577
Bard_T10	COL_148	21.4967	31.4828	2	21.4967	1	21.4967	1	21.4967	1	0	0	6663.85	0.00322587	0.00322587	0.00322587	0.00322587
COL_031	Sz_36	19.3876	27.9149	2	19.3876	1	19.3876	1	0	0	0	0	6663.85	0.00290937	0.00290937	0	0
COL_151	Sz_11	25.0389	25.0389	1	25.0389	1	25.0389	1	25.0389	1	25.0389	1	6663.85	0.00375742	0.00375742	0.00375742	0.00375742
COL_145	Sz_11	23.5691	23.5691	1	23.5691	1	23.5691	1	23.5691	1	0	0	6663.85	0.00353686	0.00353686	0.00353686	0.00353686
COL_047	COL_033	22.7205	22.7205	1	22.7205	1	22.7205	1	22.7205	1	0	0	6663.85	0.00340952	0.00340952	0.00340952	0.00340952
Sz_16	Sz_4	10.1872	19.7362	2	0	0	0	0	0	0	0	0	6663.85	0	0	0	0
Fonyod_490	Sz_11	19.734	19.734	1	19.734	1	19.734	1	0	0	0	0	6663.85	0.00296135	0.00296135	0	0
COL_033	COL_099	19.7229	19.7229	1	19.7229	1	19.7229	1	0	0	0	0	6663.85	0.00295969	0.00295969	0	0
COL_092	Sz2	11.1296	19.3206	2	0	0	0	0	0	0	0	0	6663.85	0	0	0	0
Bard_T10	COL_136	9.9861	19.1153	2	0	0	0	0	0	0	0	0	6663.85	0	0	0	0
COL_151	COL_057	18.6046	18.6046	1	18.6046	1	18.6046	1	0	0	0	0	6663.85	0.00279187	0.00279187	0	0
Bard_T7A	COL_136	18.3703	18.3703	1	18.3703	1	18.3703	1	0	0	0	0	6663.85	0.00275671	0.00275671	0	0
Bard_T7A	COL_148	17.9414	17.9414	1	17.9414	1	17.9414	1	0	0	0	0	6663.85	0.00269235	0.00269235	0	0
Bard_T7A	COL_121	17.0302	17.0302	1	17.0302	1	17.0302	1	0	0	0	0	6663.85	0.00255561	0.00255561	0	0
COL_146	COL_057	16.9777	16.9777	1	16.9777	1	16.9777	1	0	0	0	0	6663.85	0.00254773	0.00254773	0	0
Bal_146	HACS-4	15.8556	15.8556	1	15.8556	1	0	0	0	0	0	0	6663.85	0.00237934	0.00237934	0	0
Bal_149	Sz_12	15.6271	15.6271	1	15.6271	1	0	0	0	0	0	0	6663.85	0.00234506	0.00234506	0	0
COL_146	Sz_11	14.857	14.857	1	14.857	1	0	0	0	0	0	0	6663.85	0.00222949	0.00222949	0	0
Bal_146	Sz_12	13.3327	13.3327	1	13.3327	1	0	0	0	0	0	0	6663.85	0.00200075	0.00200075	0	0
COL_057	Sz_11	12.9327	12.9327	1	12.9327	1	0	0	0	0	0	0	6663.85	0.00194072	0.00194072	0	0
Bal_150	HACS-4	12.7436	12.7436	1	12.7436	1	0	0	0	0	0	0	6663.85	0.00191235	0.00191235	0	0
Sz_12	Sz_38	12.6457	12.6457	1	12.6457	1	0	0	0	0	0	0	6663.85	0.00189766	0.00189766	0	0
Bard_T10	Bard_T8_rid	12.3541	12.3541	1	12.3541	1	0	0	0	0	0	0	6663.85	0.0018539	0.0018539	0	0
COL_063	Sz_13	12.2488	12.2488	1	12.2488	1	0	0	0	0	0	0	6663.85	0.0018381	0.0018381	0	0
BARD-T1	COL_094	11.9739	11.9739	1	0	0	0	0	0	0	0	0	6663.85	0	0	0	0
Bard_T12	To_Lav_T10US67_ind2	11.7806	11.7806	1	0	0	0	0	0	0	0	0	6663.85	0	0	0	0
BAL-268	Sz_22	11.7184	11.7184	1	0	0	0	0	0	0	0	0	6663.85	0	0	0	0
Bal_111	HACS-18	11.6956	11.6956	1	0	0	0	0	0	0	0	0	6663.85	0	0	0	0
COL_128	COL_099	11.1431	11.1431	1	0	0	0	0	0	0	0	0	6663.85	0	0	0	0
Sz2	Sz_38	10.7932	10.7932	1	0	0	0	0	0	0	0	0	6663.85	0	0	0	0
COL_093	Sz2	10.771	10.771	1	0	0	0	0	0	0	0	0	6663.85	0	0	0	0
COL_128	Sz2	10.6943	10.6943	1	0	0	0	0	0	0	0	0	6663.85	0	0	0	0
COL_017	Sz3	10.6821	10.6821	1	0	0	0	0	0	0	0	0	6663.85	0	0	0	0
COL_146	Sz2	10.5758	10.5758	1	0	0	0	0	0	0	0	0	6663.85	0	0	0	0
COL_069	Sz_11	10.3554	10.3554	1	0	0	0	0	0	0	0	0	6663.85	0	0	0	0
COL_094	COL_077	10.3389	10.3389	1	0	0	0	0	0	0	0	0	6663.85	0	0	0	0
COL_047	Fonyod_336	10.2805	10.2805	1	0	0	0	0	0	0	0	0	6663.85	0	0	0	0
Bard_T10	COL_121	10.1823	10.1823	1	0	0	0	0	0	0	0	0	6663.85	0	0	0	0
COL_150	Sz2	10.1645	10.1645	1	0	0	0	0	0	0	0	0	6663.85	0	0	0	0
COL_143	Sz_11	10.1372	10.1372	1	0	0	0	0	0	0	0	0	6663.85	0	0	0	0
COL_069	Sz2	10.0875	10.0875	1	0	0	0	0	0	0	0	0	6663.85	0	0	0	0
Sz_15	Sz_27B	10.0195	10.0195	1	0	0	0	0	0	0	0	0	6663.85	0	0	0	0
Bal_149	HACS-4	9.8939	9.8939	1	0	0	0	0	0	0	0	0	6663.85	0	0	0	0
COL_077	Sz_38	9.88412	9.88412	1	0	0	0	0	0	0	0	0	6663.85	0	0	0	0
COL_033	Sz_11	9.7887	9.7887	1	0	0	0	0	0	0	0	0	6663.85	0	0	0	0
Bal_150	Sz_22	9.6038	9.6038	1	0	0	0	0	0	0	0	0	6663.85	0	0	0	0
Bal_150	Sz_13	9.598	9.598	1	0	0	0	0	0	0	0	0	6663.85	0	0	0	0
Bard_T11	COL_121	9.422	9.422	1	0	0	0	0	0	0	0	0	6663.85	0	0	0	0
COL_148	Sz2	9.3856	9.3856	1	0	0	0	0	0	0	0	0	6663.85	0	0	0	0
COL_036	Sz2	9.2937	9.2937	1	0	0	0	0	0	0	0	0	6663.85	0	0	0	0
COL_128	Fonyod_490	9.2638	9.2638	1	0	0	0	0	0	0	0	0	6663.85	0	0	0	0
Sz_12	Sz2	9.1262	9.1262	1	0	0	0	0	0	0	0	0	6663.85	0	0	0	0
COL_150	Sz_11	9.11039	9.11039	1	0	0	0	0	0	0	0	0	6663.85	0	0	0	0
COL_145	Sz_23	9.07861	9.07861	1	0	0	0	0	0	0	0	0	6663.85	0	0	0	0
Sz2	Sz_43	9.0685	9.0685	1	0	0	0	0	0	0	0	0	6663.85	0	0	0	0
Bal_111	Sz_4	8.9879	8.9879	1	0	0	0	0	0	0	0	0	6663.85	0	0	0	0
Sz_18	Sz2	8.98739	8.98739	1	0	0	0	0	0	0	0	0	6663.85	0	0	0	0
COL_151	Fonyod_336	8.9761	8.9761	1	0	0	0	0	0	0	0	0	6663.85	0	0	0	0
COL_025	Sz_4	8.9731	8.9731	1	0	0	0	0	0	0	0	0	6663.85	0	0	0	0
Bard_T8_rid	COL_025	8.872	8.872	1	0	0	0	0	0	0	0	0	6663.85	0	0	0	0
Bal_111	Fonyod_316	8.80679	8.80679	1	0	0	0	0	0	0	0	0	6663.85	0	0	0	0
COL_036	Sz_23	8.7973	8.7973	1	0	0	0	0	0	0	0	0	6663.85	0	0	0	0
COL_151	Sz_23	8.7592	8.7592	1	0	0	0	0	0	0	0	0	6663.85	0	0	0	0
HACS-4	Sz2	8.6778	8.6778	1	0	0	0	0	0	0	0	0	6663.85	0	0	0	0
COL_063	COL_034	8.6677	8.6677	1	0	0	0	0	0	0	0	0	6663.85	0	0	0	0
Sz_16	Sz2	8.6049	8.6049	1	0	0	0	0	0	0	0	0	6663.85	0	0	0	0
COL_025	Sz_36	8.594	8.594	1	0	0	0	0	0	0	0	0	6663.85	0	0	0	0
Bal_146	To_Lav_T10US67_ind1	8.4948	8.4948	1	0	0	0	0	0	0	0	0	6663.85	0	0	0	0
Bal_146	Sz_4	8.4532	8.4532	1	0	0	0	0	0	0	0	0	6663.85	0	0	0	0
Bard_T11	COL_094	8.446	8.446	1	0	0	0	0	0	0	0	0	6663.85	0	0	0	0
COL_146	Sz_22	8.3178	8.3178	1	0	0	0	0	0	0	0	0	6663.85	0	0	0	0
Bal_111	Bal_148	8.28041	8.28041	1	0	0	0	0	0	0	0	0	6663.85	0	0	0	0
COL_151	Fonyod_490	8.2495	8.2495	1	0	0	0	0	0	0	0	0	6663.85	0	0	0	0
COL_145	Sz_27B	8.2477	8.2477	1	0	0	0	0	0	0	0	0	6663.85	0	0	0	0
Sz_16	Sz_9	8.2235	8.2235	1	0	0	0	0	0	0	0	0	6663.85	0	0	0	0
To_Lav_T1US6	To_Lav_T38US344	8.1775	8.1775	1	0	0	0	0	0	0	0	0	6663.85	0	0	0	0
Bal_146	Sz2	8.1563	8.1563	1	0	0	0	0	0	0	0	0	6663.85	0	0	0	0
Bard_T12	HACS-10	8.1346	8.1346	1	0	0	0	0	0	0	0	0	6663.85	0	0	0	0
COL_036	COL_057	8.1016	8.1016	1	0	0	0	0	0	0	0	0	6663.85	0	0	0	0
COL_047	Sz2	8.0876	8.0876	1	0	0	0	0	0	0	0	0	6663.85	0	0	0	0
Sz_16	Sz_23	8.0078	8.0078	1	0	0	0	0	0	0	0	0	6663.85	0	0	0	0
COL_151	COL_084	0	0	0	0	0	0	0	0	0	0	0	6663.85	0	0	0	0
COL_151	COL_031	0	0	0	0	0	0	0	0	0	0	0	6663.85	0	0	0	0
COL_025	COL_031	0	0	0	0	0	0	0	0	0	0	0	6663.85	0	0	0	0
COL_025	COL_084	0	0	0	0	0	0	0	0	0	0	0	6663.85	0	0	0	0
COL_025	COL_033	0	0	0	0	0	0	0	0	0	0	0	6663.85	0	0	0	0
COL_151	COL_092	0	0	0	0	0	0	0	0	0	0	0	6663.85	0	0	0	0
COL_023	Fonyod_278	0	0	0	0	0	0	0	0	0	0	0	6663.85	0	0	0	0
COL_023	Sz_36	0	0	0	0	0	0	0	0	0	0	0	6663.85	0	0	0	0
COL_151	Sz_42	0	0	0	0	0	0	0	0	0	0	0	6663.85	0	0	0	0
COL_023	To_Lav_T1US6	0	0	0	0	0	0	0	0	0	0	0	6663.85	0	0	0	0
COL_151	Sz_4	0	0	0	0	0	0	0	0	0	0	0	6663.85	0	0	0	0
COL_151	Sz_27B	0	0	0	0	0	0	0	0	0	0	0	6663.85	0	0	0	0
COL_151	Sz_12	0	0	0	0	0	0	0	0	0	0	0	6663.85	0	0	0	0
COL_146	Sz_4	0	0	0	0	0	0	0	0	0	0	0	6663.85	0	0	0	0
COL_151	COL_099	0	0	0	0	0	0	0	0	0	0	0	6663.85	0	0	0	0
COL_151	COL_093	0	0	0	0	0	0	0	0	0	0	0	6663.85	0	0	0	0
COL_146	Sz_42	0	0	0	0	0	0	0	0	0	0	0	6663.85	0	0	0	0
COL_145	Sz_4	0	0	0	0	0	0	0	0	0	0	0	6663.85	0	0	0	0
COL_145	Sz2	0	0	0	0	0	0	0	0	0	0	0	6663.85	0	0	0	0
COL_145	COL_057	0	0	0	0	0	0	0	0	0	0	0	6663.85	0	0	0	0
Bard_T8_rid	Sz_12	0	0	0	0	0	0	0	0	0	0	0	6663.85	0	0	0	0
Bard_T8_rid	Fonyod_316	0	0	0	0	0	0	0	0	0	0	0	6663.85	0	0	0	0
Bard_T8_rid	Fonyod_278	0	0	0	0	0	0	0	0	0	0	0	6663.85	0	0	0	0
Bard_T8_rid	COL_087	0	0	0	0	0	0	0	0	0	0	0	6663.85	0	0	0	0
Bard_T8_rid	COL_036	0	0	0	0	0	0	0	0	0	0	0	6663.85	0	0	0	0
Bard_T7A	To_Lav_T1US6	0	0	0	0	0	0	0	0	0	0	0	6663.85	0	0	0	0
Bard_T7A	Sz2	0	0	0	0	0	0	0	0	0	0	0	6663.85	0	0	0	0
Bard_T2	Sz_9	0	0	0	0	0	0	0	0	0	0	0	6663.85	0	0	0	0
Bard_T2	Sz_42	0	0	0	0	0	0	0	0	0	0	0	6663.85	0	0	0	0
COL_145	Sz_12	0	0	0	0	0	0	0	0	0	0	0	6663.85	0	0	0	0
COL_025	Fonyod_536	0	0	0	0	0	0	0	0	0	0	0	6663.85	0	0	0	0
COL_146	Sz_27B	0	0	0	0	0	0	0	0	0	0	0	6663.85	0	0	0	0
COL_146	Sz_23	0	0	0	0	0	0	0	0	0	0	0	6663.85	0	0	0	0
COL_146	Fonyod_490	0	0	0	0	0	0	0	0	0	0	0	6663.85	0	0	0	0
COL_145	To_Lav_T38US344	0	0	0	0	0	0	0	0	0	0	0	6663.85	0	0	0	0
COL_145	Sz_42	0	0	0	0	0	0	0	0	0	0	0	6663.85	0	0	0	0
COL_145	Sz_40	0	0	0	0	0	0	0	0	0	0	0	6663.85	0	0	0	0
COL_146	Sz_32	0	0	0	0	0	0	0	0	0	0	0	6663.85	0	0	0	0
COL_038	COL_148	0	0	0	0	0	0	0	0	0	0	0	6663.85	0	0	0	0
COL_057	COL_128	0	0	0	0	0	0	0	0	0	0	0	6663.85	0	0	0	0
COL_047	Fonyod_469	0	0	0	0	0	0	0	0	0	0	0	6663.85	0	0	0	0
COL_047	COL_148	0	0	0	0	0	0	0	0	0	0	0	6663.85	0	0	0	0
COL_038	COL_136	0	0	0	0	0	0	0	0	0	0	0	6663.85	0	0	0	0
COL_036	Sz_7	0	0	0	0	0	0	0	0	0	0	0	6663.85	0	0	0	0
COL_036	Sz_27B	0	0	0	0	0	0	0	0	0	0	0	6663.85	0	0	0	0
COL_057	COL_077	0	0	0	0	0	0	0	0	0	0	0	6663.85	0	0	0	0
COL_025	Fonyod_489	0	0	0	0	0	0	0	0	0	0	0	6663.85	0	0	0	0
COL_063	COL_099	0	0	0	0	0	0	0	0	0	0	0	6663.85	0	0	0	0
COL_063	COL_077	0	0	0	0	0	0	0	0	0	0	0	6663.85	0	0	0	0
COL_057	COL_069	0	0	0	0	0	0	0	0	0	0	0	6663.85	0	0	0	0
COL_057	Sz_4	0	0	0	0	0	0	0	0	0	0	0	6663.85	0	0	0	0
COL_057	Sz_36	0	0	0	0	0	0	0	0	0	0	0	6663.85	0	0	0	0
COL_057	Sz_12	0	0	0	0	0	0	0	0	0	0	0	6663.85	0	0	0	0
COL_030	Fonyod_536	0	0	0	0	0	0	0	0	0	0	0	6663.85	0	0	0	0
COL_031	COL_099	0	0	0	0	0	0	0	0	0	0	0	6663.85	0	0	0	0
COL_031	COL_034	0	0	0	0	0	0	0	0	0	0	0	6663.85	0	0	0	0
COL_031	COL_136	0	0	0	0	0	0	0	0	0	0	0	6663.85	0	0	0	0
COL_030	Sz2	0	0	0	0	0	0	0	0	0	0	0	6663.85	0	0	0	0
COL_036	Fonyod_278	0	0	0	0	0	0	0	0	0	0	0	6663.85	0	0	0	0
COL_030	COL_033	0	0	0	0	0	0	0	0	0	0	0	6663.85	0	0	0	0
COL_025	Sz2	0	0	0	0	0	0	0	0	0	0	0	6663.85	0	0	0	0
Bard_T2	Sz_23	0	0	0	0	0	0	0	0	0	0	0	6663.85	0	0	0	0
COL_031	Fonyod_278	0	0	0	0	0	0	0	0	0	0	0	6663.85	0	0	0	0
COL_031	Fonyod_316	0	0	0	0	0	0	0	0	0	0	0	6663.85	0	0	0	0
COL_036	COL_017	0	0	0	0	0	0	0	0	0	0	0	6663.85	0	0	0	0
COL_036	COL_150	0	0	0	0	0	0	0	0	0	0	0	6663.85	0	0	0	0
COL_031	Sz_12	0	0	0	0	0	0	0	0	0	0	0	6663.85	0	0	0	0
COL_031	Fonyod_489	0	0	0	0	0	0	0	0	0	0	0	6663.85	0	0	0	0
COL_031	Fonyod_536	0	0	0	0	0	0	0	0	0	0	0	6663.85	0	0	0	0
Bard_T2	Fonyod_278	0	0	0	0	0	0	0	0	0	0	0	6663.85	0	0	0	0
Bard_T2	Sz_15	0	0	0	0	0	0	0	0	0	0	0	6663.85	0	0	0	0
Bal_143	COL_077	0	0	0	0	0	0	0	0	0	0	0	6663.85	0	0	0	0
Bal_144	COL_036	0	0	0	0	0	0	0	0	0	0	0	6663.85	0	0	0	0
Bal_144	COL_031	0	0	0	0	0	0	0	0	0	0	0	6663.85	0	0	0	0
Bal_143	Sz_15	0	0	0	0	0	0	0	0	0	0	0	6663.85	0	0	0	0
Sz2	Sz_27B	0	0	0	0	0	0	0	0	0	0	0	6663.85	0	0	0	0
Sz2	Sz_32	0	0	0	0	0	0	0	0	0	0	0	6663.85	0	0	0	0
Bal_143	COL_034	0	0	0	0	0	0	0	0	0	0	0	6663.85	0	0	0	0
Sz2	Sz_42	0	0	0	0	0	0	0	0	0	0	0	6663.85	0	0	0	0
Bal_143	COL_136	0	0	0	0	0	0	0	0	0	0	0	6663.85	0	0	0	0
Sz2	Sz_5	0	0	0	0	0	0	0	0	0	0	0	6663.85	0	0	0	0
Sz2	Sz_7	0	0	0	0	0	0	0	0	0	0	0	6663.85	0	0	0	0
Sz2	To_Lav_T10US67_ind1	0	0	0	0	0	0	0	0	0	0	0	6663.85	0	0	0	0
Sz2	To_Lav_T10US67_ind2	0	0	0	0	0	0	0	0	0	0	0	6663.85	0	0	0	0
Sz3	Sz_42	0	0	0	0	0	0	0	0	0	0	0	6663.85	0	0	0	0
Sz_11	Sz_4	0	0	0	0	0	0	0	0	0	0	0	6663.85	0	0	0	0
Bal_146	HACS-18	0	0	0	0	0	0	0	0	0	0	0	6663.85	0	0	0	0
Bal_146	Fonyod_278	0	0	0	0	0	0	0	0	0	0	0	6663.85	0	0	0	0
Bal_146	COL_099	0	0	0	0	0	0	0	0	0	0	0	6663.85	0	0	0	0
Bal_146	COL_136	0	0	0	0	0	0	0	0	0	0	0	6663.85	0	0	0	0
Bal_146	COL_063	0	0	0	0	0	0	0	0	0	0	0	6663.85	0	0	0	0
Bal_146	Bard_T10	0	0	0	0	0	0	0	0	0	0	0	6663.85	0	0	0	0
Bal_144	Fonyod_336	0	0	0	0	0	0	0	0	0	0	0	6663.85	0	0	0	0
Bal_144	Sz_45	0	0	0	0	0	0	0	0	0	0	0	6663.85	0	0	0	0
Bal_144	Sz_40	0	0	0	0	0	0	0	0	0	0	0	6663.85	0	0	0	0
Bal_144	HACS-21	0	0	0	0	0	0	0	0	0	0	0	6663.85	0	0	0	0
Bal_144	Fonyod_490	0	0	0	0	0	0	0	0	0	0	0	6663.85	0	0	0	0
Bal_144	Fonyod_469	0	0	0	0	0	0	0	0	0	0	0	6663.85	0	0	0	0
Sz_11	Sz_45	0	0	0	0	0	0	0	0	0	0	0	6663.85	0	0	0	0
Sz_11	Sz_7	0	0	0	0	0	0	0	0	0	0	0	6663.85	0	0	0	0
Bal_143	Bal_150	0	0	0	0	0	0	0	0	0	0	0	6663.85	0	0	0	0
Sz_28	To_Lav_T10US67_ind2	0	0	0	0	0	0	0	0	0	0	0	6663.85	0	0	0	0
Sz_19	Sz_45	0	0	0	0	0	0	0	0	0	0	0	6663.85	0	0	0	0
Sz_22	Sz_32	0	0	0	0	0	0	0	0	0	0	0	6663.85	0	0	0	0
BAL-268	Fonyod_316	0	0	0	0	0	0	0	0	0	0	0	6663.85	0	0	0	0
Sz_23	Sz_27B	0	0	0	0	0	0	0	0	0	0	0	6663.85	0	0	0	0
Sz_23	Sz_45	0	0	0	0	0	0	0	0	0	0	0	6663.85	0	0	0	0
Sz_23	To_Lav_T10US67_ind1	0	0	0	0	0	0	0	0	0	0	0	6663.85	0	0	0	0
BAL-268	COL_128	0	0	0	0	0	0	0	0	0	0	0	6663.85	0	0	0	0
Sz_27B	Sz_43	0	0	0	0	0	0	0	0	0	0	0	6663.85	0	0	0	0
Sz_28	Sz_40	0	0	0	0	0	0	0	0	0	0	0	6663.85	0	0	0	0
Sz_28	Sz_9	0	0	0	0	0	0	0	0	0	0	0	6663.85	0	0	0	0
Sz_32	Sz_36	0	0	0	0	0	0	0	0	0	0	0	6663.85	0	0	0	0
Bal_111	To_Lav_T38US344	0	0	0	0	0	0	0	0	0	0	0	6663.85	0	0	0	0
Sz_36	Sz_42	0	0	0	0	0	0	0	0	0	0	0	6663.85	0	0	0	0
Sz_36	To_Lav_T10US67_ind1	0	0	0	0	0	0	0	0	0	0	0	6663.85	0	0	0	0
Sz_36	To_Lav_T10US67_ind2	0	0	0	0	0	0	0	0	0	0	0	6663.85	0	0	0	0
Sz_38	To_Lav_T1US6	0	0	0	0	0	0	0	0	0	0	0	6663.85	0	0	0	0
Sz_4	To_Lav_T10US67_ind1	0	0	0	0	0	0	0	0	0	0	0	6663.85	0	0	0	0
Sz_5	Sz_7	0	0	0	0	0	0	0	0	0	0	0	6663.85	0	0	0	0
Sz_5	To_Lav_T10US67_ind1	0	0	0	0	0	0	0	0	0	0	0	6663.85	0	0	0	0
To_Lav_T10US67_ind1	To_Lav_T10US67_ind2	0	0	0	0	0	0	0	0	0	0	0	6663.85	0	0	0	0
To_Lav_T10US67_ind1	To_Lav_T1US6	0	0	0	0	0	0	0	0	0	0	0	6663.85	0	0	0	0
To_Lav_T10US67_ind2	To_Lav_T1US6	0	0	0	0	0	0	0	0	0	0	0	6663.85	0	0	0	0
Sz_19	Sz_4	0	0	0	0	0	0	0	0	0	0	0	6663.85	0	0	0	0
Sz_18	To_Lav_T1US6	0	0	0	0	0	0	0	0	0	0	0	6663.85	0	0	0	0
BAL-268	Sz_23	0	0	0	0	0	0	0	0	0	0	0	6663.85	0	0	0	0
Sz_18	Sz_22	0	0	0	0	0	0	0	0	0	0	0	6663.85	0	0	0	0
Bal_111	Sz_15	0	0	0	0	0	0	0	0	0	0	0	6663.85	0	0	0	0
Sz_12	Sz_28	0	0	0	0	0	0	0	0	0	0	0	6663.85	0	0	0	0
Bal_111	Fonyod_278	0	0	0	0	0	0	0	0	0	0	0	6663.85	0	0	0	0
Sz_12	Sz_4	0	0	0	0	0	0	0	0	0	0	0	6663.85	0	0	0	0
Sz_12	Sz_40	0	0	0	0	0	0	0	0	0	0	0	6663.85	0	0	0	0
Bal_111	COL_128	0	0	0	0	0	0	0	0	0	0	0	6663.85	0	0	0	0
Sz_12	Sz_9	0	0	0	0	0	0	0	0	0	0	0	6663.85	0	0	0	0
Sz_13	Sz_16	0	0	0	0	0	0	0	0	0	0	0	6663.85	0	0	0	0
Bal_111	COL_092	0	0	0	0	0	0	0	0	0	0	0	6663.85	0	0	0	0
Bal_111	COL_063	0	0	0	0	0	0	0	0	0	0	0	6663.85	0	0	0	0
Sz_15	Sz2	0	0	0	0	0	0	0	0	0	0	0	6663.85	0	0	0	0
Sz_15	Sz_16	0	0	0	0	0	0	0	0	0	0	0	6663.85	0	0	0	0
Bal_111	Bal_150	0	0	0	0	0	0	0	0	0	0	0	6663.85	0	0	0	0
Sz_15	Sz_4	0	0	0	0	0	0	0	0	0	0	0	6663.85	0	0	0	0
BARD-T1	Sz_12	0	0	0	0	0	0	0	0	0	0	0	6663.85	0	0	0	0
Sz_16	Sz_27B	0	0	0	0	0	0	0	0	0	0	0	6663.85	0	0	0	0
Sz_16	Sz_38	0	0	0	0	0	0	0	0	0	0	0	6663.85	0	0	0	0
BARD-T1	COL_150	0	0	0	0	0	0	0	0	0	0	0	6663.85	0	0	0	0
Sz_16	Sz_7	0	0	0	0	0	0	0	0	0	0	0	6663.85	0	0	0	0
BARD-T1	COL_034	0	0	0	0	0	0	0	0	0	0	0	6663.85	0	0	0	0
BARD-T1	COL_143	0	0	0	0	0	0	0	0	0	0	0	6663.85	0	0	0	0
Bal_146	HACS-10	0	0	0	0	0	0	0	0	0	0	0	6663.85	0	0	0	0
Bard_T2	Sz_12	0	0	0	0	0	0	0	0	0	0	0	6663.85	0	0	0	0
Bal_150	Sz_7	0	0	0	0	0	0	0	0	0	0	0	6663.85	0	0	0	0
Bard_T11	COL_136	0	0	0	0	0	0	0	0	0	0	0	6663.85	0	0	0	0
Bard_T11	COL_031	0	0	0	0	0	0	0	0	0	0	0	6663.85	0	0	0	0
Bard_T10	To_Lav_T10US67_ind2	0	0	0	0	0	0	0	0	0	0	0	6663.85	0	0	0	0
Bard_T10	COL_063	0	0	0	0	0	0	0	0	0	0	0	6663.85	0	0	0	0
Bard_T10	Bard_T12	0	0	0	0	0	0	0	0	0	0	0	6663.85	0	0	0	0
Bal_150	To_Lav_T1US6	0	0	0	0	0	0	0	0	0	0	0	6663.85	0	0	0	0
Bal_150	To_Lav_T10US67_ind1	0	0	0	0	0	0	0	0	0	0	0	6663.85	0	0	0	0
Bal_150	Sz_42	0	0	0	0	0	0	0	0	0	0	0	6663.85	0	0	0	0
Bal_150	Sz_32	0	0	0	0	0	0	0	0	0	0	0	6663.85	0	0	0	0
Bal_150	Sz_27B	0	0	0	0	0	0	0	0	0	0	0	6663.85	0	0	0	0
Bal_150	Sz_19	0	0	0	0	0	0	0	0	0	0	0	6663.85	0	0	0	0
Bal_150	Sz_18	0	0	0	0	0	0	0	0	0	0	0	6663.85	0	0	0	0
Bal_150	Sz_12	0	0	0	0	0	0	0	0	0	0	0	6663.85	0	0	0	0
Bard_T11	Fonyod_316	0	0	0	0	0	0	0	0	0	0	0	6663.85	0	0	0	0
Bard_T2	COL_031	0	0	0	0	0	0	0	0	0	0	0	6663.85	0	0	0	0
Bard_T2	Fonyod_536	0	0	0	0	0	0	0	0	0	0	0	6663.85	0	0	0	0
Bard_T2	COL_143	0	0	0	0	0	0	0	0	0	0	0	6663.85	0	0	0	0
Bard_T2	COL_092	0	0	0	0	0	0	0	0	0	0	0	6663.85	0	0	0	0
Bard_T12	COL_031	0	0	0	0	0	0	0	0	0	0	0	6663.85	0	0	0	0
Bard_T12	Sz_11	0	0	0	0	0	0	0	0	0	0	0	6663.85	0	0	0	0
Bard_T12	Sz2	0	0	0	0	0	0	0	0	0	0	0	6663.85	0	0	0	0
Bard_T12	Fonyod_278	0	0	0	0	0	0	0	0	0	0	0	6663.85	0	0	0	0
Bard_T12	COL_033	0	0	0	0	0	0	0	0	0	0	0	6663.85	0	0	0	0
Bal_150	Sz2	0	0	0	0	0	0	0	0	0	0	0	6663.85	0	0	0	0
Bal_150	HACS-10	0	0	0	0	0	0	0	0	0	0	0	6663.85	0	0	0	0
Bal_146	To_Lav_T10US67_ind2	0	0	0	0	0	0	0	0	0	0	0	6663.85	0	0	0	0
Bal_148	COL_099	0	0	0	0	0	0	0	0	0	0	0	6663.85	0	0	0	0
Bal_148	COL_128	0	0	0	0	0	0	0	0	0	0	0	6663.85	0	0	0	0
Bal_148	Bard_T2	0	0	0	0	0	0	0	0	0	0	0	6663.85	0	0	0	0
Bal_148	Bard_T11	0	0	0	0	0	0	0	0	0	0	0	6663.85	0	0	0	0
Bal_146	To_Lav_T38US344	0	0	0	0	0	0	0	0	0	0	0	6663.85	0	0	0	0
Bal_146	Sz_42	0	0	0	0	0	0	0	0	0	0	0	6663.85	0	0	0	0
Bal_148	Fonyod_468	0	0	0	0	0	0	0	0	0	0	0	6663.85	0	0	0	0
Bal_149	Bal_150	0	0	0	0	0	0	0	0	0	0	0	6663.85	0	0	0	0
Bal_150	COL_084	0	0	0	0	0	0	0	0	0	0	0	6663.85	0	0	0	0
Bal_150	COL_063	0	0	0	0	0	0	0	0	0	0	0	6663.85	0	0	0	0
Bal_150	COL_030	0	0	0	0	0	0	0	0	0	0	0	6663.85	0	0	0	0
Bal_149	Sz_4	0	0	0	0	0	0	0	0	0	0	0	6663.85	0	0	0	0
Bal_149	Sz_18	0	0	0	0	0	0	0	0	0	0	0	6663.85	0	0	0	0
Bal_149	Sz2	0	0	0	0	0	0	0	0	0	0	0	6663.85	0	0	0	0
Bal_149	HACS-22	0	0	0	0	0	0	0	0	0	0	0	6663.85	0	0	0	0
Bal_149	Fonyod_316	0	0	0	0	0	0	0	0	0	0	0	6663.85	0	0	0	0
Bal_149	COL_077	0	0	0	0	0	0	0	0	0	0	0	6663.85	0	0	0	0
Bal_149	COL_033	0	0	0	0	0	0	0	0	0	0	0	6663.85	0	0	0	0
Bal_149	COL_094	0	0	0	0	0	0	0	0	0	0	0	6663.85	0	0	0	0
Bal_149	COL_084	0	0	0	0	0	0	0	0	0	0	0	6663.85	0	0	0	0
Bal_149	COL_063	0	0	0	0	0	0	0	0	0	0	0	6663.85	0	0	0	0
Fonyod_336	Sz_12	0	0	0	0	0	0	0	0	0	0	0	6663.85	0	0	0	0
Fonyod_336	Sz_11	0	0	0	0	0	0	0	0	0	0	0	6663.85	0	0	0	0
Fonyod_316	To_Lav_T10US67_ind2	0	0	0	0	0	0	0	0	0	0	0	6663.85	0	0	0	0
Fonyod_316	Sz_27B	0	0	0	0	0	0	0	0	0	0	0	6663.85	0	0	0	0
Fonyod_316	Sz_22	0	0	0	0	0	0	0	0	0	0	0	6663.85	0	0	0	0
Fonyod_316	Sz_19	0	0	0	0	0	0	0	0	0	0	0	6663.85	0	0	0	0
Fonyod_316	Sz_15	0	0	0	0	0	0	0	0	0	0	0	6663.85	0	0	0	0
Fonyod_316	Sz_11	0	0	0	0	0	0	0	0	0	0	0	6663.85	0	0	0	0
Fonyod_316	Sz2	0	0	0	0	0	0	0	0	0	0	0	6663.85	0	0	0	0
Fonyod_278	Sz_38	0	0	0	0	0	0	0	0	0	0	0	6663.85	0	0	0	0
Fonyod_278	Sz_22	0	0	0	0	0	0	0	0	0	0	0	6663.85	0	0	0	0
Fonyod_336	Sz_19	0	0	0	0	0	0	0	0	0	0	0	6663.85	0	0	0	0
Fonyod_336	Sz_36	0	0	0	0	0	0	0	0	0	0	0	6663.85	0	0	0	0
Fonyod_469	Sz2	0	0	0	0	0	0	0	0	0	0	0	6663.85	0	0	0	0
Fonyod_444	Sz_7	0	0	0	0	0	0	0	0	0	0	0	6663.85	0	0	0	0
Fonyod_444	Fonyod_468	0	0	0	0	0	0	0	0	0	0	0	6663.85	0	0	0	0
Fonyod_278	Sz_12	0	0	0	0	0	0	0	0	0	0	0	6663.85	0	0	0	0
COL_017	Sz_12	0	0	0	0	0	0	0	0	0	0	0	6663.85	0	0	0	0
COL_017	Sz_23	0	0	0	0	0	0	0	0	0	0	0	6663.85	0	0	0	0
COL_069	HACS-13	0	0	0	0	0	0	0	0	0	0	0	6663.85	0	0	0	0
COL_017	Fonyod_316	0	0	0	0	0	0	0	0	0	0	0	6663.85	0	0	0	0
COL_150	Sz_45	0	0	0	0	0	0	0	0	0	0	0	6663.85	0	0	0	0
COL_150	Sz_42	0	0	0	0	0	0	0	0	0	0	0	6663.85	0	0	0	0
COL_150	Sz_4	0	0	0	0	0	0	0	0	0	0	0	6663.85	0	0	0	0
Fonyod_278	Sz2	0	0	0	0	0	0	0	0	0	0	0	6663.85	0	0	0	0
Fonyod_278	HACS-10	0	0	0	0	0	0	0	0	0	0	0	6663.85	0	0	0	0
BAL-268	COL_146	0	0	0	0	0	0	0	0	0	0	0	6663.85	0	0	0	0
Fonyod_278	Fonyod_468	0	0	0	0	0	0	0	0	0	0	0	6663.85	0	0	0	0
COL_099	Sz_36	0	0	0	0	0	0	0	0	0	0	0	6663.85	0	0	0	0
COL_099	Sz_22	0	0	0	0	0	0	0	0	0	0	0	6663.85	0	0	0	0
COL_099	Sz_15	0	0	0	0	0	0	0	0	0	0	0	6663.85	0	0	0	0
COL_099	Sz_13	0	0	0	0	0	0	0	0	0	0	0	6663.85	0	0	0	0
COL_099	Fonyod_278	0	0	0	0	0	0	0	0	0	0	0	6663.85	0	0	0	0
COL_069	Sz_38	0	0	0	0	0	0	0	0	0	0	0	6663.85	0	0	0	0
COL_069	Sz_16	0	0	0	0	0	0	0	0	0	0	0	6663.85	0	0	0	0
HACS-5	Sz_19	0	0	0	0	0	0	0	0	0	0	0	6663.85	0	0	0	0
HACS-4	To_Lav_T1US6	0	0	0	0	0	0	0	0	0	0	0	6663.85	0	0	0	0
HACS-4	To_Lav_T10US67_ind1	0	0	0	0	0	0	0	0	0	0	0	6663.85	0	0	0	0
HACS-4	Sz_38	0	0	0	0	0	0	0	0	0	0	0	6663.85	0	0	0	0
HACS-4	Sz_16	0	0	0	0	0	0	0	0	0	0	0	6663.85	0	0	0	0
HACS-22	Sz_16	0	0	0	0	0	0	0	0	0	0	0	6663.85	0	0	0	0
HACS-22	Sz2	0	0	0	0	0	0	0	0	0	0	0	6663.85	0	0	0	0
HACS-21	HACS-5	0	0	0	0	0	0	0	0	0	0	0	6663.85	0	0	0	0
HACS-21	To_Lav_T1US6	0	0	0	0	0	0	0	0	0	0	0	6663.85	0	0	0	0
HACS-18	Sz_38	0	0	0	0	0	0	0	0	0	0	0	6663.85	0	0	0	0
Fonyod_536	Sz_32	0	0	0	0	0	0	0	0	0	0	0	6663.85	0	0	0	0
Fonyod_536	Sz_28	0	0	0	0	0	0	0	0	0	0	0	6663.85	0	0	0	0
Fonyod_536	Sz_22	0	0	0	0	0	0	0	0	0	0	0	6663.85	0	0	0	0
Fonyod_536	Sz2	0	0	0	0	0	0	0	0	0	0	0	6663.85	0	0	0	0
Fonyod_490	Sz_28	0	0	0	0	0	0	0	0	0	0	0	6663.85	0	0	0	0
Fonyod_469	Sz_23	0	0	0	0	0	0	0	0	0	0	0	6663.85	0	0	0	0
Fonyod_469	Sz_22	0	0	0	0	0	0	0	0	0	0	0	6663.85	0	0	0	0
Fonyod_536	Sz_9	0	0	0	0	0	0	0	0	0	0	0	6663.85	0	0	0	0
Fonyod_536	To_Lav_T10US67_ind1	0	0	0	0	0	0	0	0	0	0	0	6663.85	0	0	0	0
HACS-18	Sz_22	0	0	0	0	0	0	0	0	0	0	0	6663.85	0	0	0	0
HACS-10	Sz_12	0	0	0	0	0	0	0	0	0	0	0	6663.85	0	0	0	0
HACS-18	Sz_13	0	0	0	0	0	0	0	0	0	0	0	6663.85	0	0	0	0
HACS-18	Sz3	0	0	0	0	0	0	0	0	0	0	0	6663.85	0	0	0	0
HACS-18	Sz2	0	0	0	0	0	0	0	0	0	0	0	6663.85	0	0	0	0
HACS-17	To_Lav_T38US344	0	0	0	0	0	0	0	0	0	0	0	6663.85	0	0	0	0
HACS-17	Sz_7	0	0	0	0	0	0	0	0	0	0	0	6663.85	0	0	0	0
HACS-17	Sz_43	0	0	0	0	0	0	0	0	0	0	0	6663.85	0	0	0	0
HACS-17	Sz_16	0	0	0	0	0	0	0	0	0	0	0	6663.85	0	0	0	0
HACS-17	Sz_13	0	0	0	0	0	0	0	0	0	0	0	6663.85	0	0	0	0
HACS-10	Sz_4	0	0	0	0	0	0	0	0	0	0	0	6663.85	0	0	0	0
HACS-10	Sz_11	0	0	0	0	0	0	0	0	0	0	0	6663.85	0	0	0	0
Fonyod_468	Sz2	0	0	0	0	0	0	0	0	0	0	0	6663.85	0	0	0	0
HACS-10	Sz2	0	0	0	0	0	0	0	0	0	0	0	6663.85	0	0	0	0
HACS-10	HACS-18	0	0	0	0	0	0	0	0	0	0	0	6663.85	0	0	0	0
Fonyod_489	To_Lav_T1US6	0	0	0	0	0	0	0	0	0	0	0	6663.85	0	0	0	0
Fonyod_489	Sz_45	0	0	0	0	0	0	0	0	0	0	0	6663.85	0	0	0	0
Fonyod_489	Sz_16	0	0	0	0	0	0	0	0	0	0	0	6663.85	0	0	0	0
Fonyod_468	To_Lav_T1US6	0	0	0	0	0	0	0	0	0	0	0	6663.85	0	0	0	0
Fonyod_468	Sz_36	0	0	0	0	0	0	0	0	0	0	0	6663.85	0	0	0	0
Fonyod_468	Sz_27B	0	0	0	0	0	0	0	0	0	0	0	6663.85	0	0	0	0
Fonyod_468	Sz_19	0	0	0	0	0	0	0	0	0	0	0	6663.85	0	0	0	0
COL_150	Sz_32	0	0	0	0	0	0	0	0	0	0	0	6663.85	0	0	0	0
COL_092	Sz_11	0	0	0	0	0	0	0	0	0	0	0	6663.85	0	0	0	0
COL_094	HACS-10	0	0	0	0	0	0	0	0	0	0	0	6663.85	0	0	0	0
COL_093	Sz_11	0	0	0	0	0	0	0	0	0	0	0	6663.85	0	0	0	0
COL_093	HACS-22	0	0	0	0	0	0	0	0	0	0	0	6663.85	0	0	0	0
COL_093	COL_099	0	0	0	0	0	0	0	0	0	0	0	6663.85	0	0	0	0
COL_092	Sz_9	0	0	0	0	0	0	0	0	0	0	0	6663.85	0	0	0	0
COL_092	Sz3	0	0	0	0	0	0	0	0	0	0	0	6663.85	0	0	0	0
COL_092	COL_148	0	0	0	0	0	0	0	0	0	0	0	6663.85	0	0	0	0
COL_092	COL_033	0	0	0	0	0	0	0	0	0	0	0	6663.85	0	0	0	0
COL_092	COL_136	0	0	0	0	0	0	0	0	0	0	0	6663.85	0	0	0	0
COL_128	Sz_16	0	0	0	0	0	0	0	0	0	0	0	6663.85	0	0	0	0
COL_128	Sz_12	0	0	0	0	0	0	0	0	0	0	0	6663.85	0	0	0	0
COL_128	Sz3	0	0	0	0	0	0	0	0	0	0	0	6663.85	0	0	0	0
COL_128	HACS-18	0	0	0	0	0	0	0	0	0	0	0	6663.85	0	0	0	0
COL_128	Fonyod_316	0	0	0	0	0	0	0	0	0	0	0	6663.85	0	0	0	0
COL_094	Sz2	0	0	0	0	0	0	0	0	0	0	0	6663.85	0	0	0	0
COL_094	Sz_12	0	0	0	0	0	0	0	0	0	0	0	6663.85	0	0	0	0
COL_094	Sz3	0	0	0	0	0	0	0	0	0	0	0	6663.85	0	0	0	0
COL_087	Sz_27B	0	0	0	0	0	0	0	0	0	0	0	6663.85	0	0	0	0
COL_084	Sz_13	0	0	0	0	0	0	0	0	0	0	0	6663.85	0	0	0	0
COL_063	Sz_11	0	0	0	0	0	0	0	0	0	0	0	6663.85	0	0	0	0
COL_063	Fonyod_316	0	0	0	0	0	0	0	0	0	0	0	6663.85	0	0	0	0
COL_087	Sz_15	0	0	0	0	0	0	0	0	0	0	0	6663.85	0	0	0	0
COL_087	Sz2	0	0	0	0	0	0	0	0	0	0	0	6663.85	0	0	0	0
COL_087	Fonyod_469	0	0	0	0	0	0	0	0	0	0	0	6663.85	0	0	0	0
COL_084	Sz_32	0	0	0	0	0	0	0	0	0	0	0	6663.85	0	0	0	0
COL_128	Sz_4	0	0	0	0	0	0	0	0	0	0	0	6663.85	0	0	0	0
COL_077	Sz_27B	0	0	0	0	0	0	0	0	0	0	0	6663.85	0	0	0	0
COL_077	Sz_22	0	0	0	0	0	0	0	0	0	0	0	6663.85	0	0	0	0
COL_077	Sz_13	0	0	0	0	0	0	0	0	0	0	0	6663.85	0	0	0	0
COL_077	Sz2	0	0	0	0	0	0	0	0	0	0	0	6663.85	0	0	0	0
COL_077	COL_099	0	0	0	0	0	0	0	0	0	0	0	6663.85	0	0	0	0
COL_077	COL_017	0	0	0	0	0	0	0	0	0	0	0	6663.85	0	0	0	0
COL_077	Sz_43	0	0	0	0	0	0	0	0	0	0	0	6663.85	0	0	0	0
COL_150	Sz_27B	0	0	0	0	0	0	0	0	0	0	0	6663.85	0	0	0	0
COL_150	Sz_23	0	0	0	0	0	0	0	0	0	0	0	6663.85	0	0	0	0
COL_150	Sz_16	0	0	0	0	0	0	0	0	0	0	0	6663.85	0	0	0	0
COL_150	Sz3	0	0	0	0	0	0	0	0	0	0	0	6663.85	0	0	0	0
COL_150	Fonyod_444	0	0	0	0	0	0	0	0	0	0	0	6663.85	0	0	0	0
COL_150	Fonyod_316	0	0	0	0	0	0	0	0	0	0	0	6663.85	0	0	0	0
COL_148	Fonyod_468	0	0	0	0	0	0	0	0	0	0	0	6663.85	0	0	0	0
COL_077	To_Lav_T38US344	0	0	0	0	0	0	0	0	0	0	0	6663.85	0	0	0	0
COL_034	Sz_9	0	0	0	0	0	0	0	0	0	0	0	6663.85	0	0	0	0
COL_128	To_Lav_T10US67_ind2	0	0	0	0	0	0	0	0	0	0	0	6663.85	0	0	0	0
COL_136	Sz_12	0	0	0	0	0	0	0	0	0	0	0	6663.85	0	0	0	0
COL_143	Fonyod_316	0	0	0	0	0	0	0	0	0	0	0	6663.85	0	0	0	0
COL_143	COL_034	0	0	0	0	0	0	0	0	0	0	0	6663.85	0	0	0	0
COL_143	COL_033	0	0	0	0	0	0	0	0	0	0	0	6663.85	0	0	0	0
COL_136	Sz_40	0	0	0	0	0	0	0	0	0	0	0	6663.85	0	0	0	0
COL_136	Sz_22	0	0	0	0	0	0	0	0	0	0	0	6663.85	0	0	0	0
COL_136	Sz2	0	0	0	0	0	0	0	0	0	0	0	6663.85	0	0	0	0
COL_136	Fonyod_316	0	0	0	0	0	0	0	0	0	0	0	6663.85	0	0	0	0
COL_143	HACS-13	0	0	0	0	0	0	0	0	0	0	0	6663.85	0	0	0	0
COL_034	Sz_22	0	0	0	0	0	0	0	0	0	0	0	6663.85	0	0	0	0
COL_034	HACS-17	0	0	0	0	0	0	0	0	0	0	0	6663.85	0	0	0	0
COL_034	COL_077	0	0	0	0	0	0	0	0	0	0	0	6663.85	0	0	0	0
COL_143	Sz_18	0	0	0	0	0	0	0	0	0	0	0	6663.85	0	0	0	0
COL_033	To_Lav_T10US67_ind2	0	0	0	0	0	0	0	0	0	0	0	6663.85	0	0	0	0
COL_033	Sz2	0	0	0	0	0	0	0	0	0	0	0	6663.85	0	0	0	0
COL_033	HACS-17	0	0	0	0	0	0	0	0	0	0	0	6663.85	0	0	0	0
COL_033	COL_034	0	0	0	0	0	0	0	0	0	0	0	6663.85	0	0	0	0
COL_143	Sz_9	0	0	0	0	0	0	0	0	0	0	0	6663.85	0	0	0	0
COL_143	Sz_38	0	0	0	0	0	0	0	0	0	0	0	6663.85	0	0	0	0
BAL-268	COL_145	0	0	0	0	0	0	0	0	0	0	0	6663.85	0	0	0	0
