# Supplementary material for: The role of emerging elites in the formation and development of communities after the fall of the Roman Empire
Source: Proc Natl Acad Sci U S A. 2024 Aug 19;121(36):e2317868121. doi: 10.1073/pnas.2317868121 (PMC11388374; doi:10.1073/pnas.2317868121)
Supplement: Supplementary file 11 — Dataset S10 (XLSX) [file pnas.2317868121.sd10.xlsx]

## Sheet: Dataset S10
Dataset S10. Results from Runs of Homozygosity (ROH) analyses
Individuals ID
	max_roh	sum_roh>4	n_roh>4	sum_roh>8	n_roh>8	sum_roh>12	n_roh>12	sum_roh>20	n_roh>20
New data
COL_128	8.2067	8.2067	1	8.2067	1	0	0	0	0
COL_008	0	0	0	0	0	0	0	0	0
COL_033	0	0	0	0	0	0	0	0	0
COL_034	0	0	0	0	0	0	0	0	0
COL_035	0	0	0	0	0	0	0	0	0
COL_039	0	0	0	0	0	0	0	0	0
COL_050	0	0	0	0	0	0	0	0	0
COL_056	0	0	0	0	0	0	0	0	0
COL_077	0	0	0	0	0	0	0	0	0
COL_079	0	0	0	0	0	0	0	0	0
COL_081	0	0	0	0	0	0	0	0	0
COL_095	0	0	0	0	0	0	0	0	0
COL_098	0	0	0	0	0	0	0	0	0
COL_106	0	0	0	0	0	0	0	0	0
COL_112	0	0	0	0	0	0	0	0	0
COL_126	0	0	0	0	0	0	0	0	0
COL_130	0	0	0	0	0	0	0	0	0
COL_136	0	0	0	0	0	0	0	0	0
COL_140	0	0	0	0	0	0	0	0	0
COL_143	0	0	0	0	0	0	0	0	0
COL_002	0	0	0	0	0	0	0	0	0
COL_017	0	0	0	0	0	0	0	0	0
COL_020	0	0	0	0	0	0	0	0	0
COL_069	0	0	0	0	0	0	0	0	0
COL_099	0	0	0	0	0	0	0	0	0
COL_142	0	0	0	0	0	0	0	0	0
COL_148	0	0	0	0	0	0	0	0	0
COL_150	0	0	0	0	0	0	0	0	0
Published by Amorim et al. 2018
COL_025	77.9931	166.254	9	147.932	6	119.057	3	102.227	2
COL_146	6.32821	12.2616	2	0	0	0	0	0	0
COL_093	6.2466	6.2466	1	0	0	0	0	0	0
COL_023	0	0	0	0	0	0	0	0	0
COL_084	0	0	0	0	0	0	0	0	0
COL_145	0	0	0	0	0	0	0	0	0
COL_121	0	0	0	0	0	0	0	0	0
COL_110	0	0	0	0	0	0	0	0	0
COL_102	0	0	0	0	0	0	0	0	0
COL_094	0	0	0	0	0	0	0	0	0
COL_092	0	0	0	0	0	0	0	0	0
COL_087	0	0	0	0	0	0	0	0	0
COL_083	0	0	0	0	0	0	0	0	0
COL_063	0	0	0	0	0	0	0	0	0
COL_057	0	0	0	0	0	0	0	0	0
COL_053	0	0	0	0	0	0	0	0	0
COL_049	0	0	0	0	0	0	0	0	0
COL_047	0	0	0	0	0	0	0	0	0
COL_038	0	0	0	0	0	0	0	0	0
COL_036	0	0	0	0	0	0	0	0	0
COL_031	0	0	0	0	0	0	0	0	0
COL_030	0	0	0	0	0	0	0	0	0
COL_151	0	0	0	0	0	0	0	0	0
