# Supplementary material for: The role of emerging elites in the formation and development of communities after the fall of the Roman Empire
Source: Proc Natl Acad Sci U S A. 2024 Aug 19;121(36):e2317868121. doi: 10.1073/pnas.2317868121 (PMC11388374; doi:10.1073/pnas.2317868121)
Supplement: Supplementary file 12 — Dataset S11 (XLSX) [file pnas.2317868121.sd11.xlsx]

## Sheet: Dataset S11
Dataset S11. Radiocarbon dating results for 14 Collegno individuals
				Calibrated ranges
				68% probability		95% probability
Individual ID	Samples	14C conventional	14C uncertainty	from	to	from	to
COL_102	Right tibia	1543	21	442	574	435	591
COL_148	Fragment skull	1352	19	653	669	646	759
COL_126	Fragment left leg	1304	19	669	772	661	775
COL_050	Left metacarpal	1378	18	648	661	610	670
COL_020	Fragment right leg	1353	18	653	668	646	759
COL_130	Fragment skull	1401	18	611	658	605	661
COL_136	Fragment skull	1280	21	680	770	670	774
COL_008	Fragment skull	1273	20	682	767	670	776
COL_146	Right metacarpal	1532	21	540	580	437	600
COL_110	Right femur	1585	22	435	537	425	545
COL_035	Right metacarpal	1270	21	685	744	670	817
COL_053	Fragment skull	1469	27	577	639	563	646
COL_049	Fragment skull	1510	41	538	636	435	644
COL_128	Left metacarpal	1265	26	681	768	669	825
